# Supplementary material for: Barley Seeds miRNome Stability during Long-Term Storage and Aging
Source: Int J Mol Sci. 2021 Apr 21;22(9):4315. doi: 10.3390/ijms22094315 (PMC8122619; doi:10.3390/ijms22094315)
Supplement: Supplementary file 1 [file ijms-22-04315-s001.zip]

Archive with 10 entries (10 files):
- S1 Figure.pdf
- S1 Table.pdf
- S2 Table.pdf
- S3 Table.pdf
- S4 Table.pdf
- S5 Table.xlsx
- S6 Table.xlsx
- S7 Table.xlsx
- S8 Table.xlsx
- S9 Table.pdf
