# Supplementary material for: Barley Seeds miRNome Stability during Long-Term Storage and Aging
Source: Int J Mol Sci. 2021 Apr 21;22(9):4315. doi: 10.3390/ijms22094315 (PMC8122619; doi:10.3390/ijms22094315)
Supplement: Supplementary file 1 [file ijms-22-04315-s001.zip › S5 Table.xlsx]

## Sheet: Arkusz1
Table S5. Hairpin structures of novel miRNA
miRNA	Sequence	Chromosome	miRNA*	Hairpin Sequence	Start	End	Orientation	sRNA length	Hairpin Length	Hairpin Start	Hairpin End	Hairpin Structure	Genomic Hits	Minimum Free Energy (MFE)	Adjusted MFE	Hairpin G/C%	miRNA* Start Coord	miRNA* End Coord	averaged level of expression
																			Rc	Hv	Lv
hvu-new1	AAGCTCAGGAGGGATAGCGCC																		2.33333	1.66667	0
		chr5H dna:chromosome chromosome:IBSC_v2:chr5H:1:670030160:1 REF	AGCGCTATCTATCCTGAGCTCC(1)	GGTAGGGAACAATCCTTGAAGCTCAGGAGGGATAGCGCCTAGGTTTATTGCAACCAACAAGAGGCCGGCTCCCTGCTGGCTCTTGATGGTTCATCGATCTGTTCGTCCGAAGCGCTATCTATCCTGAGCTCCACGGGTTGTTCTTACC	638556927	638556947	+ [Positive strand]	21	148	638556908	638557055	((((((.((((((((.((-<<<<<<<<<-<<<<<<<<<-((((((...((.(((((.((((((.(((((.....))))))))))).)))))))..)))))).((....))=}}}}}}}}}=}}}}}}}}}=}).))))))))))))))	1	-80,3	-54.2568	53.3784	638557018	638557040	0	1.66667	0
		chr5H dna:chromosome chromosome:IBSC_v2:chr5H:1:670030160:1 REF	CGCTATCTATCCTGAGCTCC(1)	GGTAGGGAACAATCCTTGAAGCTCAGGAGGGATAGCGCCTAGGTTTATTGCAACCAACAAGAGGCCGGCTCCCTGCTGGCTCTTGATGGTTCATCGATCTGTTCGTCCGAAGCGCTATCTATCCTGAGCTCCACGGGTTGTTCTTACC	638556927	638556947	+ [Positive strand]	21	148	638556908	638557055	((((((.((((((((.((-<<<<<<<<<-<<<<<<<<<-((((((...((.(((((.((((((.(((((.....))))))))))).)))))))..)))))).((....)).)}}}}}}}}=}}}}}}}}}=}).))))))))))))))	1	-80,3	-54.2568	53.3784	638557020	638557040	0.666667	0	0
		chr5H dna:chromosome chromosome:IBSC_v2:chr5H:1:670030160:1 REF	NO	GGTAGGGAACAATCCTTGAAGCTCAGGAGGGATAGCGCCTAGGTTTATTGCAACCAACAAGAGGCCGGCTCCCTGCTGGCTCTTGATGGTTCATCGATCTGTTCGTCCGAAGCGCTATCTATCCTGAGCTCCACGGGTTGTTCTTACC	638556927	638556947	+ [Positive strand]	21	148	638556908	638557055	((((((.((((((((.((-<<<<<<<<<-<<<<<<<<<-((((((...((.(((((.((((((.(((((.....))))))))))).)))))))..)))))).((....)).))))))))).))))))))).)).))))))))))))))	1	-80,3	-54.2568	53.3784	-1	-1	1.66667	0	0
hvu-new2	AAGTCCTCGTGTTGCATTCCT																		0	53	87.3333
		chr5H dna:chromosome chromosome:IBSC_v2:chr5H:1:670030160:1 REF	GAGAGTAGTGCTAGGATGGGT(1)	GGCGAGAGTAGTGCTAGGATGGGTGACCTCCTCGGAAGTCCTCGTGTTGCATTCCTCTTTTAAATATTTTTGCGCC	137203136	137203156	+ [Positive strand]	21	76	137203100	137203175	((({{{{{={{{{{={{={{{{{=(((.((....)>->>>>>>>>->>>>>>>->>))..............))))	2	-24,73	-32.5395	50	137203103	137203124	0	0	7.33333
		chr5H dna:chromosome chromosome:IBSC_v2:chr5H:1:670030160:1 REF	NO	GGCGAGAGTAGTGCTAGGATGGGTGACCTCCTCGGAAGTCCTCGTGTTGCATTCCTCTTTTAAATATTTTTGCGCC	137203136	137203156	+ [Positive strand]	21	76	137203100	137203175	((((((((.(((((.((.(((((.(((.((....)>->>>>>>>>->>>>>>>->>))..............))))	2	-24,73	-32.5395	50	-1	-1	0	53	80
hvu-new3	ACACGCGTGATGTGGTCTCTT																		12.6667	3.33333	12.6667
		chr2H dna:chromosome chromosome:IBSC_v2:chr2H:1:768075024:1 REF	NO	CACGCGTGATGTGGTCTCTTTGGACGCCTCCTTCGAGTAAACCTCCCGTGCATTGCACGGGCGGATGATCGGTTGGCTTGACCGATGTAGGCTACAAACGCATG	187524553	187524573	+ [Positive strand]	21	104	187524553	187524656	<<-<<<<--<<<<<<<<<-<(((..(((....((((.....((.(((((((...))))))).))....))))..)))....)))).).)))))))).)))).))	3	-44	-42.3077	56.7308	-1	-1	6.33333	1.66667	6.33333
		chrUn dna:chromosome chromosome:IBSC_v2:chrUn:1:249774706:1 REF	NO	CACGCGTGATGTGGTCTCTTTGGACGCCTCCTTCGAGTAAACCTCCCGTGCATTGCACGGGCGGATGATCGGTTGGCTTGACCGATGTAGGCTACAAACGCATG	214829999	214830019	+ [Positive strand]	21	104	214829999	214830102	<<-<<<<--<<<<<<<<<-<(((..(((....((((.....((.(((((((...))))))).))....))))..)))....)))).).)))))))).)))).))	3	-44	-42.3077	56.7308	-1	-1	6.33333	1.66667	6.33333
hvu-new4	ACTGTTGTCGGCCGCGTCGGT																		26.3333	26.3333	29.6667
		chr1H dna:chromosome chromosome:IBSC_v2:chr1H:1:558535432:1 REF	NO	GCGCATGGGGGCCGACGATGCGCCCCGGCCGTATGCGGAACGGCTCTTGCTGGTCCGCCGCTCGGCTCGGGGTGTGGACTGTTGTCGGCCGCGTCGGTGGC	139155519	139155539	- [Negative strand]	21	101	139155515	139155615	((.(((.((((((((((((((((((((((((...(((((.((((....)))).)))))....)))).))))))))..--->>>>>>>>>>--->>->>)))	4	-60,6	-60	74.2574	-1	-1	6	4.33333	9.33333
		chr5H dna:chromosome chromosome:IBSC_v2:chr5H:1:670030160:1 REF	NO	GGAGCGGATGGGGGCCGGCAATGCGCCCCGGCCGTATGCGGAACGGCTCTTGCTGGTCCGCCACTCGGCTCGGGGTGTAGACTGTTGTCGGCCGCGTCGGTGGCC	59738540	59738560	- [Negative strand]	21	105	59738535	59738639	((.((.((((.((.((((((((((((((((((((...(((((.((((....)))).)))))....)))).))))))))..--->>>>>>>>>>->>>>->>..))	4	-63,9	-60.8571	72.3809	-1	-1	14.3333	17.6667	9.33333
		chrUn dna:chromosome chromosome:IBSC_v2:chrUn:1:249774706:1 REF	AGCGGATGGGGGCCGGCGATGC(2) CGGATGGGGGCCGGCGATGC(1) GCGGATGGGGGCCGGCGATG(1) GCGGATGGGGGCCGGCGATGCG(3) AGCGGATGGGGGCCGGCGATG(2) CGGATGGGGGCCGGCGATGCG(2) AAGCGGATGGGGGCCGGCGATG(2) AGCGGATGGGGGCCGGCGAT(2) AAGCGGATGGGGGCCGGCGAT(4) GAAGCGGATGGGGGCCGGCGAT(2)	GGAGGGAAGCGGATGGGGGCCGGCGATGCGCCCCGGCCGTATGCGGAACGGCTCTTGCTGGTCCGCCGCTCGGCTCGGGGTGTGGACTGTTGTCGGCCGCGTCGGTGGCCAAAGCC	201653657	201653677	+ [Positive strand]	21	116	201653571	201653686	((..((=={{={{{{={{={{{{{{{{((((((((((((...(((((.((((....)))).)))))....)))).))))))))..--->>>>>>>>>>->>>>->>..))....))	4	-67,6	-58.2759	73.2759	201653577	201653598	2.66667	0	0
		chrUn dna:chromosome chromosome:IBSC_v2:chrUn:1:249774706:1 REF	AGCGGATGGGGGCCGGCGATGC(2) CGGATGGGGGCCGGCGATGC(1) GCGGATGGGGGCCGGCGATG(2) GCGGATGGGGGCCGGCGATGCG(1) CGGATGGGGGCCGGCGATGCG(3) AAGCGGATGGGGGCCGGCGATG(1) AGCGGATGGGGGCCGGCGAT(1) CGGATGGGGGCCGGCGATGCGC(1) GAAGCGGATGGGGGCCGGCGAT(2) GATGGGGGCCGGCGATGCGC(1)	GGAGGGAAGCGGATGGGGGCCGGCGATGCGCCCCGGCCGTATGCGGAACGGCTCTTGCTGGTCCGCCGCTCGGCTCGGGGTGTGGACTGTTGTCGGCCGCGTCGGTGGCCAAAGCC	201653657	201653677	+ [Positive strand]	21	116	201653571	201653686	((..((..({={{{{={{={{{{{{{{{{{(((((((((...(((((.((((....)))).)))))....)))).))))))))..--->>>>>>>>>>->>>>->>..))....))	4	-67,6	-58.2759	73.2759	201653580	201653601	0	2.66667	0
		chrUn dna:chromosome chromosome:IBSC_v2:chrUn:1:249774706:1 REF	CGGATGGGGGCCGGCGATGC(1) GCGGATGGGGGCCGGCGATG(1) AGCGGATGGGGGCCGGCGATG(1) AAGCGGATGGGGGCCGGCGATG(2) AGCGGATGGGGGCCGGCGAT(2) AAGCGGATGGGGGCCGGCGAT(1) AAGCGGATGGGGGCCGGCGA(2)	GGAGGGAAGCGGATGGGGGCCGGCGATGCGCCCCGGCCGTATGCGGAACGGCTCTTGCTGGTCCGCCGCTCGGCTCGGGGTGTGGACTGTTGTCGGCCGCGTCGGTGGCCAAAGCC	201653657	201653677	+ [Positive strand]	21	116	201653571	201653686	((..((=={{={{{{={{={{{{{{{{{(((((((((((...(((((.((((....)))).)))))....)))).))))))))..--->>>>>>>>>>->>>>->>..))....))	4	-67,6	-58.2759	73.2759	201653577	201653599	0	0	2.33333
		chrUn dna:chromosome chromosome:IBSC_v2:chrUn:1:249774706:1 REF	CGGATGGGGGCCGGCGATGC(1) GCGGATGGGGGCCGGCGATG(1) GCGGATGGGGGCCGGCGATGCG(2) CGGATGGGGGCCGGCGATGCG(1) AAGCGGATGGGGGCCGGCGATG(1) GGATGGGGGCCGGCGATGCG(1) CGGATGGGGGCCGGCGATGCGC(2) AAGCGGATGGGGGCCGGCGAT(4) GAAGCGGATGGGGGCCGGCGAT(1)	GGAGGGAAGCGGATGGGGGCCGGCGATGCGCCCCGGCCGTATGCGGAACGGCTCTTGCTGGTCCGCCGCTCGGCTCGGGGTGTGGACTGTTGTCGGCCGCGTCGGTGGCCAAAGCC	201653657	201653677	+ [Positive strand]	21	116	201653571	201653686	((..((=={{={{{{={{={{{{{{{{((((((((((((...(((((.((((....)))).)))))....)))).))))))))..--->>>>>>>>>>->>>>->>..))....))	4	-67,6	-58.2759	73.2759	201653577	201653598	0	0	2.33333
		chrUn dna:chromosome chromosome:IBSC_v2:chrUn:1:249774706:1 REF	GCGGATGGGGGCCGGCGATG(1) GCGGATGGGGGCCGGCGATGCG(1) AGCGGATGGGGGCCGGCGAT(2) GGAAGCGGATGGGGGCCGGCGA(1) GATGGGGGCCGGCGATGCGCCC(1)	GGAGGGAAGCGGATGGGGGCCGGCGATGCGCCCCGGCCGTATGCGGAACGGCTCTTGCTGGTCCGCCGCTCGGCTCGGGGTGTGGACTGTTGTCGGCCGCGTCGGTGGCCAAAGCC	201653657	201653677	+ [Positive strand]	21	116	201653571	201653686	((..((.={{={{{{={{={{{{{{{{((((((((((((...(((((.((((....)))).)))))....)))).))))))))..--->>>>>>>>>>->>>>->>..))....))	4	-67,6	-58.2759	73.2759	201653578	201653598	0	0	2.66667
		chrUn dna:chromosome chromosome:IBSC_v2:chrUn:1:249774706:1 REF	GCGGATGGGGGCCGGCGATGC(1) AGCGGATGGGGGCCGGCGATGC(1) CGGATGGGGGCCGGCGATGC(1) CGGATGGGGGCCGGCGATGCG(1) AAGCGGATGGGGGCCGGCGATG(1) GAAGCGGATGGGGGCCGGCGAT(1) AAGCGGATGGGGGCCGGCGA(1)	GGAGGGAAGCGGATGGGGGCCGGCGATGCGCCCCGGCCGTATGCGGAACGGCTCTTGCTGGTCCGCCGCTCGGCTCGGGGTGTGGACTGTTGTCGGCCGCGTCGGTGGCCAAAGCC	201653657	201653677	+ [Positive strand]	21	116	201653571	201653686	((..((..{{={{{{={{={{{{{{{{{{((((((((((...(((((.((((....)))).)))))....)))).))))))))..--->>>>>>>>>>->>>>->>..))....))	4	-67,6	-58.2759	73.2759	201653579	201653600	0	0	1.66667
		chrUn dna:chromosome chromosome:IBSC_v2:chrUn:1:249774706:1 REF	GCGGATGGGGGCCGGCGATGC(1) AGCGGATGGGGGCCGGCGATGC(1) CGGATGGGGGCCGGCGATGC(2) GCGGATGGGGGCCGGCGATG(1) AAGCGGATGGGGGCCGGCGATG(2) GGATGGGGGCCGGCGATGCG(1) AGCGGATGGGGGCCGGCGAT(1) GAAGCGGATGGGGGCCGGCGAT(1) GATGGGGGCCGGCGATGCGC(1) AAGCGGATGGGGGCCGGCGA(1)	GGAGGGAAGCGGATGGGGGCCGGCGATGCGCCCCGGCCGTATGCGGAACGGCTCTTGCTGGTCCGCCGCTCGGCTCGGGGTGTGGACTGTTGTCGGCCGCGTCGGTGGCCAAAGCC	201653657	201653677	+ [Positive strand]	21	116	201653571	201653686	((..((..({={{{{={{={{{{{{{{{{((((((((((...(((((.((((....)))).)))))....)))).))))))))..--->>>>>>>>>>->>>>->>..))....))	4	-67,6	-58.2759	73.2759	201653580	201653600	0	1.66667	0
		chrUn dna:chromosome chromosome:IBSC_v2:chrUn:1:249774706:1 REF	GCGGATGGGGGCCGGCGATGC(1) AGCGGATGGGGGCCGGCGATGC(2) CGGATGGGGGCCGGCGATGC(1) GCGGATGGGGGCCGGCGATG(2) AGCGGATGGGGGCCGGCGATG(4) CGGATGGGGGCCGGCGATGCG(2) AAGCGGATGGGGGCCGGCGATG(4) AGCGGATGGGGGCCGGCGAT(2) AAGCGGATGGGGGCCGGCGAT(3) GAAGCGGATGGGGGCCGGCGAT(1)	GGAGGGAAGCGGATGGGGGCCGGCGATGCGCCCCGGCCGTATGCGGAACGGCTCTTGCTGGTCCGCCGCTCGGCTCGGGGTGTGGACTGTTGTCGGCCGCGTCGGTGGCCAAAGCC	201653657	201653677	+ [Positive strand]	21	116	201653571	201653686	((..((.={{={{{{={{={{{{{{{{{(((((((((((...(((((.((((....)))).)))))....)))).))))))))..--->>>>>>>>>>->>>>->>..))....))	4	-67,6	-58.2759	73.2759	201653578	201653599	3.33333	0	0
		chrUn dna:chromosome chromosome:IBSC_v2:chrUn:1:249774706:1 REF	GCGGATGGGGGCCGGCGATGC(1) GCGGATGGGGGCCGGCGATG(1) AGCGGATGGGGGCCGGCGATG(1) CGGATGGGGGCCGGCGATGCG(1) AAGCGGATGGGGGCCGGCGATG(2) AGCGGATGGGGGCCGGCGAT(1) GAAGCGGATGGGGGCCGGCGAT(2) AAGCGGATGGGGGCCGGCGA(1) GAAGCGGATGGGGGCCGGCGA(1) GAAGCGGATGGGGGCCGGCG(1)	GGAGGGAAGCGGATGGGGGCCGGCGATGCGCCCCGGCCGTATGCGGAACGGCTCTTGCTGGTCCGCCGCTCGGCTCGGGGTGTGGACTGTTGTCGGCCGCGTCGGTGGCCAAAGCC	201653657	201653677	+ [Positive strand]	21	116	201653571	201653686	((..((=={{={{{{={{={{{{{{{{{(((((((((((...(((((.((((....)))).)))))....)))).))))))))..--->>>>>>>>>>->>>>->>..))....))	4	-67,6	-58.2759	73.2759	201653577	201653599	0	0	2
hvu-new5	AGTCCTCGTGTTGCATTCCT																		97	48.3333	19.3333
		chr5H dna:chromosome chromosome:IBSC_v2:chr5H:1:670030160:1 REF	NO	GGCGAGAGTAGTGCTAGGATGGGTGACCTCCTCGGAAGTCCTCGTGTTGCATTCCTCTTTTAAATATTTTTGCGCC	137203137	137203156	+ [Positive strand]	20	76	137203100	137203175	((((((((.(((((.((.(((((.(((.((....))->>>>>>>>->>>>>>>->>))..............))))	2	-24,73	-32.5395	50	-1	-1	97	48.3333	19.3333
hvu-new6	AGTGGTGATGAAAATGCTCT																		11.3333	4	18.6667
		chr2H dna:chromosome chromosome:IBSC_v2:chr2H:1:768075024:1 REF	NO	GAACACAGTGGTGATGAAAATGCTCTCGTGACAACTTGGGTCGTCATGCAAACATCTGATCTTGCAGATGCCAAGAGCAACTCTGAGCTATGTTC	32164340	32164359	- [Negative strand]	20	95	32164270	32164364	(((((.--<<<<---<<---<<<<<<((((((.((....)).))))))....((((((......))))))...))))))..))...)))))))))	5	-27,9	-29.3684	46.3158	-1	-1	5.66667	0	11.6667
		chr2H dna:chromosome chromosome:IBSC_v2:chr2H:1:768075024:1 REF	NO	GAACACAGTGGTGATGAAAATGCTCTCGTGACAACTTGGGTCGTCATGCAAACATCTGATCTTGCAGATGCCAAGAGCAACTCTGAGCTATGTTC	32334387	32334406	+ [Positive strand]	20	95	32334380	32334474	(((((.--<<<<---<<---<<<<<<((((((.((....)).))))))....((((((......))))))...))))))..))...)))))))))	5	-27,9	-29.3684	46.3158	-1	-1	5.66667	4	7
hvu-new7	ATGCGGGATGAACCGGAAGT																		4	0	1.33333
		chr5H dna:chromosome chromosome:IBSC_v2:chr5H:1:670030160:1 REF	NO	GCCGTGCCACCGAATCGGGTTCTCCAAGTGGACCATTTTTGGTAAGCAGAACTGGCGATGCGGGATGAACCGGAAGTTGTGTTACGGT	59766639	59766658	- [Negative strand]	20	88	59766627	59766714	((((((.(((.(..((.((((((((..((.(.(((.(((((.....))))).)))).>>--->>>->>>>>->>-->.))).))))))	3	-33,7	-38.2955	54.5455	-1	-1	4	0	1.33333
hvu-new8	ATGGAGGTAGACGGAAACGGA																		3	0	0
		chr5H dna:chromosome chromosome:IBSC_v2:chr5H:1:670030160:1 REF	NO	CACCGCCAATACATCTCTGTTTCCGTCTACCTCCATGGCGCTGCCGTCTACCTCCAGGGGGATTATGGAGGTAGACGGAAACGGAGATGTATTGGCTGTG	96994207	96994227	+ [Positive strand]	21	100	96994142	96994241	(((.(((((((((((((((((((((((((((((((((((...))).((..((....))..))..>>>>>>>>>>>>>>>>>>>>>))))))))))).)))	2	-69,7	-69.7	55	-1	-1	1.33333	0	0
		chr5H dna:chromosome chromosome:IBSC_v2:chr5H:1:670030160:1 REF	TCTGTTTCCGTCTACCTCCAT(1)	CACCGCCAATACATCTCTGTTTCCGTCTACCTCCATGGCGCTGCCGTCTACCTCCAGGGGGATTATGGAGGTAGACGGAAACGGAGATGTATTGGCTGTG	96994207	96994227	+ [Positive strand]	21	100	96994142	96994241	(((.((((((((((({{{{{{{{{{{{{{{{{{{{{(((...))).((..((....))..))..>>>>>>>>>>>>>>>>>>>>>))))))))))).)))	2	-69,7	-69.7	55	96994157	96994178	1.66667	0	0
hvu-new9	ATGGGACTGAAGTTTACCTCT																		1.33333	0	2
		chr7H dna:chromosome chromosome:IBSC_v2:chr7H:1:657224000:1 REF	NO	GGGACTGAAGTTTACCTCTTTGGCTTGCTTTTGCTGTGCCCTAGAGATGAATACAGCGCCC	631163429	631163449	+ [Positive strand]	21	61	631163430	631163490	<<<-<<<--<<<<<-<<<<..(((..((....))...)))..)))).))))).)))..)))	1	-20,5	-33.6066	50.8197	-1	-1	1.33333	0	2
hvu-new10	ATGGGACTGAAGTTTACCTCTT																		1	1	4.66667
		chr7H dna:chromosome chromosome:IBSC_v2:chr7H:1:657224000:1 REF	NO	GGGACTGAAGTTTACCTCTTTGGCTTGCTTTTGCTGTGCCCTAGAGATGAATACAGCGCCC	631163429	631163450	+ [Positive strand]	22	61	631163430	631163490	<<<-<<<--<<<<<-<<<<-.(((..((....))...)))..)))).))))).)))..)))	1	-20,5	-33.6066	50.8197	-1	-1	1	1	4.66667
hvu-new11	ATTTGTAGTGTTCGGATTGAGT																		3.66667	4.33333	5.33333
		chr5H dna:chromosome chromosome:IBSC_v2:chr5H:1:670030160:1 REF	NO	AAACTTAGTCTTGGCACTATAAATTTAAAAATGTGCATGTGAAAATATGTTCATTATAAATTTGTAGTGTTCGGATTGAGTTT	479890907	479890928	+ [Positive strand]	22	83	479890847	479890929	(((((((((((..((((((((((((((..((((.((((((....)))))).)))).)))>>>>>>>>>>>-->>>>>>>>>))	1	-35	-42.1687	26.506	-1	-1	1	4.33333	5.33333
		chr5H dna:chromosome chromosome:IBSC_v2:chr5H:1:670030160:1 REF	NO	AAACTTAGTCTTGGCACTATAAATTTAAAAATGTGCATGTGAAAATATGTTCATTATAAATTTGTAGTGTTCGGATTGAGTTT	479890907	479890928	+ [Positive strand]	22	83	479890847	479890929	(((((((((((..((((((((((((((..((((.((((((....)))))).)))).)))>>>>>>>>>>>-->>>>>>>>>))	1	-56,3	-67.8313	26.506	-1	-1	2.66667	0	0
hvu-new12	CAGTTCTTCTGTCCACATCG																		0.666667	1.66667	0
		chr6H dna:chromosome chromosome:IBSC_v2:chr6H:1:583380513:1 REF	NO	TGTTGGACGGGGGCTATTTTTCTTCTGTGGAAGCCAGCGATTTTCCTCAGAATCAGTTCTTCTGTCCACA	503270194	503270213	- [Negative strand]	20	70	503270196	503270265	(((.(((((((((..(((....(((((.(((((........))))).))))).->>>->>>>>>>>>>>>	1	-22,9	-32.7143	47.1429	-1	-1	0.666667	1.66667	0
hvu-new13	CATGACTCTCGGCAACGGATA																		2.66667	8.33333	10
		chr5H dna:chromosome chromosome:IBSC_v2:chr5H:1:670030160:1 REF	NO	AAGAACGCACGGCGCCGGAGGCATCAAGGAACAGTTTGCCTAACCCGGGGAGATGATTAGCTTGCTGGTCGTCCCCTGTGTTGCAAATATATTTAATCCACATGACTCTCGGCAACGGATATCTT	59610042	59610062	- [Negative strand]	21	125	59610037	59610161	((((...(.((..(((((((.(((...(((...((((((..(((.(((((.(((((((((....)))))))))))))).)))))))))........))).->>>->>>->>>>-->>>---))))	2	-44,2	-35.36	50.4	-1	-1	2.66667	8.33333	10
hvu-new14	CCCATGTCGCACGGATTCGA																		104	63.6667	80.3333
		chr1H dna:chromosome chromosome:IBSC_v2:chr1H:1:558535432:1 REF	NO	AGATCCAGCCCCATGTCGCACGGATTCGATCCTCGCCCACACCTTTCATTCAAATGATAAGGTTCGAAAGTGCAACTGGCAAAGTTGGTCT	139146224	139146243	+ [Positive strand]	20	91	139146214	139146304	(((.(((((-<<<-<<-<<<<---<<<<<...........(((((((((....)))).)))))))))).)))).)))))....))))))))	1	-25,8	-28.3516	49.4505	-1	-1	104	63.6667	66
		chr1H dna:chromosome chromosome:IBSC_v2:chr1H:1:558535432:1 REF	NO	AGATCCAGCCCCATGTCGCACGGATTCGATCCTCGCCCACACCTTTCATTCAAATGATAAGGTTCGAAAGTGCAACTGGCAAAGTTGGTCT	139146224	139146243	+ [Positive strand]	20	91	139146214	139146304	(((.(((((-<<<-<<-<<<<---<<<<<...........(((((((((....)))).)))))))))).)))).)))))....))))))))	1	-26,9	-29.5604	49.4505	-1	-1	0	0	14.3333
hvu-new15	CCTGGGAAGTCCTCGTGTTA																		1.33333	3.33333	2.33333
		chr7H dna:chromosome chromosome:IBSC_v2:chr7H:1:657224000:1 REF	NO	GTATGGGTGACCTCCTGGGAAGTCCTCGTGTTACTTTTCGCTTTTTAAATATTTTTGCGCCACGTGACAAGGATGATGCAGGAGCGTGATCTATAT	263596308	263596327	- [Negative strand]	20	96	263596244	263596339	((((((((.((((<<<<-<--<<<<<--<<<<<(....(((...............)))....)))))))))))..).)))))).)).))))))))	2	-35,46	-36.9375	44.7917	-1	-1	1.33333	3.33333	2.33333
hvu-new16	CCTGTTTGTCATTAAATTTCTT																		2.33333	1.33333	1.33333
		chr2H dna:chromosome chromosome:IBSC_v2:chr2H:1:768075024:1 REF	NO	TCACCTGTTTGTCATTAAATTTCTTAGTTCCTTTGCCTTTCCTTTTGAAAGGTCAAAAGGTACTCAGAAGTTTAATGAGAACATGTGA	735878990	735879011	+ [Positive strand]	22	88	735878986	735879073	(((<-<<<<<-<<<<<<<<<<<<<-(((.((((((((((((.....)))))))..))))).))).)))))))))))))))))).))))	1	-37,6	-42.7273	34.0909	-1	-1	2.33333	1.33333	1.33333
hvu-new17	CGAAAGATGGTGAACTATGT																		0	5	6
		chr2H dna:chromosome chromosome:IBSC_v2:chr2H:1:768075024:1 REF	NO	GCCTGTCGGGACCCGAAAGATGGTGAACTATGTCAGAGCGGGGCTAAGCCAGAGGAAACTCTGGTGGAGGCTCGAAGTGATACTGACGTGCATATCGTTCGTCTGACTTTGGT	187540057	187540076	+ [Positive strand]	20	113	187540043	187540155	(((.((((((...<<<<-<<<<-<<---<<<<<(((..((((.((..(((((((....)))))))..)).))))........)))))))))))))).))))))))))...)))	3	-47	-41.5929	53.9823	-1	-1	0	1.66667	3
		chr2H dna:chromosome chromosome:IBSC_v2:chr2H:1:768075024:1 REF	NO	GTCGGGACCCGAAAGATGGTGAACTATGTCAGAGCGGGGCTAAGCCAGAGGAAACTCTGGTGGAGGCTCGAAGTGATACTGACGTGCATATCGTTCGTCTGAC	187681018	187681037	- [Negative strand]	20	103	187680943	187681045	((((((...<<<<-<<<<-<<---<<<<<(((..((((.((..(((((((....)))))))..)).))))........)))))))))))))).))))))))))	3	-43	-41.7476	54.3689	-1	-1	0	3.33333	3
hvu-new18	CGGCAGTGAGGAGAGACAGA																		2.33333	1.66667	1.66667
		chr1H dna:chromosome chromosome:IBSC_v2:chr1H:1:558535432:1 REF	NO	CCGTTCGGCCGATCGTGTTCGTTGTATCTTCTCTGGTGCGAACGCGGCGGCGATGTGCGGCAGTGAGGAGAGACAGAAAGGCCGGTCTTACGG	27447195	27447214	- [Negative strand]	20	93	27447178	27447270	((((..(((((..(...((((((...(((((.(((.((((..(((....)))...))>>->>>->>>>>-->>>->>).)..)))))..))))	1	-39,8	-42.7957	61.2903	-1	-1	2.33333	1.66667	1.66667
hvu-new19	CGGGGTGTGGACTGTTGTCA																		7	21.6667	6.66667
		chr5H dna:chromosome chromosome:IBSC_v2:chr5H:1:670030160:1 REF	NO	CGGCGGTGCGCCCCGGCCGTATGCGGAACGACTCTTGCTGGTCCGCCGCTCGGTTCGGGGTGTGGACTGTTG	59652656	59652675	+ [Positive strand]	20	72	59652600	59652671	(((((((((((((((((((...((((...((((......))))..)))).))).)>>>>>>>>-->>>>>>>	2	-38,8	-53.8889	70.8333	-1	-1	7	21.6667	6.66667
hvu-new20	CTCGCGAGCAACGGATGAATC																		2	2	6.66667
		chr6H dna:chromosome chromosome:IBSC_v2:chr6H:1:583380513:1 REF	NO	TCTTTCTCTCGCGAGCAACGGATGAATCAGCCTCTCTGTTATCCAGAGAGATGGCCGATTTCTCCTTTGCTCGAGCAGAGAAAGA	558257797	558257817	+ [Positive strand]	21	85	558257789	558257873	(((((((<<<-<<<<<<<-<<<-<<<<<.(((((((((.....))))))...))).))))).))).))))))).).)))))))))	2	-44,5	-52.3529	49.4118	-1	-1	0	1	3.33333
		chr6H dna:chromosome chromosome:IBSC_v2:chr6H:1:583380513:1 REF	NO	TCTTTCTCTCGCGAGCAACGGATGAATCAGCCTCTCTGTTATCCAGAGAGATGGCCGATTTCTCCTTTGCTCGAGCAGAGAAAGA	558398821	558398841	- [Negative strand]	21	85	558398763	558398847	(((((((<<<-<<<<<<<-<<<-<<<<<.(((((((((.....))))))...))).))))).))).))))))).).)))))))))	2	-44,5	-52.3529	49.4118	-1	-1	0	1	3.33333
		chr6H dna:chromosome chromosome:IBSC_v2:chr6H:1:583380513:1 REF	TTTCTCCTTTGCTCGAGCAG(1)	TCTTTCTCTCGCGAGCAACGGATGAATCAGCCTCTCTGTTATCCAGAGAGATGGCCGATTTCTCCTTTGCTCGAGCAGAGAAAGA	558257797	558257817	+ [Positive strand]	21	85	558257789	558257873	(((((((<<<-<<<<<<<-<<<-<<<<	2	-44,5	-52.3529	49.4118	558257847	558257867	1	0	0
		chr6H dna:chromosome chromosome:IBSC_v2:chr6H:1:583380513:1 REF	TTTCTCCTTTGCTCGAGCAG(1)	TCTTTCTCTCGCGAGCAACGGATGAATCAGCCTCTCTGTTATCCAGAGAGATGGCCGATTTCTCCTTTGCTCGAGCAGAGAAAGA	558398821	558398841	- [Negative strand]	21	85	558398763	558398847	(((((((<<<-<<<<<<<-<<<-<<<<	2	-44,5	-52.3529	49.4118	558398769	558398788	1	0	0
hvu-new21	CTGGCAACAAATTAGAGTCTC																		0	1.33333	0
		chr6H dna:chromosome chromosome:IBSC_v2:chr6H:1:583380513:1 REF	NO	GGTTTTGATTTTTGCTACACTTCTTCTGATTGCCATAGTCAATCTCTGTTTTTTGAGTAGCAGTCATGATTGGAAGGCTGGCAACAAATTAGAGTC	42339563	42339583	- [Negative strand]	21	96	42339564	42339659	(..((((((((((((((..((((((((((((((..((.((((..........)))).))))))))).))..))))).->>>>>>->>>>>>>>-->	1	-29,8	-31.0417	38.5417	-1	-1	0	1.33333	0
hvu-new22	CTGGCAACAAATTAGAGTCTCT																		1.66667	0	7.66667
		chr6H dna:chromosome chromosome:IBSC_v2:chr6H:1:583380513:1 REF	NO	GGTTTTGATTTTTGCTACACTTCTTCTGATTGCCATAGTCAATCTCTGTTTTTTGAGTAGCAGTCATGATTGGAAGGCTGGCAACAAATTAGAGTC	42339562	42339583	- [Negative strand]	22	96	42339564	42339659	(..((((((((((((((..((((((((((((((..((.((((..........)))).))))))))).))..))))).->>>>>>->>>>>>>>-->	1	-29,8	-31.0417	38.5417	-1	-1	1.66667	0	7.66667
hvu-new23	CTGTTGAGCTTGACTCTAGTCT																		50	30	48
		chr5H dna:chromosome chromosome:IBSC_v2:chr5H:1:670030160:1 REF	NO	CAAGGGAACGGGCTTGGCGGAATCAGCGGGGAAAGAAGACCCTGTTGAGCTTGACTCTAGTCTGACTTTG	59533878	59533899	+ [Positive strand]	22	70	59533836	59533905	(((((...((((((.(((((..(((((((((........))>>>>>>>-->>>->>-->>>>>).)))))	3	-26,3	-37.5714	54.2857	-1	-1	16.6667	6	5.66667
		chr5H dna:chromosome chromosome:IBSC_v2:chr5H:1:670030160:1 REF	NO	CAAGGGAACGGGCTTGGCGGAATCAGCGGGGAAAGAAGACCCTGTTGAGCTTGACTCTAGTCTGACTTTG	59533878	59533899	+ [Positive strand]	22	70	59533836	59533905	(((((...((((((.(((((..(((((((((........))>>>>>>>-->>>->>-->>>>>).)))))	3	-55,34	-79.0571	54.2857	-1	-1	0	0	10.3333
		chr5H dna:chromosome chromosome:IBSC_v2:chr5H:1:670030160:1 REF	NO	CAAGGGAACGGGCTTGGCGGAATCAGCGGGGAAAGAAGACCCTGTTGAGCTTGACTCTAGTCTGACTTTG	59573923	59573944	+ [Positive strand]	22	70	59573881	59573950	(((((...((((((.(((((..(((((((((........))>>>>>>>-->>>->>-->>>>>).)))))	3	-26,3	-37.5714	54.2857	-1	-1	16.6667	12	16
		chrUn dna:chromosome chromosome:IBSC_v2:chrUn:1:249774706:1 REF	NO	CAAGGGAACGGGCTTGGCGGAATCAGCGGGGAAAGAAGACCCTGTTGAGCTTGACTCTAGTCTGACTTTG	124703621	124703642	+ [Positive strand]	22	70	124703579	124703648	(((((...((((((.(((((..(((((((((........))>>>>>>>-->>>->>-->>>>>).)))))	3	-26,3	-37.5714	54.2857	-1	-1	16.6667	12	16
hvu-new24	CTTCCCAACGGGCGGTGGGCTA																		0	4.33333	0
		chr6H dna:chromosome chromosome:IBSC_v2:chr6H:1:583380513:1 REF	NO	CTTCCCAACGGGCGGTGGGCTAAGAACATATTTCTGACGTTGATAATTCCAGGGCCCAATTATCCGGGGAAG	279589720	279589741	+ [Positive strand]	22	72	279589719	279589790	<<<<<<--<<<<--<<<<<<<-.(((..((((.........)))).)))...))))).))..))))))))))	1	-24,4	-33.8889	51.3889	-1	-1	0	4.33333	0
hvu-new25	GACTGTTGTCGGCCGCGTCA																		1	2.66667	0
		chrUn dna:chromosome chromosome:IBSC_v2:chrUn:1:249774706:1 REF	NO	GGGTGTTGACTGTTGTCGGCCGCGTCAGCGGCCAAAGCCCGGGGGCCCTAGGTGCCTTCGGTTGCCGTCGTCGACACGGCCGGTACCCGCGCACCC	122065262	122065281	- [Negative strand]	20	96	122065192	122065287	((((((.<-<-<-<--<<<<<<-<<<-(((((...((((.(((((((....).))))))))))...))))).))).))))))..).).))))))))	2	-49,9	-51.9792	71.875	-1	-1	1	1	0
		chrUn dna:chromosome chromosome:IBSC_v2:chrUn:1:249774706:1 REF	TCGACACGGCCGGTACCCGC(1)	GGGTGTTGACTGTTGTCGGCCGCGTCAGCGGCCAAAGCCCGGGGGCCCTAGGTGCCTTCGGTTGCCGTCGTCGACACGGCCGGTACCCGCGCACCC	122065262	122065281	- [Negative strand]	20	96	122065192	122065287	((((((.<-<-<-<--<<<<<<-<<<-(((((...((((.(((((((....).))))))))))...))))}=}}}=}}}}}}==}=}=}}))))))	2	-49,9	-51.9792	71.875	122065197	122065216	0	1.66667	0
hvu-new26	GAGGGCGGCGATAACATTTTC																		7.33333	7.66667	2.33333
		chr1H dna:chromosome chromosome:IBSC_v2:chr1H:1:558535432:1 REF	NO	TGGTCGCGAAAACGATATCACCGCCCTACACAGGCTGATTGGGTCTGTGGAGGGCGGCGATAACATTTTCATGACCA	18775599	18775619	+ [Positive strand]	21	77	18775549	18775625	((((((.(((((.(.((((.(((((((.((((((((.....))))))))->>>>>>>->>>>->->>>>>.))))))	1	-44	-57.1429	53.2468	-1	-1	7.33333	7.66667	2.33333
hvu-new27	GCCAGGACTGTAACCATGTGT																		0.666667	0	0
		chr7H dna:chromosome chromosome:IBSC_v2:chr7H:1:657224000:1 REF	NO	TGCATGTGGGCGTATGGTGTTGGCACCCCCCATTAACCAACGTATGTGTTGTCTCGTGGTGAGTGACGGTGCCAGGACTGTAACCATGTGTA	310277528	310277548	- [Negative strand]	21	92	310277526	310277617	(((((((((...((((((.((((((((...((((.((((.((............)))))).))))..)))>>>>>->>>>>>->>>>>>>>)	1	-39,2	-42.6087	53.2609	-1	-1	0.666667	0	0
hvu-new28	GCCGACCTAGCTCAGTGGTA																		33	31.3333	15.3333
		chr4H dna:chromosome chromosome:IBSC_v2:chr4H:1:647060158:1 REF	NO	CGACCTAGCTCAGTGGTAGAGCGCGTGGCTTTTAACCACGTGGCCGTGGGTTCGATCCCCACGGTCGGCGTTTCATTTTTTTTAAACTGCCAGTCTGCCACTGCTAAATTG	614211929	614211948	+ [Positive strand]	20	111	614211930	614212040	<<<--<<<<--<<<<<<<((..((((((.......))))))(((((((((.......)))))))))(((((((.(......).)))).)))..)))))))))))))..)))	7	-45,3	-40.8108	53.1532	-1	-1	33	31.3333	15.3333
hvu-new29	GCGGAACGGCTCTTGCTGGTT																		4	0	3
		chr5H dna:chromosome chromosome:IBSC_v2:chr5H:1:670030160:1 REF	CCGGCGATGCGCCCCGGCCGTA(1)	GGGCCGGCGATGCGCCCCGGCCGTATGCGGAACGGCTCTTGCTGGTTCGCCGCGGATGGGGGCCGGCGATGCGCCCCGGCCGTATGCGGAACGGCTCTTGCTGGTCC	538093455	538093475	+ [Positive strand]	21	107	538093428	538093534	((({{{{{{{={={{{===={{{{{(<<<<---<<<-<<<<<<<<<<(.(((....))))))))))))).).)))....))))))))))...))).)))))))))))	3	-62,6	-58.5047	74.7664	538093431	538093453	0	0	1.33333
		chr5H dna:chromosome chromosome:IBSC_v2:chr5H:1:670030160:1 REF	GCCGGCGATGCGCCCCGGCC(1) CCGGCGATGCGCCCCGGCCGTA(2) GGCGATGCGCCCCGGCCGTATG(1)	GGGCCGGCGATGCGCCCCGGCCGTATGCGGAACGGCTCTTGCTGGTTCGCCGCGGATGGGGGCCGGCGATGCGCCCCGGCCGTATGCGGAACGGCTCTTGCTGGTCC	538093455	538093475	+ [Positive strand]	21	107	538093428	538093534	((({{{{{{{={={{{===={{{{{(<<<<---<<<-<<<<<<<<<<(.(((....))))))))))))).).)))....))))))))))...))).)))))))))))	3	-62,6	-58.5047	74.7664	538093431	538093453	0	0	1.66667
		chr5H dna:chromosome chromosome:IBSC_v2:chr5H:1:670030160:1 REF	NO	GGGCCGGCGATGCGCCCCGGCCGTATGCGGAACGGCTCTTGCTGGTTCGCCGCGGATGGGGGCCGGCGATGCGCCCCGGCCGTATGCGGAACGGCTCTTGCTGGTCC	538093455	538093475	+ [Positive strand]	21	107	538093428	538093534	((((((((((.(.(((....((((((<<<<---<<<-<<<<<<<<<<(.(((....))))))))))))).).)))....))))))))))...))).)))))))))))	3	-62,6	-58.5047	74.7664	-1	-1	4	0	0
hvu-new30	GGTGTGGACTGTTGTCGGCG																		5.33333	8	4
		chr2H dna:chromosome chromosome:IBSC_v2:chr2H:1:768075024:1 REF	NO	TCGGGGTGTGGACTGTTGTCGGCGGCGTCGGCGGCCAAACCCGGGGGCCCTAGGTGCCTCCGGTTGCCGTCGTCGACACGACCGGTACCCGCGCGCCGA	187753921	187753940	- [Negative strand]	20	99	187753845	187753943	((((-<<<<<<<<<<--<<<<-<<(((.((((((((......(((((((....).)))))))))))))).)))))...))))))))..)))))).))))	3	-58,8	-59.3939	73.7374	-1	-1	2.66667	4	2
		chr2H dna:chromosome chromosome:IBSC_v2:chr2H:1:768075024:1 REF	NO	TCGGGGTGTGGACTGTTGTCGGCGGCGTCGGCGGCCAAACCCGGGGGCCCTAGGTGCCTCCGGTTGCCGTCGTCGACACGACCGGTACCCGCGCGCCGA	187756072	187756091	- [Negative strand]	20	99	187755996	187756094	((((-<<<<<<<<<<--<<<<-<<(((.((((((((......(((((((....).)))))))))))))).)))))...))))))))..)))))).))))	3	-58,8	-59.3939	73.7374	-1	-1	2.66667	4	2
hvu-new31	GTTGCCGTCGTCGACATGGT																		5	4.33333	2.33333
		chr3H dna:chromosome chromosome:IBSC_v2:chr3H:1:699711114:1 REF	NO	GGCCGAGGCCATGTGACGCGATGACTGCCCTGCATCACCAATCGCAGTTGCCGTCGTCGACATGGTTGATCGGCC	456529372	456529391	- [Negative strand]	20	75	456529362	456529436	((((((.(((((((((((((..((((((..((......))...)))>>>-->>->>>>->>>>>>>...))))))	2	-37,6	-50.1333	62.6667	-1	-1	5	4.33333	2.33333
hvu-new32	TAAGGACTTAAAGTGGGCATT																		1.33333	0	0
		chr3H dna:chromosome chromosome:IBSC_v2:chr3H:1:699711114:1 REF	NO	GGGACTTATAAGGACTTAAAGTGGGCATTTGGGACTTATGAAATAAGACTCTCAAGGAGAGTCTTATAGGGGCTTATGGATGTAATTAGTCCATGTTAAGTCCTAGGAACC	8607631	8607651	- [Negative strand]	21	111	8607548	8607658	((..(((.--<<<<<<<<<-<<<<<<---.............(((((((((((...)))))))))))....((........)).....)))))).))))))))))))..))	1	-37,2	-33.5135	40.5405	-1	-1	1.33333	0	0
hvu-new33	TAATAAGCATGTCTTCAGATG																		16.6667	13.3333	12
		chr2H dna:chromosome chromosome:IBSC_v2:chr2H:1:768075024:1 REF	NO	ATGATCTCACTATCTTCCGGAAACATGCTTAGATATAATAAGCATGTCTTCAGATGGGAAGGCAGGTCAT	9340577	9340597	+ [Positive strand]	21	70	9340541	9340610	((((((((.((((((...(((.(((((((((....--->>>>>>>>>->>>>>>>>)....).)))))))	3	-24,1	-34.4286	40	-1	-1	16.6667	13.3333	12
hvu-new34	TAATGATCTTATCTCGGTGTTG																		13.3333	0	0
		chr1H dna:chromosome chromosome:IBSC_v2:chr1H:1:558535432:1 REF	NO	TTCATATAATGATACGCTGGGGTAGGATCATTACAATGTAATGATCTTATCTCGGTGTTGTTATGGACGGAA	271666481	271666502	+ [Positive strand]	22	72	271666442	271666513	(((.....((((((((((((((((((((((((((...)>>>>>>>>>>>>>>>>>>>->>)))).....)))	3	-31,8	-44.1667	37.5	-1	-1	5.33333	0	0
		chr4H dna:chromosome chromosome:IBSC_v2:chr4H:1:647060158:1 REF	NO	TCCATATTGGATACGCTGGGGTAGGATCATTACAATGTAATGATCTTATCTCGGTGTTGTTATGGA	571295261	571295282	+ [Positive strand]	22	66	571295223	571295288	((((((......(((((((((((((((((((((...)>>>>>>>>>>>>>>>>>>>>--.))))))	3	-33,7	-51.0606	39.3939	-1	-1	4	0	0
		chr7H dna:chromosome chromosome:IBSC_v2:chr7H:1:657224000:1 REF	NO	TCCATACTGGATACGCTGGGGTAGGATCATTACAATGTAATGATCTTATCTCGGTGTTGTTATGGA	593987693	593987714	- [Negative strand]	22	66	593987685	593987750	((((((......(((((((((((((((((((((...)>>>>>>>>>>>>>>>>>>>>--.))))))	3	-33	-50	40.9091	-1	-1	4	0	0
hvu-new35	TATAAGTCTTTGTAGAGATC																		1.66667	3	0
		chr4H dna:chromosome chromosome:IBSC_v2:chr4H:1:647060158:1 REF	NO	GTACCCCTCCGTTCCTAAATATAAGTCTTTGTAGAGATCTTACTAGTAGACTACATACAGATGTATATAGACACTTTAGAGTATAGATTCAATCATTTTACTCCATATGTAGACTCTTAGTGAAAATGCTTAAAAGACTTATATTTAGGAACGGAGGGAGTAT	165267825	165267844	+ [Positive strand]	20	163	165267805	165267967	(((((((((((((((((((<<<<<<<<<<<---<<<---(((((((.((.(((((((....(((......))).....(((((.((((......)))))))))..))))))).)).))))))).....))).)))))))))))))))))))))))))).))))	1	-66	-40.4908	33.1288	-1	-1	1.66667	3	0
hvu-new36	TATTGGCTCGGCTCACTCAGG																		5	2.33333	1
		chr1H dna:chromosome chromosome:IBSC_v2:chr1H:1:558535432:1 REF	NO	GCAGCTGCGGTATTGGCTCGGCTCACTCAGGTCATCGTGTGGCAGCAGCATATACATATGAGATATGACTGCAATGCTTCTCAGTATGATCTGATTGAGCCGCGCCAATATCTTAGTGC	389190024	389190044	- [Negative strand]	21	119	389189935	389190053	(((.(((.((<<<<<<<-<<<<<<<-<<<<<((((..((.(((((((((((((.(......)))))).))))..))))...))..))))))))).))))))).))))))))).))))))	1	-59,5	-50	49.5798	-1	-1	3	2.33333	0
		chr1H dna:chromosome chromosome:IBSC_v2:chr1H:1:558535432:1 REF	TGATTGAGCCGCGCCAATATC(1)	GCAGCTGCGGTATTGGCTCGGCTCACTCAGGTCATCGTGTGGCAGCAGCATATACATATGAGATATGACTGCAATGCTTCTCAGTATGATCTGATTGAGCCGCGCCAATATCTTAGTGC	389190024	389190044	- [Negative strand]	21	119	389189935	389190053	(((.(((.((<<<<<<<-<<<<<<<-<<<<	1	-59,5	-50	49.5798	389189941	389189961	2	0	1
hvu-new37	TCAAGTGATGAGGAATAAACT																		7.66667	8.33333	4.66667
		chr3H dna:chromosome chromosome:IBSC_v2:chr3H:1:699711114:1 REF	NO	GTGAGGGTCAAGTGATGAGGAATAAACTGCAACAATATGATGGAGCTAAGCTCCTCTGATTCTTAGTATTTAAGTATCCGATGACACCTCAC	669778019	669778039	+ [Positive strand]	21	92	669778011	669778102	(((((((<<<-<-<<<<--<<<<--<<<(.........((.(((((...))))))).......))))))))...)))))..)))).))))))	6	-25,99	-28.25	41.3043	-1	-1	7.66667	8.33333	4.66667
hvu-new38	TCAGACTTCGCTGGGACATC																		25.3333	10.3333	13
		chr6H dna:chromosome chromosome:IBSC_v2:chr6H:1:583380513:1 REF	NO	TTTCGTGGGGCATCATCAGACTTCGCTGGGACATCAGCATACAGTGCCGTCGCGGTACTGTTTGCTGATGTCCCATCGAAGTCTAATGATGCCCCACGAGA	412739286	412739305	+ [Positive strand]	20	101	412739270	412739370	(((((((((((((((<-<<<<<<<<-<<<<<<<<<((((.(((((((((...))))))))).))))))))))))).)))))))).))))))))))))))))	1	-83,5	-82.6733	53.4653	-1	-1	0	9	4.33333
		chr6H dna:chromosome chromosome:IBSC_v2:chr6H:1:583380513:1 REF	TGATGTCCCATCGAAGTCTAA(1)	TTTCGTGGGGCATCATCAGACTTCGCTGGGACATCAGCATACAGTGCCGTCGCGGTACTGTTTGCTGATGTCCCATCGAAGTCTAATGATGCCCCACGAGA	412739286	412739305	+ [Positive strand]	20	101	412739270	412739370	(((((((((((((((<-<<<<<<<<-<<<<<<<<	1	-83,5	-82.6733	53.4653	412739335	412739356	0	1.33333	2.66667
		chr6H dna:chromosome chromosome:IBSC_v2:chr6H:1:583380513:1 REF	TGATGTCCCATCGAAGTCTAA(1) ATGTCCCATCGAAGTCTAATG(1)	TTTCGTGGGGCATCATCAGACTTCGCTGGGACATCAGCATACAGTGCCGTCGCGGTACTGTTTGCTGATGTCCCATCGAAGTCTAATGATGCCCCACGAGA	412739286	412739305	+ [Positive strand]	20	101	412739270	412739370	(((((((((((((((<-<<<<<<<<-<<<<<<<<	1	-83,5	-82.6733	53.4653	412739335	412739356	8.33333	0	0
		chr6H dna:chromosome chromosome:IBSC_v2:chr6H:1:583380513:1 REF	TGATGTCCCATCGAAGTCTAA(1) GCTGATGTCCCATCGAAGTCT(1) ATGTCCCATCGAAGTCTAATG(1)	TTTCGTGGGGCATCATCAGACTTCGCTGGGACATCAGCATACAGTGCCGTCGCGGTACTGTTTGCTGATGTCCCATCGAAGTCTAATGATGCCCCACGAGA	412739286	412739305	+ [Positive strand]	20	101	412739270	412739370	(((((((((((((((<-<<<<<<<<-<<<<<<<<	1	-83,5	-82.6733	53.4653	412739335	412739356	0	0	5
		chr6H dna:chromosome chromosome:IBSC_v2:chr6H:1:583380513:1 REF	TGATGTCCCATCGAAGTCTAA(1) TGCTGATGTCCCATCGAAGTC(1) ATGTCCCATCGAAGTCTAATG(1)	TTTCGTGGGGCATCATCAGACTTCGCTGGGACATCAGCATACAGTGCCGTCGCGGTACTGTTTGCTGATGTCCCATCGAAGTCTAATGATGCCCCACGAGA	412739286	412739305	+ [Positive strand]	20	101	412739270	412739370	(((((((((((((((<-<<<<<<<<-<<<<<<<<	1	-83,5	-82.6733	53.4653	412739335	412739356	5.66667	0	0
		chr6H dna:chromosome chromosome:IBSC_v2:chr6H:1:583380513:1 REF	TGCTGATGTCCCATCGAAGTC(1)	TTTCGTGGGGCATCATCAGACTTCGCTGGGACATCAGCATACAGTGCCGTCGCGGTACTGTTTGCTGATGTCCCATCGAAGTCTAATGATGCCCCACGAGA	412739286	412739305	+ [Positive strand]	20	101	412739270	412739370	(((((((((((((((<-<<<<<<<<-<<<<<<<<	1	-86,2	-85.3465	53.4653	412739332	412739353	0	0	1
		chr6H dna:chromosome chromosome:IBSC_v2:chr6H:1:583380513:1 REF	TTGCTGATGTCCCATCGAAGT(1)	TTTCGTGGGGCATCATCAGACTTCGCTGGGACATCAGCATACAGTGCCGTCGCGGTACTGTTTGCTGATGTCCCATCGAAGTCTAATGATGCCCCACGAGA	412739286	412739305	+ [Positive strand]	20	101	412739270	412739370	(((((((((((((((<-<<<<<<<<-<<<<<<<<	1	-83,5	-82.6733	53.4653	412739331	412739352	11.3333	0	0
hvu-new39	TCAGTGCGATCCCTCTGGAAT																		4.33333	1	1.33333
		chr2H dna:chromosome chromosome:IBSC_v2:chr2H:1:768075024:1 REF	NO	AGTGGAGGATTCCAAAGGGATCGCATTGATCGATCTCCCTCCGTCATCGGCGTGCAAGATCGATGGATCAGTGCGATCCCTCTGGAATTCTCCGCT	756463396	756463416	+ [Positive strand]	21	96	756463328	756463423	((((((((((((((.(((((((((((((((((((((..(.(((....)))...)..)))))))....>>>>>>>>>>>>>>->>>>>>))))))))	1	-59,6	-62.0833	54.1667	-1	-1	3.66667	0	1.33333
		chr2H dna:chromosome chromosome:IBSC_v2:chr2H:1:768075024:1 REF	TTCCAAAGGGATCGCATTGAT(1)	AGTGGAGGATTCCAAAGGGATCGCATTGATCGATCTCCCTCCGTCATCGGCGTGCAAGATCGATGGATCAGTGCGATCCCTCTGGAATTCTCCGCT	756463396	756463416	+ [Positive strand]	21	96	756463328	756463423	((((((((({{{{{={{{{{{{{{{{{{{{((((((..(.(((....)))...)..)))))))....>>>>>>>>>>>>>>->>>>>>))))))))	1	-59,6	-62.0833	54.1667	756463337	756463358	0.666667	1	0
hvu-new40	TCCACAGGCTTTCTTGAACTG																		231.333	188.333	147
		chr2H dna:chromosome chromosome:IBSC_v2:chr2H:1:768075024:1 REF	NO	GGGCGTGCTCTCCACAGGCTTTCTTGAACTGTCAACTCGTGGCGCTCCTGCTGCGCTCTCCTCTTCGGCCGCCTCCGCCTGTTGATGGTTCAAGAAAGCCCATGGAAACCATGCCC	747501037	747501057	- [Negative strand]	21	116	747500951	747501066	(((((((...<<<<--<<<<<<<<<<<<<<<(((((....(((((.......))))).........(((.......))).))))))))))))))))))))..))))...)))))))	4	-59,7	-51.4655	60.3448	-1	-1	115.667	103.333	84.6667
		chr2H dna:chromosome chromosome:IBSC_v2:chr2H:1:768075024:1 REF	NO	GGGCGTGCTCTCCACAGGCTTTCTTGAACTGTCAACTCGTGGCGCTCCTGCTGCGCTCTCCTCTTCGGCCGCCTCCGCCTGTTGATGGTTCAAGAAAGCCCATGGAAACCATGCCC	747694919	747694939	- [Negative strand]	21	116	747694833	747694948	(((((((...<<<<--<<<<<<<<<<<<<<<(((((....(((((.......))))).........(((.......))).))))))))))))))))))))..))))...)))))))	4	-59,7	-51.4655	60.3448	-1	-1	115.667	85	62.3333
hvu-new41	TCCCAACGGGCGGTGGGCTA																		1	0	3.66667
		chr6H dna:chromosome chromosome:IBSC_v2:chr6H:1:583380513:1 REF	NO	CTTCCCAACGGGCGGTGGGCTAAGAACATATTTCTGACGTTGATAATTCCAGGGCCCAATTATCCGGGGAAG	279589722	279589741	+ [Positive strand]	20	72	279589719	279589790	((<<<<--<<<<--<<<<<<<-.(((..((((.........)))).)))...))))).))..))))))))))	1	-24,4	-33.8889	51.3889	-1	-1	1	0	3.66667
hvu-new42	TCCGTTGTAGTCTAGGTGGTT																		3	2	1
		chr7H dna:chromosome chromosome:IBSC_v2:chr7H:1:657224000:1 REF	NO	CACTCCGTTGTAGTCTAGGTGGTTAGGATACTCGGCTCTCACCCGAGAGACCCGGGTTCAAGTCCCGGCGACGGAATTACCTTTTTTCCTGATCATTTTTGCTGGTCTCAGTG	635425872	635425892	- [Negative strand]	21	113	635425782	635425894	(((<--<---<<<<--<<<<<<<<((((.(((((((((((....)))))..)))))).......(((....)))............))))))))))))..))))..)..))))	1	-37,9	-33.5398	52.2124	-1	-1	3	2	1
hvu-new43	TCGCTTGGTGCAGATCGGGAC																		48.3333	35.6667	24.3333
		chr6H dna:chromosome chromosome:IBSC_v2:chr6H:1:583380513:1 REF	CCCGCCTTGCACCAAGTGAA(1)	GTCGCCGCCGCCTCGGGCTCGCTTGGTGCAGATCGGGACCCTCCGCCCGCCCCGAAGGGCCGGATCCCGCCTTGCACCAAGTGAATCGGAGCCGGCGCAGCGAC	34582591	34582611	+ [Positive strand]	21	104	34582572	34582675	((((((((((.(((.(..<<<<<<<<<<<<<--<<<<<-..(((((((........))).)))))}}}}==}}}}}}}}}}}}}=.).))).)))))..)))))	1	-66,8	-64.2308	74.0385	34582637	34582657	0	0	1.66667
		chr6H dna:chromosome chromosome:IBSC_v2:chr6H:1:583380513:1 REF	CCCGCCTTGCACCAAGTGAAT(1)	GTCGCCGCCGCCTCGGGCTCGCTTGGTGCAGATCGGGACCCTCCGCCCGCCCCGAAGGGCCGGATCCCGCCTTGCACCAAGTGAATCGGAGCCGGCGCAGCGAC	34582591	34582611	+ [Positive strand]	21	104	34582572	34582675	((((((((((.(((.(..<<<<<<<<<<<<<--<<<<<-..(((((((........))).)))))}}}}==}}}}}}}}}}}}}==).))).)))))..)))))	1	-66,8	-64.2308	74.0385	34582637	34582658	0	9	12.6667
		chr6H dna:chromosome chromosome:IBSC_v2:chr6H:1:583380513:1 REF	CCCGCCTTGCACCAAGTGAAT(2)	GTCGCCGCCGCCTCGGGCTCGCTTGGTGCAGATCGGGACCCTCCGCCCGCCCCGAAGGGCCGGATCCCGCCTTGCACCAAGTGAATCGGAGCCGGCGCAGCGAC	34582591	34582611	+ [Positive strand]	21	104	34582572	34582675	((((((((((.(((.(..<<<<<<<<<<<<<--<<<<<-..(((((((........))).)))))}}}}==}}}}}}}}}}}}}==).))).)))))..)))))	1	-66,8	-64.2308	74.0385	34582637	34582658	6.66667	0	0
		chr6H dna:chromosome chromosome:IBSC_v2:chr6H:1:583380513:1 REF	CCCGCCTTGCACCAAGTGAAT(2) CCCGCCTTGCACCAAGTGAATC(1)	GTCGCCGCCGCCTCGGGCTCGCTTGGTGCAGATCGGGACCCTCCGCCCGCCCCGAAGGGCCGGATCCCGCCTTGCACCAAGTGAATCGGAGCCGGCGCAGCGAC	34582591	34582611	+ [Positive strand]	21	104	34582572	34582675	((((((((((.(((.(..<<<<<<<<<<<<<--<<<<<-..(((((((........))).)))))}}}}==}}}}}}}}}}}}}==).))).)))))..)))))	1	-66,8	-64.2308	74.0385	34582637	34582658	0	15.3333	0
		chr6H dna:chromosome chromosome:IBSC_v2:chr6H:1:583380513:1 REF	CCCGCCTTGCACCAAGTGAAT(3)	GTCGCCGCCGCCTCGGGCTCGCTTGGTGCAGATCGGGACCCTCCGCCCGCCCCGAAGGGCCGGATCCCGCCTTGCACCAAGTGAATCGGAGCCGGCGCAGCGAC	34582591	34582611	+ [Positive strand]	21	104	34582572	34582675	((((((((((.(((.(..<<<<<<<<<<<<<--<<<<<-..(((((((........))).)))))}}}}==}}}}}}}}}}}}}==).))).)))))..)))))	1	-66,8	-64.2308	74.0385	34582637	34582658	0	0	3
		chr6H dna:chromosome chromosome:IBSC_v2:chr6H:1:583380513:1 REF	CCCGCCTTGCACCAAGTGAAT(4) CCGCCTTGCACCAAGTGAAT(1)	GTCGCCGCCGCCTCGGGCTCGCTTGGTGCAGATCGGGACCCTCCGCCCGCCCCGAAGGGCCGGATCCCGCCTTGCACCAAGTGAATCGGAGCCGGCGCAGCGAC	34582591	34582611	+ [Positive strand]	21	104	34582572	34582675	((((((((((.(((.(..<<<<<<<<<<<<<--<<<<<-..(((((((........))).)))))}}}}==}}}}}}}}}}}}}==).))).)))))..)))))	1	-66,8	-64.2308	74.0385	34582637	34582658	16	0	0
		chr6H dna:chromosome chromosome:IBSC_v2:chr6H:1:583380513:1 REF	CCCGCCTTGCACCAAGTGAATC(1)	GTCGCCGCCGCCTCGGGCTCGCTTGGTGCAGATCGGGACCCTCCGCCCGCCCCGAAGGGCCGGATCCCGCCTTGCACCAAGTGAATCGGAGCCGGCGCAGCGAC	34582591	34582611	+ [Positive strand]	21	104	34582572	34582675	((((((((((.(((.(..<<<<<<<<<<<<<--<<<<<-..(((((((........))).)))))}}}}==}}}}}}}}}}}}}==}.))).)))))..)))))	1	-66,8	-64.2308	74.0385	34582637	34582659	25.6667	0	0
		chr6H dna:chromosome chromosome:IBSC_v2:chr6H:1:583380513:1 REF	CCGCCTTGCACCAAGTGAAT(1)	GTCGCCGCCGCCTCGGGCTCGCTTGGTGCAGATCGGGACCCTCCGCCCGCCCCGAAGGGCCGGATCCCGCCTTGCACCAAGTGAATCGGAGCCGGCGCAGCGAC	34582591	34582611	+ [Positive strand]	21	104	34582572	34582675	((((((((((.(((.(..<<<<<<<<<<<<<--<<<<<-..(((((((........))).))))))}}}==}}}}}}}}}}}}}==).))).)))))..)))))	1	-66,8	-64.2308	74.0385	34582638	34582658	0	0	2.33333
		chr6H dna:chromosome chromosome:IBSC_v2:chr6H:1:583380513:1 REF	NO	GTCGCCGCCGCCTCGGGCTCGCTTGGTGCAGATCGGGACCCTCCGCCCGCCCCGAAGGGCCGGATCCCGCCTTGCACCAAGTGAATCGGAGCCGGCGCAGCGAC	34582591	34582611	+ [Positive strand]	21	104	34582572	34582675	((((((((((.(((.(..<<<<<<<<<<<<<--<<<<<-..(((((((........))).)))))))))..)))))))))))))..).))).)))))..)))))	1	-66,8	-64.2308	74.0385	-1	-1	0	11.3333	4.66667
hvu-new44	TCGGACCAGGCTTCAATCCCT																		72.6667	47.3333	49
		chr5H dna:chromosome chromosome:IBSC_v2:chr5H:1:670030160:1 REF	GGGTTGTTGTCTGGTTCAAGG(1)	GGTTAAGGGGGTTGTTGTCTGGTTCAAGGTCTCCACATACATCATATACATGGAGAGCATGGTATGGATTGTACGTTTTGGAGATCTCGGACCAGGCTTCAATCCCTTTAACC	513807919	513807939	- [Negative strand]	21	113	513807912	513808024	(((((((({{{{{{=={{{{{{{{{={{{(((((((.((((((((((.((((.....))))))))))..)))).))...)))))))>->>>>>>>>>-->>>>>>>>))))))	1	-59,2	-52.3894	46.0177	513807995	513808015	16	0	0
		chr5H dna:chromosome chromosome:IBSC_v2:chr5H:1:670030160:1 REF	NO	GGTTAAGGGGGTTGTTGTCTGGTTCAAGGTCTCCACATACATCATATACATGGAGAGCATGGTATGGATTGTACGTTTTGGAGATCTCGGACCAGGCTTCAATCCCTTTAACC	513807919	513807939	- [Negative strand]	21	113	513807912	513808024	((((((((((((((..(((((((((.((((((((((.((((((((((.((((.....))))))))))..)))).))...)))))))>->>>>>>>>>-->>>>>>>>))))))	1	-59,2	-52.3894	46.0177	-1	-1	56.6667	47.3333	49
hvu-new45	TCGGACCAGGCTTCATTCCCC																		1974.67	1672	1588.33
		chr1H dna:chromosome chromosome:IBSC_v2:chr1H:1:558535432:1 REF	GGAATGTTGTCTGGTTCAAG(1)	TTCTGGGTGGAATGTTGTCTGGTTCAAGGTCTCGCTCTGAGGTCTGAGGATGGAAAACTACTTCCATTTCTCTCGCCTGCGAGCGATCTCGGACCAGGCTTCATTCCCCTCAGAG	353507114	353507134	+ [Positive strand]	21	115	353507025	353507139	(((((((.{{{{{{=={{{{{{{{{={{(((..((((..((((..((((((((((......))))).)))))..))))..))))))))>->>>>>>>>>-->>>>>>->))))))	4	-60,4	-52.5217	53.0435	353507033	353507053	0	43	0
		chr1H dna:chromosome chromosome:IBSC_v2:chr1H:1:558535432:1 REF	GGAATGTTGTCTGGTTCAAGG(1)	TTCTGGGTGGAATGTTGTCTGGTTCAAGGTCTCGCTCTGAGGTCTGAGGATGGAAAACTACTTCCATTTCTCTCGCCTGCGAGCGATCTCGGACCAGGCTTCATTCCCCTCAGAG	353507114	353507134	+ [Positive strand]	21	115	353507025	353507139	(((((((.{{{{{{=={{{{{{{{{={{{((..((((..((((..((((((((((......))))).)))))..))))..))))))))>->>>>>>>>>-->>>>>>->))))))	4	-60,4	-52.5217	53.0435	353507033	353507054	0	102	198.667
		chr1H dna:chromosome chromosome:IBSC_v2:chr1H:1:558535432:1 REF	GGAATGTTGTCTGGTTCAAGG(2)	TTCTGGGTGGAATGTTGTCTGGTTCAAGGTCTCGCTCTGAGGTCTGAGGATGGAAAACTACTTCCATTTCTCTCGCCTGCGAGCGATCTCGGACCAGGCTTCATTCCCCTCAGAG	353507114	353507134	+ [Positive strand]	21	115	353507025	353507139	(((((((.{{{{{{=={{{{{{{{{={{{((..((((..((((..((((((((((......))))).)))))..))))..))))))))>->>>>>>>>>-->>>>>>->))))))	4	-60,4	-52.5217	53.0435	353507033	353507054	0	141	0
		chr1H dna:chromosome chromosome:IBSC_v2:chr1H:1:558535432:1 REF	NO	TTCTGGGTGGAATGTTGTCTGGTTCAAGGTCTCGCTCTGAGGTCTGAGGATGGAAAACTACTTCCATTTCTCTCGCCTGCGAGCGATCTCGGACCAGGCTTCATTCCCCTCAGAG	353507114	353507134	+ [Positive strand]	21	115	353507025	353507139	(((((((.((((((..(((((((((.(((((..((((..((((..((((((((((......))))).)))))..))))..))))))))>->>>>>>>>>-->>>>>>->))))))	4	-60,4	-52.5217	53.0435	-1	-1	493.667	132	205
		chr4H dna:chromosome chromosome:IBSC_v2:chr4H:1:647060158:1 REF	NO	GGGGAATGTTGTCTGGTTGGAGACCTGGCTCGCACGCCGGCCTGCCGGCCGGATCGATCGACGGCGGCGTGTGCGTGTGTGCGCGGTTTCGGACCAGGCTTCATTCCCC	593261511	593261531	+ [Positive strand]	21	109	593261422	593261530	((((((((..((((((((.((((((..((.((((((((((((.((((..(((.....))).))))))).)).))))))).))..))))>>->>>>>>>>-->>>>>>>>	4	-68,7	-63.0275	67.8899	-1	-1	493.667	418	403.667
		chr5H dna:chromosome chromosome:IBSC_v2:chr5H:1:670030160:1 REF	NO	GGGGAATGACGCCGGGTCCGAAAGAGAGACGCTCGCATGGCGTGCGCGTGGTGCGTTTCGGACCAGGCTTCATTCCCC	593550102	593550122	+ [Positive strand]	21	78	593550044	593550121	(((((((((.(((.(((((((((..........(((((.(((....))).)))))))>>>>>>>->>>->>>>>>>>>	4	-47,6	-61.0256	65.3846	-1	-1	493.667	418	403.667
		chr7H dna:chromosome chromosome:IBSC_v2:chr7H:1:657224000:1 REF	GGAATGTTGTCTGGCTCGGG(1) GGAATGTTGTCTGGCTCGGGG(13)	GGGAGCCTTTTCGTTTTGAGGGGAATGTTGTCTGGCTCGGGGTTCTCTTTCTTTCTCTCTCCCTCTATCTTCCTCCCCTCGGTCGATCCCTCCATGATCAGATCAAAGATCCGATGAGGGGGGAGAGGAGAGTGAACGTGCGTAGATCTCGGACCAGGCTTCATTCCCCCCAAAGACAAGGGCTCCC	558749374	558749394	+ [Positive strand]	21	187	558749225	558749411	((((((((((...(((((.(({{{{{{=={{{{{{=={{{{{((..(...(.(((.((((((.....((((((((((.((((((((((............))))...)).)))).).))))))))))))))).))).)...)..))))>>>-->>>>>>-->>>>>>>>.)))))..))))))))))	4	-92,1	-49.2513	55.0802	558749246	558749267	0	141	0
		chr7H dna:chromosome chromosome:IBSC_v2:chr7H:1:657224000:1 REF	GGAATGTTGTCTGGCTCGGG(1) GGAATGTTGTCTGGCTCGGGG(3)	GGGAGCCTTTTCGTTTTGAGGGGAATGTTGTCTGGCTCGGGGTTCTCTTTCTTTCTCTCTCCCTCTATCTTCCTCCCCTCGGTCGATCCCTCCATGATCAGATCAAAGATCCGATGAGGGGGGAGAGGAGAGTGAACGTGCGTAGATCTCGGACCAGGCTTCATTCCCCCCAAAGACAAGGGCTCCC	558749374	558749394	+ [Positive strand]	21	187	558749225	558749411	((((((((((...(((((.(({{{{{{=={{{{{{=={{{{{((..(...(.(((.((((((.....((((((((((.((((((((((............))))...)).)))).).))))))))))))))).))).)...)..))))>>>-->>>>>>-->>>>>>>>.)))))..))))))))))	4	-92,1	-49.2513	55.0802	558749246	558749267	0	85.6667	0
		chr7H dna:chromosome chromosome:IBSC_v2:chr7H:1:657224000:1 REF	GGAATGTTGTCTGGCTCGGG(2) GGAATGTTGTCTGGCTCGGGG(10)	GGGAGCCTTTTCGTTTTGAGGGGAATGTTGTCTGGCTCGGGGTTCTCTTTCTTTCTCTCTCCCTCTATCTTCCTCCCCTCGGTCGATCCCTCCATGATCAGATCAAAGATCCGATGAGGGGGGAGAGGAGAGTGAACGTGCGTAGATCTCGGACCAGGCTTCATTCCCCCCAAAGACAAGGGCTCCC	558749374	558749394	+ [Positive strand]	21	187	558749225	558749411	((((((((((...(((((.(({{{{{{=={{{{{{=={{{{{((..(...(.(((.((((((.....((((((((((.((((((((((............))))...)).)))).).))))))))))))))).))).)...)..))))>>>-->>>>>>-->>>>>>>>.)))))..))))))))))	4	-92,1	-49.2513	55.0802	558749246	558749267	0	0	172.333
		chr7H dna:chromosome chromosome:IBSC_v2:chr7H:1:657224000:1 REF	GGAATGTTGTCTGGCTCGGGG(2)	GGGAGCCTTTTCGTTTTGAGGGGAATGTTGTCTGGCTCGGGGTTCTCTTTCTTTCTCTCTCCCTCTATCTTCCTCCCCTCGGTCGATCCCTCCATGATCAGATCAAAGATCCGATGAGGGGGGAGAGGAGAGTGAACGTGCGTAGATCTCGGACCAGGCTTCATTCCCCCCAAAGACAAGGGCTCCC	558749374	558749394	+ [Positive strand]	21	187	558749225	558749411	((((((((((...(((((.(({{{{{{=={{{{{{=={{{{{((..(...(.(((.((((((.....((((((((((.((((((((((............))))...)).)))).).))))))))))))))).))).)...)..))))>>>-->>>>>>-->>>>>>>>.)))))..))))))))))	4	-92,1	-49.2513	55.0802	558749246	558749267	0	84.6667	52.6667
		chr7H dna:chromosome chromosome:IBSC_v2:chr7H:1:657224000:1 REF	GGAATGTTGTCTGGCTCGGGG(3)	GGGAGCCTTTTCGTTTTGAGGGGAATGTTGTCTGGCTCGGGGTTCTCTTTCTTTCTCTCTCCCTCTATCTTCCTCCCCTCGGTCGATCCCTCCATGATCAGATCAAAGATCCGATGAGGGGGGAGAGGAGAGTGAACGTGCGTAGATCTCGGACCAGGCTTCATTCCCCCCAAAGACAAGGGCTCCC	558749374	558749394	+ [Positive strand]	21	187	558749225	558749411	((((((((((...(((((.(({{{{{{=={{{{{{=={{{{{((..(...(.(((.((((((.....((((((((((.((((((((((............))))...)).)))).).))))))))))))))).))).)...)..))))>>>-->>>>>>-->>>>>>>>.)))))..))))))))))	4	-92,1	-49.2513	55.0802	558749246	558749267	0	43	0
		chr7H dna:chromosome chromosome:IBSC_v2:chr7H:1:657224000:1 REF	GGAATGTTGTCTGGCTCGGGG(4)	GGGAGCCTTTTCGTTTTGAGGGGAATGTTGTCTGGCTCGGGGTTCTCTTTCTTTCTCTCTCCCTCTATCTTCCTCCCCTCGGTCGATCCCTCCATGATCAGATCAAAGATCCGATGAGGGGGGAGAGGAGAGTGAACGTGCGTAGATCTCGGACCAGGCTTCATTCCCCCCAAAGACAAGGGCTCCC	558749374	558749394	+ [Positive strand]	21	187	558749225	558749411	((((((((((...(((((.(({{{{{{=={{{{{{=={{{{{((..(...(.(((.((((((.....((((((((((.((((((((((............))))...)).)))).).))))))))))))))).))).)...)..))))>>>-->>>>>>-->>>>>>>>.)))))..))))))))))	4	-55,8	-29.8396	55.0802	558749246	558749267	0	0	24
		chr7H dna:chromosome chromosome:IBSC_v2:chr7H:1:657224000:1 REF	GGAATGTTGTCTGGCTCGGGG(4)	GGGAGCCTTTTCGTTTTGAGGGGAATGTTGTCTGGCTCGGGGTTCTCTTTCTTTCTCTCTCCCTCTATCTTCCTCCCCTCGGTCGATCCCTCCATGATCAGATCAAAGATCCGATGAGGGGGGAGAGGAGAGTGAACGTGCGTAGATCTCGGACCAGGCTTCATTCCCCCCAAAGACAAGGGCTCCC	558749374	558749394	+ [Positive strand]	21	187	558749225	558749411	((((((((((...(((((.(({{{{{{=={{{{{{=={{{{{((..(...(.(((.((((((.....((((((((((.((((((((((............))))...)).)))).).))))))))))))))).))).)...)..))))>>>-->>>>>>-->>>>>>>>.)))))..))))))))))	4	-92,1	-49.2513	55.0802	558749246	558749267	110	0	0
		chr7H dna:chromosome chromosome:IBSC_v2:chr7H:1:657224000:1 REF	GGAATGTTGTCTGGCTCGGGG(5)	GGGAGCCTTTTCGTTTTGAGGGGAATGTTGTCTGGCTCGGGGTTCTCTTTCTTTCTCTCTCCCTCTATCTTCCTCCCCTCGGTCGATCCCTCCATGATCAGATCAAAGATCCGATGAGGGGGGAGAGGAGAGTGAACGTGCGTAGATCTCGGACCAGGCTTCATTCCCCCCAAAGACAAGGGCTCCC	558749374	558749394	+ [Positive strand]	21	187	558749225	558749411	((((((((((...(((((.(({{{{{{=={{{{{{=={{{{{((..(...(.(((.((((((.....((((((((((.((((((((((............))))...)).)))).).))))))))))))))).))).)...)..))))>>>-->>>>>>-->>>>>>>>.)))))..))))))))))	4	-92,1	-49.2513	55.0802	558749246	558749267	0	63.6667	0
		chr7H dna:chromosome chromosome:IBSC_v2:chr7H:1:657224000:1 REF	GGAATGTTGTCTGGCTCGGGG(7)	GGGAGCCTTTTCGTTTTGAGGGGAATGTTGTCTGGCTCGGGGTTCTCTTTCTTTCTCTCTCCCTCTATCTTCCTCCCCTCGGTCGATCCCTCCATGATCAGATCAAAGATCCGATGAGGGGGGAGAGGAGAGTGAACGTGCGTAGATCTCGGACCAGGCTTCATTCCCCCCAAAGACAAGGGCTCCC	558749374	558749394	+ [Positive strand]	21	187	558749225	558749411	((((((((((...(((((.(({{{{{{=={{{{{{=={{{{{((..(...(.(((.((((((.....((((((((((.((((((((((............))))...)).)))).).))))))))))))))).))).)...)..))))>>>-->>>>>>-->>>>>>>>.)))))..))))))))))	4	-92,1	-49.2513	55.0802	558749246	558749267	106.333	0	0
		chr7H dna:chromosome chromosome:IBSC_v2:chr7H:1:657224000:1 REF	GGAATGTTGTCTGGCTCGGGG(8)	GGGAGCCTTTTCGTTTTGAGGGGAATGTTGTCTGGCTCGGGGTTCTCTTTCTTTCTCTCTCCCTCTATCTTCCTCCCCTCGGTCGATCCCTCCATGATCAGATCAAAGATCCGATGAGGGGGGAGAGGAGAGTGAACGTGCGTAGATCTCGGACCAGGCTTCATTCCCCCCAAAGACAAGGGCTCCC	558749374	558749394	+ [Positive strand]	21	187	558749225	558749411	((((((((((...(((((.(({{{{{{=={{{{{{=={{{{{((..(...(.(((.((((((.....((((((((((.((((((((((............))))...)).)))).).))))))))))))))).))).)...)..))))>>>-->>>>>>-->>>>>>>>.)))))..))))))))))	4	-92,1	-49.2513	55.0802	558749246	558749267	0	0	27.3333
		chr7H dna:chromosome chromosome:IBSC_v2:chr7H:1:657224000:1 REF	NO	GGGAGCCTTTTCGTTTTGAGGGGAATGTTGTCTGGCTCGGGGTTCTCTTTCTTTCTCTCTCCCTCTATCTTCCTCCCCTCGGTCGATCCCTCCATGATCAGATCAAAGATCCGATGAGGGGGGAGAGGAGAGTGAACGTGCGTAGATCTCGGACCAGGCTTCATTCCCCCCAAAGACAAGGGCTCCC	558749374	558749394	+ [Positive strand]	21	187	558749225	558749411	((((((((((...(((((.((((((((..((((((..(((((((..(...(.(((.((((((.....((((((((((.((((((((((............))))...)).)))).).))))))))))))))).))).)...)..))))>>>-->>>>>>-->>>>>>>>.)))))..))))))))))	4	-92,1	-49.2513	55.0802	-1	-1	277.333	0	101
hvu-new46	TCGGACCAGGCTTCATTCCCT																		191	144.667	146
		chr6H dna:chromosome chromosome:IBSC_v2:chr6H:1:583380513:1 REF	NO	GGTTAAGGGGTATGTTGTCTGGCTCGGTGCCCCCGGTCGGGATCGACAGTCGTCGACTCTCCCTTCGCCGGGAGATAGGCGACGTACGTCGGTACGTACGTGCGCGTCGATTGATCGGGGACGTCGGACCAGGCTTCATTCCCTTTAACC	539379330	539379350	+ [Positive strand]	21	150	539379206	539379355	((((((((((.(((..((((((..((..(.((((((((..(((((((.((((((...((((((......))))))..))))))((((((((...)).))))))..))))))))))))))).).->>-->>>>>>-->>>->>>>))))))	1	-69,7	-46.4667	61.3333	-1	-1	0	0	6.66667
		chr6H dna:chromosome chromosome:IBSC_v2:chr6H:1:583380513:1 REF	NO	GGTTAAGGGGTATGTTGTCTGGCTCGGTGCCCCCGGTCGGGATCGACAGTCGTCGACTCTCCCTTCGCCGGGAGATAGGCGACGTACGTCGGTACGTACGTGCGCGTCGATTGATCGGGGACGTCGGACCAGGCTTCATTCCCTTTAACC	539379330	539379350	+ [Positive strand]	21	150	539379206	539379355	((((((((((.(((..((((((..((..(.((((((((..(((((((.((((((...((((((......))))))..))))))((((((((...)).))))))..))))))))))))))).).->>-->>>>>>-->>>->>>>))))))	1	-86,2	-57.4667	61.3333	-1	-1	191	144.667	139.333
hvu-new47	TCTGGATGTTGATTAGATGTT																		4.33333	0.666667	0
		chr7H dna:chromosome chromosome:IBSC_v2:chr7H:1:657224000:1 REF	CAACATCCTTTAGCGTTAGA(1)	CTCTGGATGTTGATTAGATGTTGCCACAGGAAATAGTGACTCAACATCCTTTAGCGTTAGAG	441968884	441968904	- [Negative strand]	21	62	441968843	441968904	(<<<<-<<<<<<<---<<<<<	1	-19,3	-31.129	41.9355	441968843	441968862	1.33333	0	0
		chr7H dna:chromosome chromosome:IBSC_v2:chr7H:1:657224000:1 REF	NO	CTCTGGATGTTGATTAGATGTTGCCACAGGAAATAGTGACTCAACATCCTTTAGCGTTAGAG	441968884	441968904	- [Negative strand]	21	62	441968843	441968904	(<<<<-<<<<<<<---<<<<<<(.(((........)))...)))))))..))))))))))))	1	-19,3	-31.129	41.9355	-1	-1	0	0.666667	0
		chr7H dna:chromosome chromosome:IBSC_v2:chr7H:1:657224000:1 REF	TCAACATCCTTTAGCGTTAGAG(1)	CTCTGGATGTTGATTAGATGTTGCCACAGGAAATAGTGACTCAACATCCTTTAGCGTTAGAG	441968884	441968904	- [Negative strand]	21	62	441968843	441968904	(<<<<-<<<<<<<---<<<<<	1	-19,3	-31.129	41.9355	441968842	441968863	3	0	0
hvu-new48	TCTTATGTTGTGGGACGGAGG																		8.66667	2.66667	0
		chr1H dna:chromosome chromosome:IBSC_v2:chr1H:1:558535432:1 REF	NO	TACTCCCTCCGTCCCATAATATAAGAGCGTTTTTGACACTACACTAGTATAAAAAACGCTCTTATGTTGTGGGACGGAGGGAGTA	517538497	517538517	- [Negative strand]	21	85	517538491	517538575	((((((((((((((((((((((((((((((((((...((((...))))...))))))))>>>>>>>>>>>>>>>>>>>>>)))))	2	-61,9	-72.8235	42.3529	-1	-1	1.33333	0	0
		chr1H dna:chromosome chromosome:IBSC_v2:chr1H:1:558535432:1 REF	TCCGTCCCATAATATAAGAGC(1)	TACTCCCTCCGTCCCATAATATAAGAGCGTTTTTGACACTACACTAGTATAAAAAACGCTCTTATGTTGTGGGACGGAGGGAGTA	517538497	517538517	- [Negative strand]	21	85	517538491	517538575	((((((({{{{{{{{{{{{{{{{{{{{{((((((...((((...))))...))))))))>>>>>>>>>>>>>>>>>>>>>)))))	2	-61,9	-72.8235	42.3529	517538547	517538567	2	0	0
		chr1H dna:chromosome chromosome:IBSC_v2:chr1H:1:558535432:1 REF	TCCGTCCCATAATATAAGAGC(2)	TACTCCCTCCGTCCCATAATATAAGAGCGTTTTTGACACTACACTAGTATAAAAAACGCTCTTATGTTGTGGGACGGAGGGAGTA	517538497	517538517	- [Negative strand]	21	85	517538491	517538575	((((((({{{{{{{{{{{{{{{{{{{{{((((((...((((...))))...))))))))>>>>>>>>>>>>>>>>>>>>>)))))	2	-61,9	-72.8235	42.3529	517538547	517538567	1	0	0
		chr1H dna:chromosome chromosome:IBSC_v2:chr1H:1:558535432:1 REF	TCCGTCCCATAATATAAGAGC(3)	TACTCCCTCCGTCCCATAATATAAGAGCGTTTTTGACACTACACTAGTATAAAAAACGCTCTTATGTTGTGGGACGGAGGGAGTA	517538497	517538517	- [Negative strand]	21	85	517538491	517538575	((((((({{{{{{{{{{{{{{{{{{{{{((((((...((((...))))...))))))))>>>>>>>>>>>>>>>>>>>>>)))))	2	-61,9	-72.8235	42.3529	517538547	517538567	0	1.33333	0
		chr2H dna:chromosome chromosome:IBSC_v2:chr2H:1:768075024:1 REF	NO	CTTATGTTGTGGGACGGAGGGAGTACAAGATTTACAAGTAGGAGGACGAGAATACAATGAATCAATGTTCGTCTGTATTTCCAGTTTCCACGGCATAGG	588248085	588248105	- [Negative strand]	21	99	588248005	588248103	<<<<<<<<<<<<<<<---<<((((((....((((....)))).((((((....(((.((...)).))))))))))))))))).).))))))))))))))	2	-31,8	-32.1212	43.4343	-1	-1	4.33333	1.33333	0
hvu-new49	TGAAGCTGCCAGCATGATCT																		39.3333	11	0
		chr4H dna:chromosome chromosome:IBSC_v2:chr4H:1:647060158:1 REF	NO	AGATGAAGCTGCCAGCATGATCTGAAAGCTATGCTGCATGTCGATCTCGATGGTCGTCTCCATCCAGATTCAAGAGCATGGCCGGCAATCAGGTCATGTGGCAGCTTCATTT	590941027	590941046	- [Negative strand]	20	112	590940937	590941048	(((<<<<<<<<<<<-<<<<<<<<((..((((((((.(.((..(((((.(((((......))))).))))))).)))))))))......))))))))))))))))))))))))	7	-59,3	-52.9464	50	-1	-1	3.33333	0	0
		chr4H dna:chromosome chromosome:IBSC_v2:chr4H:1:647060158:1 REF	NO	AGATGAAGCTGCCAGCATGATCTGAAAGCTATGCTGCATGTCGATCTCGATGGTCGTCTCCATCCAGATTCAAGAGCATGGCCGGCAATCAGGTCATGTGGCAGCTTCATTT	591009157	591009176	+ [Positive strand]	20	112	591009153	591009264	(((<<<<<<<<<<<-<<<<<<<<((..((((((((.(.((..(((((.(((((......))))).))))))).)))))))))......))))))))))))))))))))))))	7	-59,3	-52.9464	50	-1	-1	3.33333	0	0
		chr5H dna:chromosome chromosome:IBSC_v2:chr5H:1:670030160:1 REF	NO	GAACGAGTGAAGCTGCCAGCATGATCTAGCTCTGACTGATCAAACAAGAAAAGCTCGTTTATTCGAGCTCTTGTGGTCATGCCTTGCTAGGTCATGCTGCGGCAGCCTCACTTCTTC	622520531	622520550	+ [Positive strand]	20	117	622520523	622520639	(((.(((<<<-<<<<<<<<<<<<<<<<(((...(..(((((..((((((...(((((......))))))))))))))))..)...)))))))))))))..)))))).)))))).)))	7	-60,4	-51.6239	49.5727	-1	-1	8.66667	3.66667	0
		chr5H dna:chromosome chromosome:IBSC_v2:chr5H:1:670030160:1 REF	NO	GTGAAGCTGCCAGCATGATCTAACTCTTGAAGAGCTATGGCCGGCCGCGGGCGGGGTGGTTTTGGTTAGATCGTGCTGTGACAGTTTCAC	595203355	595203374	- [Negative strand]	20	90	595203285	595203374	(<<<<<<<<<<<<<<<<<<<<((((.....((((((((..((.(((...))).))))))))))))))))))))))))).).)))))))))	7	-47,9	-53.2222	55.5556	-1	-1	8.66667	3.66667	0
		chr6H dna:chromosome chromosome:IBSC_v2:chr6H:1:583380513:1 REF	AGATCATGCTGCAGCTTCATT(1)	TGTGAGAGACTGAAGCTGCCAGCATGATCTGCTCGTCCAGCATGCGCTGAAAACGTGTTCCGTTGCGCGGGGTTATCTTGGAATTTTGGCTCCATCAGATCATGCTGCAGCTTCATTTTCCCACA	136921517	136921536	+ [Positive strand]	20	125	136921506	136921630	((((.((((.<<<<<<<<<-<<<<<<<<<	7	-57,9	-46.32	51.2	136921602	136921623	3.33333	0	0
		chrUn dna:chromosome chromosome:IBSC_v2:chrUn:1:249774706:1 REF	ATCATGACTGACAGCCTCAT(1) ATCATGACTGACAGCCTCATT(4)	GAGTGAAGCTGCCAGCATGATCTAGCTTTGATTCGCTTCTGCTTGTGAATCCTTGTTAGATCATGACTGACAGCCTCATTT	58635529	58635548	- [Negative strand]	20	81	58635470	58635550	(((<<<-<<<<-<<<<<<<<<<	7	-40,7	-50.2469	44.4444	58635470	58635490	0	3.66667	0
		chrUn dna:chromosome chromosome:IBSC_v2:chrUn:1:249774706:1 REF	ATCATGACTGACAGCCTCATT(2)	GAGTGAAGCTGCCAGCATGATCTAGCTTTGATTCGCTTCTGCTTGTGAATCCTTGTTAGATCATGACTGACAGCCTCATTT	58635529	58635548	- [Negative strand]	20	81	58635470	58635550	(((<<<-<<<<-<<<<<<<<<<	7	-40,7	-50.2469	44.4444	58635470	58635490	2.66667	0	0
		chrUn dna:chromosome chromosome:IBSC_v2:chrUn:1:249774706:1 REF	NO	GAGTGAAGCTGCCAGCATGATCTAGCTTTGATTCGCTTCTGCTTGTGAATCCTTGTTAGATCATGACTGACAGCCTCATTT	58635529	58635548	- [Negative strand]	20	81	58635470	58635550	(((<<<-<<<<-<<<<<<<<<<<(((...(((((((........)))))))...))))))))))).))).)))).))))))	7	-40,7	-50.2469	44.4444	-1	-1	2.66667	0	0
		chrUn dna:chromosome chromosome:IBSC_v2:chrUn:1:249774706:1 REF	NO	GTGCACCACGAGCTGGTGAAGCTGCCAGCATGATCTGATGACCTAACTCGTGGATCAGAATCCATGTCAATCAGGTCATGCTGGAGTTTCATCCGCTGGTCGGAGCAC	58632899	58632918	- [Negative strand]	20	108	58632826	58632933	((((.((((.(((.((<<<<<<<-<<<<<<<<<<<<((((((.......((((((....))))))))).)))))))))))))))))))))))).))).)).)).))))	7	-61,21	-56.6759	53.7037	-1	-1	3.33333	0	0
		chrUn dna:chromosome chromosome:IBSC_v2:chrUn:1:249774706:1 REF	TCATGACTGACAGCCTCATT(1)	GAGTGAAGCTGCCAGCATGATCTAGCTTTGATTCGCTTCTGCTTGTGAATCCTTGTTAGATCATGACTGACAGCCTCATTT	58635529	58635548	- [Negative strand]	20	81	58635470	58635550	(((<<<-<<<<-<<<<<<<<<<	7	-40,7	-50.2469	44.4444	58635470	58635489	3.33333	0	0
hvu-new50	TGAAGCTGCCAGCATGATCTA																		15	12	23
		chr5H dna:chromosome chromosome:IBSC_v2:chr5H:1:670030160:1 REF	NO	GGAACGAGTGAAGCTGCCAGCATGATCTAGCTCTGACTGATCAAACAAGAAAAGCTCGTTTATTCGAGCTCTTGTGGTCATGCCTTGCTAGGTCATGCTGCGGCAGCCTCACTTCTTCC	622520531	622520551	+ [Positive strand]	21	119	622520522	622520640	((((.(((<<<-<<<<<<<<<<<<<<<<<((...(..(((((..((((((...(((((......))))))))))))))))..)...)))))))))))))..)))))).)))))).))))	3	-47,6	-40	50.4202	-1	-1	0	0	1.33333
		chr5H dna:chromosome chromosome:IBSC_v2:chr5H:1:670030160:1 REF	NO	GGAACGAGTGAAGCTGCCAGCATGATCTAGCTCTGACTGATCAAACAAGAAAAGCTCGTTTATTCGAGCTCTTGTGGTCATGCCTTGCTAGGTCATGCTGCGGCAGCCTCACTTCTTCC	622520531	622520551	+ [Positive strand]	21	119	622520522	622520640	((((.(((<<<-<<<<<<<<<<<<<<<<<((...(..(((((..((((((...(((((......))))))))))))))))..)...)))))))))))))..)))))).)))))).))))	3	-63,7	-53.5294	50.4202	-1	-1	5	4	6.33333
		chr5H dna:chromosome chromosome:IBSC_v2:chr5H:1:670030160:1 REF	NO	GTGAAGCTGCCAGCATGATCTAACTCTTGAAGAGCTATGGCCGGCCGCGGGCGGGGTGGTTTTGGTTAGATCGTGCTGTGACAGTTTCAC	595203354	595203374	- [Negative strand]	21	90	595203285	595203374	(<<<<<<<<<<<<<<<<<<<<<(((.....((((((((..((.(((...))).))))))))))))))))))))))))).).)))))))))	3	-47,9	-53.2222	55.5556	-1	-1	5	4	7.66667
		chrUn dna:chromosome chromosome:IBSC_v2:chrUn:1:249774706:1 REF	ATCATGACTGACAGCCTCATT(1)	GAGTGAAGCTGCCAGCATGATCTAGCTTTGATTCGCTTCTGCTTGTGAATCCTTGTTAGATCATGACTGACAGCCTCATTT	58635528	58635548	- [Negative strand]	21	81	58635470	58635550	(((<<<-<<<<-<<<<<<<<<<<	3	-40,7	-50.2469	44.4444	58635470	58635490	0	2.66667	5
		chrUn dna:chromosome chromosome:IBSC_v2:chrUn:1:249774706:1 REF	NO	GAGTGAAGCTGCCAGCATGATCTAGCTTTGATTCGCTTCTGCTTGTGAATCCTTGTTAGATCATGACTGACAGCCTCATTT	58635528	58635548	- [Negative strand]	21	81	58635470	58635550	(((<<<-<<<<-<<<<<<<<<<<<((...(((((((........)))))))...))))))))))).))).)))).))))))	3	-40,7	-50.2469	44.4444	-1	-1	5	1.33333	2.66667
hvu-new51	TGAAGCTGCCAGCATGATCTG																		22	12.6667	5.33333
		chr6H dna:chromosome chromosome:IBSC_v2:chr6H:1:583380513:1 REF	NO	TGTGAGAGACTGAAGCTGCCAGCATGATCTGCTCGTCCAGCATGCGCTGAAAACGTGTTCCGTTGCGCGGGGTTATCTTGGAATTTTGGCTCCATCAGATCATGCTGCAGCTTCATTTTCCCACA	136921517	136921537	+ [Positive strand]	21	125	136921506	136921630	((((.((((.<<<<<<<<<-<<<<<<<<<<<(((((.((((..(((((....).))))...)))).))))).......((((........)))).)))))))))))))))))))).)))).))))	4	-57,9	-46.32	51.2	-1	-1	22	12.6667	5.33333
hvu-new52	TGAAGCTGCCAGCATGATCTGA																		365	302	313
		chr4H dna:chromosome chromosome:IBSC_v2:chr4H:1:647060158:1 REF	AGGTCATGTGGCAGCTTCATT(1)	AGATGAAGCTGCCAGCATGATCTGAAAGCTATGCTGCATGTCGATCTCGATGGTCGTCTCCATCCAGATTCAAGAGCATGGCCGGCAATCAGGTCATGTGGCAGCTTCATTT	590941025	590941046	- [Negative strand]	22	112	590940937	590941048	(((<<<<<<<<<<<-<<<<<<<<<<..((((((((.(.((..(((((.(((((......))))).))))))).)))))))))......))}}}}}}}}}}}}}}}}}}}}})	3	-59,3	-52.9464	50	590940937	590940957	66	0	0
		chr4H dna:chromosome chromosome:IBSC_v2:chr4H:1:647060158:1 REF	AGGTCATGTGGCAGCTTCATT(1)	TGTGCACCGCAAGTAGATGAAGCTGCCAGCATGATCTGAAAGCTATGCTGCATGTCGATCTCGATGGTCGTCTCCATCCAGATTCAAGAGCATGGCCGGCAATCAGGTCATGTGGCAGCTTCATTTTCTCATGGTAGCACA	591009157	591009178	+ [Positive strand]	22	141	591009139	591009279	(((((((((..((.(((<<<<<<<<<<<-<<<<<<<<<<..((((((((.(.((..(((((.(((((......))))).))))))).)))))))))......))}}}}}}}}}}}}}}}}}}}}}).))..)))).)))))	3	-73,3	-51.9858	50.3546	591009243	591009264	66	0	0
		chr4H dna:chromosome chromosome:IBSC_v2:chr4H:1:647060158:1 REF	NO	AGATGAAGCTGCCAGCATGATCTGAAAGCTATGCTGCATGTCGATCTCGATGGTCGTCTCCATCCAGATTCAAGAGCATGGCCGGCAATCAGGTCATGTGGCAGCTTCATTT	590941025	590941046	- [Negative strand]	22	112	590940937	590941048	(((<<<<<<<<<<<-<<<<<<<<<<..((((((((.(.((..(((((.(((((......))))).))))))).)))))))))......))))))))))))))))))))))))	3	-59,3	-52.9464	50	-1	-1	55.6667	100.667	104.333
		chr4H dna:chromosome chromosome:IBSC_v2:chr4H:1:647060158:1 REF	NO	TGTGCACCGCAAGTAGATGAAGCTGCCAGCATGATCTGAAAGCTATGCTGCATGTCGATCTCGATGGTCGTCTCCATCCAGATTCAAGAGCATGGCCGGCAATCAGGTCATGTGGCAGCTTCATTTTCTCATGGTAGCACA	591009157	591009178	+ [Positive strand]	22	141	591009139	591009279	(((((((((..((.(((<<<<<<<<<<<-<<<<<<<<<<..((((((((.(.((..(((((.(((((......))))).))))))).)))))))))......)))))))))))))))))))))))).))..)))).)))))	3	-73,3	-51.9858	50.3546	-1	-1	55.6667	100.667	104.333
		chrUn dna:chromosome chromosome:IBSC_v2:chrUn:1:249774706:1 REF	AGGTCATGCTGGAGTTTCATC(1)	GTGCACCACGAGCTGGTGAAGCTGCCAGCATGATCTGATGACCTAACTCGTGGATCAGAATCCATGTCAATCAGGTCATGCTGGAGTTTCATCCGCTGGTCGGAGCAC	58632897	58632918	- [Negative strand]	22	108	58632826	58632933	((((.((((.(((.((<<<<<<<-<<<<<<<<<<<<<<((((.......((((((....))))))))).)))}}}}}}}}}}}}}}}}}}}}}.))).)).)).))))	3	-61,21	-56.6759	53.7037	58632840	58632860	0	6	21.3333
		chrUn dna:chromosome chromosome:IBSC_v2:chrUn:1:249774706:1 REF	AGGTCATGCTGGAGTTTCATC(2)	GTGCACCACGAGCTGGTGAAGCTGCCAGCATGATCTGATGACCTAACTCGTGGATCAGAATCCATGTCAATCAGGTCATGCTGGAGTTTCATCCGCTGGTCGGAGCAC	58632897	58632918	- [Negative strand]	22	108	58632826	58632933	((((.((((.(((.((<<<<<<<-<<<<<<<<<<<<<<((((.......((((((....))))))))).)))}}}}}}}}}}}}}}}}}}}}}.))).)).)).))))	3	-61,21	-56.6759	53.7037	58632840	58632860	27.3333	8.66667	0
		chrUn dna:chromosome chromosome:IBSC_v2:chrUn:1:249774706:1 REF	AGGTCATGCTGGAGTTTCATC(6)	GTGCACCACGAGCTGGTGAAGCTGCCAGCATGATCTGATGACCTAACTCGTGGATCAGAATCCATGTCAATCAGGTCATGCTGGAGTTTCATCCGCTGGTCGGAGCAC	58632897	58632918	- [Negative strand]	22	108	58632826	58632933	((((.((((.(((.((<<<<<<<-<<<<<<<<<<<<<<((((.......((((((....))))))))).)))}}}}}}}}}}}}}}}}}}}}}.))).)).)).))))	3	-61,21	-56.6759	53.7037	58632840	58632860	28.3333	0	0
		chrUn dna:chromosome chromosome:IBSC_v2:chrUn:1:249774706:1 REF	AGGTCATGCTGGAGTTTCATC(9)	GTGCACCACGAGCTGGTGAAGCTGCCAGCATGATCTGATGACCTAACTCGTGGATCAGAATCCATGTCAATCAGGTCATGCTGGAGTTTCATCCGCTGGTCGGAGCAC	58632897	58632918	- [Negative strand]	22	108	58632826	58632933	((((.((((.(((.((<<<<<<<-<<<<<<<<<<<<<<((((.......((((((....))))))))).)))}}}}}}}}}}}}}}}}}}}}}.))).)).)).))))	3	-61,21	-56.6759	53.7037	58632840	58632860	0	43.3333	0
		chrUn dna:chromosome chromosome:IBSC_v2:chrUn:1:249774706:1 REF	NO	GTGCACCACGAGCTGGTGAAGCTGCCAGCATGATCTGATGACCTAACTCGTGGATCAGAATCCATGTCAATCAGGTCATGCTGGAGTTTCATCCGCTGGTCGGAGCAC	58632897	58632918	- [Negative strand]	22	108	58632826	58632933	((((.((((.(((.((<<<<<<<-<<<<<<<<<<<<<<((((.......((((((....))))))))).)))))))))))))))))))))))).))).)).)).))))	3	-61,21	-56.6759	53.7037	-1	-1	66	42.6667	83
hvu-new53	TGAAGCTGCCAGCATGATCTGC																		0	1	3.33333
		chr6H dna:chromosome chromosome:IBSC_v2:chr6H:1:583380513:1 REF	NO	TGTGAGAGACTGAAGCTGCCAGCATGATCTGCTCGTCCAGCATGCGCTGAAAACGTGTTCCGTTGCGCGGGGTTATCTTGGAATTTTGGCTCCATCAGATCATGCTGCAGCTTCATTTTCCCACA	136921517	136921538	+ [Positive strand]	22	125	136921506	136921630	((((.((((.<<<<<<<<<-<<<<<<<<<<<<((((.((((..(((((....).))))...)))).))))).......((((........)))).)))))))))))))))))))).)))).))))	1	-57,9	-46.32	51.2	-1	-1	0	1	3.33333
hvu-new54	TGACAGAAGAGAGTGAGCAC																		1148	844	638.667
		chr2H dna:chromosome chromosome:IBSC_v2:chr2H:1:768075024:1 REF	GCTCACTGCTCTATCTGTCAC(1)	GGTGACAGAAGAGAGTGAGCACACGGCCGGGCGGGACGGCACCCGCCGGATGGTGCCGTCGCGGCCGCGTGCTCACTGCTCTATCTGTCACC	623451731	623451750	+ [Positive strand]	20	92	623451728	623451819	((<<<<<<<<<<<<<<<<<<<	8	-67,6	-73.4783	69.5652	623451798	623451819	155.667	22	0
		chr2H dna:chromosome chromosome:IBSC_v2:chr2H:1:768075024:1 REF	NO	GGTGACAGAAGAGAGTGAGCACACGGCCGGGCGGGACGGCACCCGCCGGATGGTGCCGTCGCGGCCGCGTGCTCACTGCTCTATCTGTCACC	623451731	623451750	+ [Positive strand]	20	92	623451728	623451819	((<<<<<<<<<<<<<<<<<<<<.((((((((((((......)))))).((((....)))).)))))).))))))))).)))).)))))))))	8	-67,6	-73.4783	69.5652	-1	-1	131.333	171	159.667
		chr2H dna:chromosome chromosome:IBSC_v2:chr2H:1:768075024:1 REF	NO	GGTGACAGAAGAGAGTGAGCACACGGCCGGGCGGGACGGCACCCGCCGGATGGTGCCGTCGCGGCCGCGTGCTCACTGCTCTATCTGTCACC	623451731	623451750	+ [Positive strand]	20	92	623451728	623451819	((<<<<<<<<<<<<<<<<<<<<.((((((((((((......)))))).((((....)))).)))))).))))))))).)))).)))))))))	8	-77,6	-84.3478	69.5652	-1	-1	0	18	0
		chr6H dna:chromosome chromosome:IBSC_v2:chr6H:1:583380513:1 REF	NO	GACAGAAGAGAGTGAGCACACGGCGTGATGCCGGCATAACATGTATGCCGTCTTCGCCGCGTGCTCACTCCTCTTTCTGTC	116985042	116985061	+ [Positive strand]	20	81	116985042	116985122	<<<<<<<<<<<<<<<<<<<.(((((....(.(((((((.....))))))).)..))))).))))))))).))).)))))))	8	-50,3	-62.0988	56.7901	-1	-1	287	211	159.667
		chr6H dna:chromosome chromosome:IBSC_v2:chr6H:1:583380513:1 REF	NO	GGTGACAGAAGAGAGTGAGCACACGGCCGGCCGTTACGGCACCGCCCGGGTGTGCCGTCGCGGCCGCGTGCTCACTGCTCTTCCTGTCATC	362942161	362942180	+ [Positive strand]	20	91	362942158	362942248	((<<<<<<<<<<<<<<<<<<<<...((.((((((.(((((((.((....))))))))).))))))))))))))))).))))).))))))))	8	-62,1	-68.2418	68.1319	-1	-1	287	211	159.667
		chrUn dna:chromosome chromosome:IBSC_v2:chrUn:1:249774706:1 REF	NO	GACAGAAGAGAGTGAGCACACGGCGTGATGCCGGCATAACATGTATGCCGTCTTCGCCGCGTGCTCACTCCTCTTTCTGTC	84517911	84517930	+ [Positive strand]	20	81	84517911	84517991	<<<<<<<<<<<<<<<<<<<.(((((....(.(((((((.....))))))).)..))))).))))))))).))).)))))))	8	-50,3	-62.0988	56.7901	-1	-1	287	211	159.667
hvu-new55	TGAGCTTGACTCTAGTCCGACC																		4	3.33333	2.33333
		chr5H dna:chromosome chromosome:IBSC_v2:chr5H:1:670030160:1 REF	NO	GGGAACGGGCTTGGCGGAATCAGCGGGGAAAGAAGACCCTGTTGAGCTTGACTCTAGTCCGACCC	40629202	40629223	- [Negative strand]	22	65	40629200	40629264	(((..((((((.(((((..(((((((((........))))))>>>-->>>->>-->>>>>>->>)	1	-28,6	-44	60	-1	-1	4	3.33333	2.33333
hvu-new56	TGAGGAAGGACTGCATCATCT																		1.33333	3.66667	2.66667
		chr7H dna:chromosome chromosome:IBSC_v2:chr7H:1:657224000:1 REF	NO	TGGCCGCCTTGAGGAAGGACTGCATCATCTGGAACGATGGCGCACAGCGTGACCTGGTGTCGTATCACCACCAAGTTCCAGAGGATGCACTCCTTCCTCAAGGTGGCCA	653657657	653657677	+ [Positive strand]	21	109	653657647	653657755	(((((((((<<<<<<<<<<-<<<<<<-<<<(((((...(((((.....))).)).((((......)))).....)))))))).)))))).)))))))))))))))))))	1	-73,2	-67.156	57.7982	-1	-1	1.33333	3.66667	2.66667
hvu-new57	TGCAGCGCCGGTGAACCGCTCC																		0	3	2
		chr6H dna:chromosome chromosome:IBSC_v2:chr6H:1:583380513:1 REF	NO	GCAGAGGCGTCATTGCGTGCAGCGCCGGTGAACCGCTCCGGCCTCGGTGGAGGCGGACGGGCCATGGCCGGACGGTTCATCAACGCTGCACTCAACGGCACCTCTGC	95336467	95336488	- [Negative strand]	22	107	95336398	95336504	(((((((.(((.(((.(<<<<<<<--<<<<<<<<<-<<<((((..(((...(.....)..)))..))))))))))))))))..)))))))).))).))).)))))))	1	-70,5	-65.8879	69.1589	-1	-1	0	3	2
hvu-new58	TGCGGTGATGAATTATGAATT																		2.66667	4.66667	3
		chr4H dna:chromosome chromosome:IBSC_v2:chr4H:1:647060158:1 REF	NO	GCATTGCGGTGATGAATTATGAATTTTCGCATGTCAGACTTCAGAGATGCCTCTGGCCTCAGTGAGAAGTCATATCATATGACTGAGCAATGT	577401179	577401199	+ [Positive strand]	21	93	577401174	577401266	((((<<<<<<-<<<---<<<<<-<<(((((..((((((...((....))..))))))....))))))).)))))...))).)))..)))))))	1	-28,9	-31.0753	43.0108	-1	-1	2.66667	2	1.66667
		chr4H dna:chromosome chromosome:IBSC_v2:chr4H:1:647060158:1 REF	TCATATCATATGACTGAGCA(1) CATATCATATGACTGAGCAA(1)	GCATTGCGGTGATGAATTATGAATTTTCGCATGTCAGACTTCAGAGATGCCTCTGGCCTCAGTGAGAAGTCATATCATATGACTGAGCAATGT	577401179	577401199	+ [Positive strand]	21	93	577401174	577401266	((((<<<<<<-<<<---<<<<<-<	1	-28,9	-31.0753	43.0108	577401243	577401263	0	2.66667	0
		chr4H dna:chromosome chromosome:IBSC_v2:chr4H:1:647060158:1 REF	TCATATCATATGACTGAGCAA(1) CATATCATATGACTGAGCAA(1)	GCATTGCGGTGATGAATTATGAATTTTCGCATGTCAGACTTCAGAGATGCCTCTGGCCTCAGTGAGAAGTCATATCATATGACTGAGCAATGT	577401179	577401199	+ [Positive strand]	21	93	577401174	577401266	((((<<<<<<-<<<---<<<<<-<	1	-28,9	-31.0753	43.0108	577401243	577401264	0	0	1.33333
hvu-new59	TGCTGTGATGAATCGCAAGGAC																		0.666667	1	2.66667
		chr6H dna:chromosome chromosome:IBSC_v2:chr6H:1:583380513:1 REF	NO	TGACGGTTGTTTTGCTGTGATGAATCGCAAGGACGGTATATGAGCTAGTCGGCTGTTGAAAAATGGCCTCCTTGCTTGATTACGCACCCTTAACTGATCA	14502560	14502581	+ [Positive strand]	22	100	14502547	14502646	(((((((((...<<<-<<<<<-<<--<<<<<<--(((......)))....(((((((....))))))).)))))))).))))))))....)))))).)))	1	-31	-31	46	-1	-1	0.666667	1	2.66667
hvu-new60	TGGAAGGGGCATGCAGAGGAG																		17.6667	0	0
		chr4H dna:chromosome chromosome:IBSC_v2:chr4H:1:647060158:1 REF	NO	GGCCGGAGCAGCAGCGGTGGAAGGGGCATGCAGAGGAGCGGCCATGCATGGGAGCTTTGCTTTGCTTGCCTCTCCTGCTCTGGGCTCTAGCTCTCTCCTGTGCCTGCCTCTTCCATTCCTGCCGCTAATGGCCGGCC	622673300	622673320	+ [Positive strand]	21	137	622673282	622673418	(((((((((.((((..(<<<<<<<<<<<-<<<<<<<<<(((((..(((.((((((...((...))..).))))).)))....))))...)))).)))...))).))))))))))))..)))).))).....))))))	1	-73,8	-53.8686	64.2336	-1	-1	17.6667	0	0
hvu-new61	TGGACGTGGAGGTGCAGCTGC																		5.33333	0	0
		chr5H dna:chromosome chromosome:IBSC_v2:chr5H:1:670030160:1 REF	NO	TTGGACGTGGAGGTGCAGCTGCGGTAGCACGTTGAGCTACGACCGGCCGGCAGCTGCACATCCACGCCCAA	620327681	620327701	+ [Positive strand]	21	71	620327679	620327749	(<<<-<<<<<<-<<<<<<<<<<(((....(((......)))....))).)))))))))).)))))).))))	1	-42,2	-59.4366	64.7887	-1	-1	5.33333	0	0
hvu-new62	TGGACTGAAGGGAGCTCCCTC																		189.333	193.333	151
		chr4H dna:chromosome chromosome:IBSC_v2:chr4H:1:647060158:1 REF	NO	TGAGGGAGCTCACTTCAGTCCACTCATGGGAGGTAGCGGGGATTGAACGAGCTGCCGATTCATTCACTCGAGCACACAGTGGATACGAGACTTTAACATCAGACCGCAATATTTACTGTGCGAATGAGCGAATGCAGCGGGAGATTGTTCTCTCTTTCCTCCTCCATGCTTGGACTGAAGGGAGCTCCCTCA	126960329	126960349	+ [Positive strand]	21	192	126960158	126960349	(((((((((((.((((((((((..(((((.(((.((..((((..((((((.((.(((...(((((.((((..(.(((((((((((((.(.((........)).)))...))))))))))).)..)))).)))))...))).)).))))))..))))..))))))))))..>>>>>>>>>>->>>>>>>>>>)	1	-97,5	-50.7812	51.5625	-1	-1	189.333	193.333	151
hvu-new63	TGGAGAAGCAGGGCACGTGCT																		0	2	1
		chr6H dna:chromosome chromosome:IBSC_v2:chr6H:1:583380513:1 REF	NO	GGGGCGAGCGAACCGTGCTGGAGAAGCAGGGCACGTGCTCCATCCATCCGATCCCAGGAGGTTACAGCATGTGCTCTCCTTCTCCAGCATGGCTTCTCGCCCC	548192681	548192701	- [Negative strand]	21	103	548192616	548192718	((((((((.((.((((((<<<<<<<<-<<<<<<<<<<<<....((.(((.......)))))....)))))))))))).)))))))))))))).))))))))))	1	-71,1	-69.0291	63.1068	-1	-1	0	2	1
hvu-new64	TGGAGGTAGACGGAAACGGAG																		8	4.66667	0
		chr5H dna:chromosome chromosome:IBSC_v2:chr5H:1:670030160:1 REF	NO	ACGTTTTTGTTTCTAGTTAAAAATCATCGGTATTATACACCTGTAAAATAAATACAGGTGTATAAAAATACACCTGACCCTTAGGCGGCGGCGCCATGGAGGTAGACGGAAACGGAGATGT	97236679	97236699	+ [Positive strand]	21	121	97236582	97236702	((((((((((((((.(((.....(((...((((((((((((((((.......))))))))))))...))))...))).((((.((((....)))).-->>>>-->>>>>>>>>>>>>))))	2	-44,2	-36.5289	40.4959	-1	-1	4	2.33333	0
		chr5H dna:chromosome chromosome:IBSC_v2:chr5H:1:670030160:1 REF	NO	GCCAATACATCTCTGTTTCCGTCTACCTCCATGGCGCTGCCGTCTACCTCCAGGGGGATTATGGAGGTAGACGGAAACGGAGATGTATTGGC	96994208	96994228	+ [Positive strand]	21	92	96994146	96994237	(((((((((((((((((((((((((((((((((((...))).((..((....))..))..)>>>>>>>>>>>>>>>>>>>>>))))))))))	2	-65,8	-71.5217	54.3478	-1	-1	4	1	0
		chr5H dna:chromosome chromosome:IBSC_v2:chr5H:1:670030160:1 REF	TCTCTGTTTCCGTCTACCTC(1)	GCCAATACATCTCTGTTTCCGTCTACCTCCATGGCGCTGCCGTCTACCTCCAGGGGGATTATGGAGGTAGACGGAAACGGAGATGTATTGGC	96994208	96994228	+ [Positive strand]	21	92	96994146	96994237	((((((((({{{{{{{{{{{{{{{{{{{{((((((...))).((..((....))..))..)>>>>>>>>>>>>>>>>>>>>>))))))))))	2	-65,8	-71.5217	54.3478	96994155	96994175	0	1.33333	0
hvu-new65	TGGCCTGTCAAGTACGCGTGC																		2	0	0
		chr6H dna:chromosome chromosome:IBSC_v2:chr6H:1:583380513:1 REF	NO	TGTCCATTGCCAGGCCGAGCATGCGTACGTGACAGGCCAGAAACGCCGAGCTAGATGCCGTTTCTAGAAACGCCATTGACCCTGACGTTTCTCTGTAGGCTTTGGCGTTGCTGCCCTACATAGAAGCTCTAGGGTCAATGGCGTTTCCAGAAACGGCATCTACCTCGGCGTTTCTGGCCTGTCAAGTACGCGTGCTCGGCCTGGCAGTGGGCG	133925212	133925232	- [Negative strand]	21	213	133925193	133925405	((((((((((((((((((((((((((((.(((((((((((((((((((((.((((((((((((((.((((((((((((((((((..((((((.((((((...((((...)))).)))))).))))))..)))))))))))))))))).)))))))))))))).)))))))))))>>>>>>>>>>->>>>>>>>>>))))))))))))))))))	1	-181,6	-85.2582	57.277	-1	-1	2	0	0
hvu-new66	TTAAATTTCTCCATAGCATCA																		7	15.3333	19
		chr3H dna:chromosome chromosome:IBSC_v2:chr3H:1:699711114:1 REF	GTGCTATGGATAAATTTAACC(1)	GGTTAAATTTCTCCATAGCATCAGCCATATTCCCATTCAACCGCGTTTTTGCACATTGGGGATGTTGACTGGTGCTATGGATAAATTTAACC	638444090	638444110	- [Negative strand]	21	92	638444020	638444111	((<<<<<<<<-<<<<<<<<<<<	1	-45,3	-49.2391	41.3043	638444019	638444039	0	5.33333	6.33333
		chr3H dna:chromosome chromosome:IBSC_v2:chr3H:1:699711114:1 REF	NO	GGTTAAATTTCTCCATAGCATCAGCCATATTCCCATTCAACCGCGTTTTTGCACATTGGGGATGTTGACTGGTGCTATGGATAAATTTAACC	638444090	638444110	- [Negative strand]	21	92	638444020	638444111	((<<<<<<<<-<<<<<<<<<<<<((.(((((((((.......(((....)))....))))))))).).))))))))))))).))))))))))	1	-45,3	-49.2391	41.3043	-1	-1	7	10	12.6667
hvu-new67	TTACGGATGTAGTATCATACT																		0.666667	1.66667	0
		chr3H dna:chromosome chromosome:IBSC_v2:chr3H:1:699711114:1 REF	NO	TGCATTACGGATGTAGTATCATACTCTAGTATCATATGCATGATACTAGTATATGATACTCCCCGTTGCA	563053232	563053252	+ [Positive strand]	21	70	563053227	563053296	((((--<<<<--<-<<<<<<<<<--((((((((((....))))))))))..)))))))))).))))))))	1	-30,8	-44	37.1429	-1	-1	0.666667	1.66667	0
hvu-new68	TTCATCGGTGAGTAAGGTCC																		1.66667	2.33333	0
		chr6H dna:chromosome chromosome:IBSC_v2:chr6H:1:583380513:1 REF	NO	TGATGGCATAGGGGAGATTCATCGGTGAGTAAGGTCCAGATCTAGCAAGGATGAGCCACGCCCATACATGGACCTTCCTCGCCATTGAATCTCAGCCATGCCATCA	42597718	42597737	- [Negative strand]	20	106	42597648	42597753	(((((((((.((.((((<<<<--<<<<<<-<<<<<<<(......((..((.....))..)).......)))))))).))))))..))))))))..)))))))))))	1	-54,92	-51.8113	51.8868	-1	-1	1.66667	2.33333	0
hvu-new69	TTCCACAGCTTTCTTGAACTG																		16	2	10.6667
		chr6H dna:chromosome chromosome:IBSC_v2:chr6H:1:583380513:1 REF	GTTCAATAAAGCTGTGGGAA(1) GTTCAATAAAGCTGTGGGAAG(1)	TGGCCCTCTCTGTGATCTTCCACAGCTTTCTTGAACTGCATGCGCCCATGGATCCGCCTCTCGCTAGATAGCTTGATCTTGCTAGCTGCACGATCGAGAGGCCGGCCGGGCAGTTCAATAAAGCTGTGGGAAGTCTCAGTGAGAGGCCA	564937891	564937911	+ [Positive strand]	21	149	564937873	564938021	((((((((.(((.((..<<<<<<<<<<<<-<<<<<<<	2	-79,4	-53.2886	55.7047	564937985	564938005	2.33333	0	0
		chr6H dna:chromosome chromosome:IBSC_v2:chr6H:1:583380513:1 REF	NO	TGGCCCTCTCTGTGATCTTCCACAGCTTTCTTGAACTGCATGCGCCCATGGATCCGCCTCTCGCTAGATAGCTTGATCTTGCTAGCTGCACGATCGAGAGGCCGGCCGGGCAGTTCAATAAAGCTGTGGGAAGTCTCAGTGAGAGGCCA	564937891	564937911	+ [Positive strand]	21	149	564937873	564938021	((((((((.(((.((..<<<<<<<<<<<<-<<<<<<<<(.((.(((.........((((((((((....)))..((((.(((.....))).))))))))))).))))).))))))))).))))))))))))..)).))).))).)))))	2	-60,2	-40.4027	55.7047	-1	-1	1.66667	0	0
		chr6H dna:chromosome chromosome:IBSC_v2:chr6H:1:583380513:1 REF	NO	TGGCCCTCTCTGTGATCTTCCACAGCTTTCTTGAACTGCATGCGCCCATGGATCCGCCTCTCGCTAGATAGCTTGATCTTGCTAGCTGCACGATCGAGAGGCCGGCCGGGCAGTTCAATAAAGCTGTGGGAAGTCTCAGTGAGAGGCCA	564937891	564937911	+ [Positive strand]	21	149	564937873	564938021	((((((((.(((.((..<<<<<<<<<<<<-<<<<<<<<(.((.(((.........((((((((((....)))..((((.(((.....))).))))))))))).))))).))))))))).))))))))))))..)).))).))).)))))	2	-79,4	-53.2886	55.7047	-1	-1	4	1	5.33333
		chr7H dna:chromosome chromosome:IBSC_v2:chr7H:1:657224000:1 REF	GTTCAATAAAGCTGTGGGAA(1) TTCAATAAAGCTGTGGGAAA(1)	GCCCTCTTTGCTGTCTTCCACAGCTTTCTTGAACTGCATCTGCAATTGGTGGATGATGGATTCTACCGGCAAGATCTGCAGTTCAATAAAGCTGTGGGAAATTGCAGAGAGAGGC	49824065	49824085	- [Negative strand]	21	115	49823985	49824099	(((((((((((.((.<<<<<<<<<<<<-<<<<<<<	2	-63,9	-55.5652	47.8261	49823999	49824018	2.33333	0	0
		chr7H dna:chromosome chromosome:IBSC_v2:chr7H:1:657224000:1 REF	GTTCAATAAAGCTGTGGGAAA(1)	GCCCTCTTTGCTGTCTTCCACAGCTTTCTTGAACTGCATCTGCAATTGGTGGATGATGGATTCTACCGGCAAGATCTGCAGTTCAATAAAGCTGTGGGAAATTGCAGAGAGAGGC	49824065	49824085	- [Negative strand]	21	115	49823985	49824099	(((((((((((.((.<<<<<<<<<<<<-<<<<<<<	2	-63,9	-55.5652	47.8261	49823998	49824018	0	1	1.33333
		chr7H dna:chromosome chromosome:IBSC_v2:chr7H:1:657224000:1 REF	GTTCAATAAAGCTGTGGGAAA(1) TTCAATAAAGCTGTGGGAAA(1)	GCCCTCTTTGCTGTCTTCCACAGCTTTCTTGAACTGCATCTGCAATTGGTGGATGATGGATTCTACCGGCAAGATCTGCAGTTCAATAAAGCTGTGGGAAATTGCAGAGAGAGGC	49824065	49824085	- [Negative strand]	21	115	49823985	49824099	(((((((((((.((.<<<<<<<<<<<<-<<<<<<<	2	-63,9	-55.5652	47.8261	49823998	49824018	0	0	1.66667
		chr7H dna:chromosome chromosome:IBSC_v2:chr7H:1:657224000:1 REF	GTTCAATAAAGCTGTGGGAAA(2)	GCCCTCTTTGCTGTCTTCCACAGCTTTCTTGAACTGCATCTGCAATTGGTGGATGATGGATTCTACCGGCAAGATCTGCAGTTCAATAAAGCTGTGGGAAATTGCAGAGAGAGGC	49824065	49824085	- [Negative strand]	21	115	49823985	49824099	(((((((((((.((.<<<<<<<<<<<<-<<<<<<<	2	-63,9	-55.5652	47.8261	49823998	49824018	4	0	0
		chr7H dna:chromosome chromosome:IBSC_v2:chr7H:1:657224000:1 REF	NO	GCCCTCTTTGCTGTCTTCCACAGCTTTCTTGAACTGCATCTGCAATTGGTGGATGATGGATTCTACCGGCAAGATCTGCAGTTCAATAAAGCTGTGGGAAATTGCAGAGAGAGGC	49824065	49824085	- [Negative strand]	21	115	49823985	49824099	(((((((((((.((.<<<<<<<<<<<<-<<<<<<<<(((((((....((((((........)))))).)).)))..)))))))))).)))))))))))).)).)))))))).)))	2	-63,9	-55.5652	47.8261	-1	-1	0	0	1.33333
		chr7H dna:chromosome chromosome:IBSC_v2:chr7H:1:657224000:1 REF	TTCAATAAAGCTGTGGGAAA(1)	GCCCTCTTTGCTGTCTTCCACAGCTTTCTTGAACTGCATCTGCAATTGGTGGATGATGGATTCTACCGGCAAGATCTGCAGTTCAATAAAGCTGTGGGAAATTGCAGAGAGAGGC	49824065	49824085	- [Negative strand]	21	115	49823985	49824099	(((((((((((.((.<<<<<<<<<<<<-<<<<<<<	2	-63,9	-55.5652	47.8261	49823998	49824017	1.66667	0	1
hvu-new70	TTGAACTGTTTCCTCTGAAAT																		2.33333	2	2
		chr5H dna:chromosome chromosome:IBSC_v2:chr5H:1:670030160:1 REF	NO	GGCTGGATGAATCTTACAGGTGTTTCGCAGGAAGCAGCTCAATGTCTACCGAGCTGGATTTTGTAATCTTGTTTTGATAACAAGGCAATTCTGGCTGAAAGGAAAAGCCATGTTTGAAAGACAAAAATTAGAAAAGTTCAGGATCTTGTAGATGTTGAACTGTTTCCTCTGAAATTCCTGTAAGATTCAAGGCT	74688038	74688058	- [Negative strand]	21	194	74688018	74688211	((((...(((((((((((((.((((((.(((((((((.(((((((((((.((.(((((((((.((((.(((((((...((((.(((..((((........))))..))).))))...)))))))..))))..)))))))))..))..)))))))>>>>->>>>>>>>>->>>>>>.))))))))))))).))))	1	-49,5	-25.5155	39.1753	-1	-1	1	0	0
		chr5H dna:chromosome chromosome:IBSC_v2:chr5H:1:670030160:1 REF	NO	GGCTGGATGAATCTTACAGGTGTTTCGCAGGAAGCAGCTCAATGTCTACCGAGCTGGATTTTGTAATCTTGTTTTGATAACAAGGCAATTCTGGCTGAAAGGAAAAGCCATGTTTGAAAGACAAAAATTAGAAAAGTTCAGGATCTTGTAGATGTTGAACTGTTTCCTCTGAAATTCCTGTAAGATTCAAGGCT	74688038	74688058	- [Negative strand]	21	194	74688018	74688211	((((...(((((((((((((.((((((.(((((((((.(((((((((((.((.(((((((((.((((.(((((((...((((.(((..((((........))))..))).))))...)))))))..))))..)))))))))..))..)))))))>>>>->>>>>>>>>->>>>>>.))))))))))))).))))	1	-84,4	-43.5052	39.1753	-1	-1	1.33333	2	2
hvu-new71	TTGAGCCGTGCCAATATCTCT																		2.66667	1.66667	0.666667
		chr7H dna:chromosome chromosome:IBSC_v2:chr7H:1:657224000:1 REF	CGATATTGGTGAGGTTCAATC(1)	GGAGCGATATTGGTGAGGTTCAATCCGATGCTAGGTTTTACAATCGTCGTAAGACCAGTATCTGATTGAGCCGTGCCAATATCTCTCC	562880617	562880637	- [Negative strand]	21	88	562880614	562880701	((((={{{{{{{{{=={{{{{{{{{.((((((.((((((((.......)))))))))))))).))>>>>>>>-->>>>>>>>>->>))	1	-50,9	-57.8409	46.5909	562880676	562880696	0	1	0
		chr7H dna:chromosome chromosome:IBSC_v2:chr7H:1:657224000:1 REF	NO	GGAGCGATATTGGTGAGGTTCAATCCGATGCTAGGTTTTACAATCGTCGTAAGACCAGTATCTGATTGAGCCGTGCCAATATCTCTCC	562880617	562880637	- [Negative strand]	21	88	562880614	562880701	((((.(((((((((..(((((((((.((((((.((((((((.......)))))))))))))).))>>>>>>>-->>>>>>>>>->>))	1	-50,9	-57.8409	46.5909	-1	-1	2.66667	0.666667	0.666667
hvu-new72	TTGAGGAAGGACTGCATCATC																		1.33333	0	0
		chr7H dna:chromosome chromosome:IBSC_v2:chr7H:1:657224000:1 REF	NO	TGGCCGCCTTGAGGAAGGACTGCATCATCTGGAACGATGGCGCACAGCGTGACCTGGTGTCGTATCACCACCAAGTTCCAGAGGATGCACTCCTTCCTCAAGGTGGCCA	653657656	653657676	+ [Positive strand]	21	109	653657647	653657755	((((((((<<<<<<<<<<<-<<<<<<-<<((((((...(((((.....))).)).((((......)))).....)))))))).)))))).)))))))))))))))))))	1	-73,2	-67.156	57.7982	-1	-1	1.33333	0	0
hvu-new73	TTGAGTGCAGCGTTGATGAAC																		16.3333	0	0
		chr6H dna:chromosome chromosome:IBSC_v2:chr6H:1:583380513:1 REF	NO	GCAGAGGTGCCGTTGAGTGCAGCGTTGATGAACCGTCCGGCCATGGCCCGTCCGCCTCCACCGAGGCCGGAGCGGTTCACCGGCGCTGCACGCAATGACGCCTCTGC	95336411	95336431	+ [Positive strand]	21	107	95336398	95336504	(((((((((.((<<<-<<<<<<<<<<<-<<<<<(((((((((.(((..............))).))))))).))))))).))))))))))).))))).)))))))))	1	-73,44	-68.6355	69.1589	-1	-1	10.3333	0	0
		chr6H dna:chromosome chromosome:IBSC_v2:chr6H:1:583380513:1 REF	TCACCGGCGCTGCACGCAAT(1) TCACCGGCGCTGCACGCAATG(1)	GCAGAGGTGCCGTTGAGTGCAGCGTTGATGAACCGTCCGGCCATGGCCCGTCCGCCTCCACCGAGGCCGGAGCGGTTCACCGGCGCTGCACGCAATGACGCCTCTGC	95336411	95336431	+ [Positive strand]	21	107	95336398	95336504	(((((((((.((<<<-<<<<<<<<<<<-<<<<	1	-73,44	-68.6355	69.1589	95336474	95336494	6	0	0
hvu-new74	TTGATTTCGCGGCTCATCTTGC																		707.333	445.667	405.667
		chr2H dna:chromosome chromosome:IBSC_v2:chr2H:1:768075024:1 REF	ATGTCAGTCGCGTGGATGCTA(1)	CGATGTGGCGGGAGATGTCAGTCGCGTGGATGCTATTGATTTCGCGGCTCATCTTGCTGGTGGCATCG	131820742	131820763	+ [Positive strand]	22	68	131820706	131820773	((((((.((.(((({{{=={{{{{{{={{{{={==-->>>>>>>>>>>>>>>>>-->).)).))))))	1	-27,5	-40.4412	57.3529	131820720	131820741	0	223.667	0
		chr2H dna:chromosome chromosome:IBSC_v2:chr2H:1:768075024:1 REF	GATGTCAGTCGCGTGGATGCT(1)	CGATGTGGCGGGAGATGTCAGTCGCGTGGATGCTATTGATTTCGCGGCTCATCTTGCTGGTGGCATCG	131820742	131820763	+ [Positive strand]	22	68	131820706	131820773	((((((.((.((({{{{=={{{{{{{={{{{={=.-->>>>>>>>>>>>>>>>>-->).)).))))))	1	-27,5	-40.4412	57.3529	131820719	131820740	179.667	0	0
		chr2H dna:chromosome chromosome:IBSC_v2:chr2H:1:768075024:1 REF	NO	CGATGTGGCGGGAGATGTCAGTCGCGTGGATGCTATTGATTTCGCGGCTCATCTTGCTGGTGGCATCG	131820742	131820763	+ [Positive strand]	22	68	131820706	131820773	((((((.((.(((((((..(((((((.((((.(..-->>>>>>>>>>>>>>>>>-->).)).))))))	1	-27,5	-40.4412	57.3529	-1	-1	527.667	222	381.333
		chr2H dna:chromosome chromosome:IBSC_v2:chr2H:1:768075024:1 REF	NO	CGATGTGGCGGGAGATGTCAGTCGCGTGGATGCTATTGATTTCGCGGCTCATCTTGCTGGTGGCATCG	131820742	131820763	+ [Positive strand]	22	68	131820706	131820773	((((((.((.(((((((..(((((((.((((.(..-->>>>>>>>>>>>>>>>>-->).)).))))))	1	-55	-80.8824	57.3529	-1	-1	0	0	24.3333
hvu-new75	TTGGACGTGGAGGTGCAGCTG																		2.66667	1.66667	0.666667
		chr5H dna:chromosome chromosome:IBSC_v2:chr5H:1:670030160:1 REF	NO	TAGTGTTTGGACGTGGAGGTGCAGCTGCGGTAGCACGTTGAGCTACGACCGGCCGGCAGCTGCACATCCACGCCCAAGCTCTA	620327680	620327700	+ [Positive strand]	21	83	620327673	620327755	(((.((<<<<-<<<<<<-<<<<<<<<<((((....(((......)))....))).)))))))))).)))))).)))))).)))	1	-48,9	-58.9157	61.4458	-1	-1	2.66667	1.66667	0.666667
hvu-new76	TTGGCATTCTGTCCACCTCC																		15.6667	10.6667	9.66667
		chr6H dna:chromosome chromosome:IBSC_v2:chr6H:1:583380513:1 REF	NO	AGCTCTTTGGCATTCTGTCCACCTCCTCCTGAATCTTGCAGGGGAGATCTCACGATCTGTCGAGCTTGCTGATTGCTTGGAGGTGGGCATACTGCCAATGGAGCT	438338712	438338731	+ [Positive strand]	20	105	438338705	438338809	((((((<<<<<<-<-<<<<<<<<<<<.....((((..((((((.(((((....))))).)....))))).))))....))))))))))).).)))))).))))))	2	-50,2	-47.8095	53.3333	-1	-1	15.6667	10.6667	9.66667
hvu-new77	TTGTCTAGAAATGAATGTATTT																		1.33333	0	2.33333
		chr4H dna:chromosome chromosome:IBSC_v2:chr4H:1:647060158:1 REF	NO	TACTTCCTCCTTCCCAAAATTCTTGTCTTAAGTTTGTCTAGAAATGAATGTATTTAAATACTAAAATGTGACTAGGTACATTCATATCTAGACAAAGTTAAGACAAGAATTTTGGGACGGAGGGAGTA	97085240	97085261	- [Negative strand]	22	128	97085166	97085293	((((((((((.((((((((((((((((((((.(<<<<<<<<<-<<<<<<<<<<<<(..(((......)))..))))))))))))).)))))))))).)))))))))))))))))))).))))))))))	1	-80,3	-62.7344	32.8125	-1	-1	1.33333	0	2.33333
hvu-new78	TTGTCTAGATATGAATGTTC																		1	0	1.66667
		chr5H dna:chromosome chromosome:IBSC_v2:chr5H:1:670030160:1 REF	NO	TACTTCCTCCGTCCCAAAATTCTTGTTTTAGATTTGTCTAGATATGAATGTTCTAGTCAAGTTTTAGTATCTAGATACATCTGTTTCTAGACAAACATAAGATAAATTTTTTCGGACGGAGGAAGTA	11890535	11890554	+ [Positive strand]	20	127	11890501	11890627	((((((((((((((.((((...((((((((..(<<<<<<<<<-<<--<<<<<<(((..............))))).))))..)).))))))))))..))))))))...)))).))))))))))))))	1	-55,34	-43.5748	32.2835	-1	-1	1	0	1.66667
hvu-new79	TTGTCTAGATATGAATGTTT																		11.3333	8	4.66667
		chr1H dna:chromosome chromosome:IBSC_v2:chr1H:1:558535432:1 REF	NO	CTTATACTCCCTCTGTCCCAATTTTTTTGTCTTAGATTTGTCTAGATATGAATGTTTTGGTATTTATATACATTCATTTCTAGACAAACCTCCTAAGACAAGAATTTTGGGACGGAGGGAGTAGGAG	265821655	265821674	+ [Positive strand]	20	127	265821617	265821743	(((.(((((((((((((((((..((((((((((((.(<<<<<<<<<-<<<<<<<<--............)))))))).))))))))))....))))))))))))..))))))))))))))))).)))	2	-71,44	-56.252	35.4331	-1	-1	5.66667	4	2.33333
		chr2H dna:chromosome chromosome:IBSC_v2:chr2H:1:768075024:1 REF	NO	TCCCTTCGTCCCAAAATTCTTGTCTTACATTTGTCTAGATATGAATGTTTCTAGTCACGTTTTAGTATTTAGATATATCCATTTCTAGACAAACCTAAGACAAGAATTCTGGGAGAGGAGGGA	229098071	229098090	+ [Positive strand]	20	123	229098040	229098162	(((((((.(((((.(((((((((((((..(<<<<<<<<<-<<<-<<<<-<((((..((......))..))))).)))).))).))))))))))..))))))))))))).)))))..)))))))	2	-61	-49.5935	35.7724	-1	-1	5.66667	4	2.33333
hvu-new80	TTTGGATTGAAGGGAGCTCTG																		3282.67	2728	2490.67
		chr3H dna:chromosome chromosome:IBSC_v2:chr3H:1:699711114:1 REF	GAGCTCCTATCATTCCAATG(1)	GTTTTGGATTTGGTTTGGAGGTGGAGCTCCTATCATTCCAATGAAGGGTCTACCGGAAGGGTTTGTGCAGCTGCTTGTTCATGGTTCCCACTATCCTATCTCCATTAGAACACGAGGAGATAGGCTTGTGGTTTGCATGATCGAGGAGCCGCTTCGATCCCTCGCTGACCGCTGTTTGGATTGAAGGGAGCTCTGCATCTTGATCTATTAC	14301604	14301624	+ [Positive strand]	21	211	14301429	14301639	((..((((((......(((.(..{{{{{{{{={{{={{{{{==.((((((...((..((((.(((.((.(((.((((.(((((....((((...(((((((((............)))))))))...))))....))))).)))).))).))..))).))))))..)))).)).->>>>>->>>->>>>>>>>--).))).))))))..))	4	-92,6	-43.8863	49.2891	14301452	14301472	0	150.333	0
		chr3H dna:chromosome chromosome:IBSC_v2:chr3H:1:699711114:1 REF	GAGCTCCTATCATTCCAATG(1)	GTTTTGGATTTGGTTTGGAGGTGGAGCTCCTATCATTCCAATGAAGGGTCTACCGGAAGGGTTTGTGCAGCTGCTTGTTCATGGTTCCCACTATCCTATCTCCATTAGAACACGAGGAGATAGGCTTGTGGTTTGCATGATCGAGGAGCCGCTTCGATCCCTCGCTGACCGCTGTTTGGATTGAAGGGAGCTCTGCATCTTGATCTATTAC	14415490	14415510	- [Negative strand]	21	211	14415473	14415683	((..((((((......(((.(..{{{{{{{{={{{={{{{{==.((((((...((..((((.(((.((.(((.((((.(((((....((((...(((((((((............)))))))))...))))....))))).)))).))).))..))).))))))..)))).)).->>>>>->>>->>>>>>>>--).))).))))))..))	4	-92,6	-43.8863	49.2891	14415640	14415659	0	150.333	0
		chr3H dna:chromosome chromosome:IBSC_v2:chr3H:1:699711114:1 REF	GAGCTCCTATCATTCCAATG(1)	GTTTTGGATTTGGTTTGGAGGTGGAGCTCCTATCATTCCAATGAAGGGTCTACCGGAAGGGTTTGTGCAGCTGCTTGTTCATGGTTCCCACTATCCTATCTCCATTAGAACACGAGGAGATAGGCTTGTGGTTTGCATGATCGAGGAGCCGCTTCGATCCCTCGCTGACCGCTGTTTGGATTGAAGGGAGCTCTGCATCTTGATCTATTAC	14502427	14502447	+ [Positive strand]	21	211	14502252	14502462	((..((((((......(((.(..{{{{{{{{={{{={{{{{==.((((((...((..((((.(((.((.(((.((((.(((((....((((...(((((((((............)))))))))...))))....))))).)))).))).))..))).))))))..)))).)).->>>>>->>>->>>>>>>>--).))).))))))..))	4	-92,6	-43.8863	49.2891	14502275	14502295	0	150.333	0
		chr3H dna:chromosome chromosome:IBSC_v2:chr3H:1:699711114:1 REF	GAGCTCCTATCATTCCAATGA(1)	GTTTTGGATTTGGTTTGGAGGTGGAGCTCCTATCATTCCAATGAAGGGTCTACCGGAAGGGTTTGTGCAGCTGCTTGTTCATGGTTCCCACTATCCTATCTCCATTAGAACACGAGGAGATAGGCTTGTGGTTTGCATGATCGAGGAGCCGCTTCGATCCCTCGCTGACCGCTGTTTGGATTGAAGGGAGCTCTGCATCTTGATCTATTAC	14301604	14301624	+ [Positive strand]	21	211	14301429	14301639	((..((((((......(((.(..{{{{{{{{={{{={{{{{===((((((...((..((((.(((.((.(((.((((.(((((....((((...(((((((((............)))))))))...))))....))))).)))).))).))..))).))))))..)))).)).->>>>>->>>->>>>>>>>--).))).))))))..))	4	-92,6	-43.8863	49.2891	14301452	14301473	0	0	48.3333
		chr3H dna:chromosome chromosome:IBSC_v2:chr3H:1:699711114:1 REF	GAGCTCCTATCATTCCAATGA(1)	GTTTTGGATTTGGTTTGGAGGTGGAGCTCCTATCATTCCAATGAAGGGTCTACCGGAAGGGTTTGTGCAGCTGCTTGTTCATGGTTCCCACTATCCTATCTCCATTAGAACACGAGGAGATAGGCTTGTGGTTTGCATGATCGAGGAGCCGCTTCGATCCCTCGCTGACCGCTGTTTGGATTGAAGGGAGCTCTGCATCTTGATCTATTAC	14415490	14415510	- [Negative strand]	21	211	14415473	14415683	((..((((((......(((.(..{{{{{{{{={{{={{{{{===((((((...((..((((.(((.((.(((.((((.(((((....((((...(((((((((............)))))))))...))))....))))).)))).))).))..))).))))))..)))).)).->>>>>->>>->>>>>>>>--).))).))))))..))	4	-92,6	-43.8863	49.2891	14415639	14415659	0	0	48.3333
		chr3H dna:chromosome chromosome:IBSC_v2:chr3H:1:699711114:1 REF	GAGCTCCTATCATTCCAATGA(1)	GTTTTGGATTTGGTTTGGAGGTGGAGCTCCTATCATTCCAATGAAGGGTCTACCGGAAGGGTTTGTGCAGCTGCTTGTTCATGGTTCCCACTATCCTATCTCCATTAGAACACGAGGAGATAGGCTTGTGGTTTGCATGATCGAGGAGCCGCTTCGATCCCTCGCTGACCGCTGTTTGGATTGAAGGGAGCTCTGCATCTTGATCTATTAC	14502427	14502447	+ [Positive strand]	21	211	14502252	14502462	((..((((((......(((.(..{{{{{{{{={{{={{{{{===((((((...((..((((.(((.((.(((.((((.(((((....((((...(((((((((............)))))))))...))))....))))).)))).))).))..))).))))))..)))).)).->>>>>->>>->>>>>>>>--).))).))))))..))	4	-92,6	-43.8863	49.2891	14502275	14502296	0	0	48.3333
		chr3H dna:chromosome chromosome:IBSC_v2:chr3H:1:699711114:1 REF	NO	CGATTTGGTTTAGAAGTGGAGCTCCTATCATTCCAAAGAAAGGTCTACCGGAAGGGTTTGTGCAGCTGCTTGTTCATGGTTCCCACTATCCTATCTCCATTAGAAATCGAGGAGACAGGCTTGTGGTTTGCATGACCAAGGAGACGCTCCGATCCCTCGCCGACCGCTATTTGGATTGAAGGGAGCTCTGCATCTTGATCTATTG	14332667	14332687	+ [Positive strand]	21	205	14332497	14332701	((((..((((.(((.(..((((((((.(((.((((((....((((....((.((((.(((.((..((.((((.(((((....((((...(((.(((((............))))).)))...))))....))))).)))).))..))..))).))))..))))))....>>>>>>->>>->>>>>>>>--).))).)))).))))	4	-60,7	-29.6098	48.7805	-1	-1	0	0	256
		chr3H dna:chromosome chromosome:IBSC_v2:chr3H:1:699711114:1 REF	NO	CGATTTGGTTTAGAAGTGGAGCTCCTATCATTCCAAAGAAAGGTCTACCGGAAGGGTTTGTGCAGCTGCTTGTTCATGGTTCCCACTATCCTATCTCCATTAGAAATCGAGGAGACAGGCTTGTGGTTTGCATGACCAAGGAGACGCTCCGATCCCTCGCCGACCGCTATTTGGATTGAAGGGAGCTCTGCATCTTGATCTATTG	14332667	14332687	+ [Positive strand]	21	205	14332497	14332701	((((..((((.(((.(..((((((((.(((.((((((....((((....((.((((.(((.((..((.((((.(((((....((((...(((.(((((............))))).)))...))))....))))).)))).))..))..))).))))..))))))....>>>>>>->>>->>>>>>>>--).))).)))).))))	4	-84,6	-41.2683	48.7805	-1	-1	820.667	682	366.667
		chr3H dna:chromosome chromosome:IBSC_v2:chr3H:1:699711114:1 REF	NO	GTTTTGGATTTGGTTTGGAGGTGGAGCTCCTATCATTCCAATGAAGGGTCTACCGGAAGGGTTTGTGCAGCTGCTTGTTCATGGTTCCCACTATCCTATCTCCATTAGAACACGAGGAGATAGGCTTGTGGTTTGCATGATCGAGGAGCCGCTTCGATCCCTCGCTGACCGCTGTTTGGATTGAAGGGAGCTCTGCATCTTGATCTATTAC	14301604	14301624	+ [Positive strand]	21	211	14301429	14301639	((..((((((......(((.(..((((((((.(((.(((((...((((((...((..((((.(((.((.(((.((((.(((((....((((...(((((((((............)))))))))...))))....))))).)))).))).))..))).))))))..)))).)).->>>>>->>>->>>>>>>>--).))).))))))..))	4	-92,6	-43.8863	49.2891	-1	-1	820.667	531.667	574.333
		chr3H dna:chromosome chromosome:IBSC_v2:chr3H:1:699711114:1 REF	NO	GTTTTGGATTTGGTTTGGAGGTGGAGCTCCTATCATTCCAATGAAGGGTCTACCGGAAGGGTTTGTGCAGCTGCTTGTTCATGGTTCCCACTATCCTATCTCCATTAGAACACGAGGAGATAGGCTTGTGGTTTGCATGATCGAGGAGCCGCTTCGATCCCTCGCTGACCGCTGTTTGGATTGAAGGGAGCTCTGCATCTTGATCTATTAC	14415490	14415510	- [Negative strand]	21	211	14415473	14415683	((..((((((......(((.(..((((((((.(((.(((((...((((((...((..((((.(((.((.(((.((((.(((((....((((...(((((((((............)))))))))...))))....))))).)))).))).))..))).))))))..)))).)).->>>>>->>>->>>>>>>>--).))).))))))..))	4	-92,6	-43.8863	49.2891	-1	-1	820.667	531.667	574.333
		chr3H dna:chromosome chromosome:IBSC_v2:chr3H:1:699711114:1 REF	NO	GTTTTGGATTTGGTTTGGAGGTGGAGCTCCTATCATTCCAATGAAGGGTCTACCGGAAGGGTTTGTGCAGCTGCTTGTTCATGGTTCCCACTATCCTATCTCCATTAGAACACGAGGAGATAGGCTTGTGGTTTGCATGATCGAGGAGCCGCTTCGATCCCTCGCTGACCGCTGTTTGGATTGAAGGGAGCTCTGCATCTTGATCTATTAC	14502427	14502447	+ [Positive strand]	21	211	14502252	14502462	((..((((((......(((.(..((((((((.(((.(((((...((((((...((..((((.(((.((.(((.((((.(((((....((((...(((((((((............)))))))))...))))....))))).)))).))).))..))).))))))..)))).)).->>>>>->>>->>>>>>>>--).))).))))))..))	4	-92,6	-43.8863	49.2891	-1	-1	820.667	531.667	574.333
hvu-new81	TTTGGCACCTTGAAACTGGGA																		15.6667	10	9.33333
		chr4H dna:chromosome chromosome:IBSC_v2:chr4H:1:647060158:1 REF	CCAGTTTCAAGGTTTCAAAGC(1)	GTTCCAGTTTCAAGGTTTCAAAGCTGAAGGCTTCCCAGAGATCCTGCTGCTGGGTGGTCTTTAGCTTTGGCACCTTGAAACTGGGAC	588904644	588904664	- [Negative strand]	21	87	588904642	588904728	((({{{{{{{{{{{{{={{{{{{{((((((((.(((((((......)).))))).))))))))))>>>>>->>>>>>>>>>>>>>>)	1	-58,5	-67.2414	50.5747	588904704	588904724	0	0	4.33333
		chr4H dna:chromosome chromosome:IBSC_v2:chr4H:1:647060158:1 REF	NO	GTTCCAGTTTCAAGGTTTCAAAGCTGAAGGCTTCCCAGAGATCCTGCTGCTGGGTGGTCTTTAGCTTTGGCACCTTGAAACTGGGAC	588904644	588904664	- [Negative strand]	21	87	588904642	588904728	((((((((((((((((.(((((((((((((((.(((((((......)).))))).))))))))))>>>>>->>>>>>>>>>>>>>>)	1	-58,5	-67.2414	50.5747	-1	-1	15.6667	10	5
