# Supplementary material for: Barley Seeds miRNome Stability during Long-Term Storage and Aging
Source: Int J Mol Sci. 2021 Apr 21;22(9):4315. doi: 10.3390/ijms22094315 (PMC8122619; doi:10.3390/ijms22094315)
Supplement: Supplementary file 1 [file ijms-22-04315-s001.zip › S6 Table.xlsx]

## Sheet: Arkusz1
Table S6. Resuls of Differential Expression (DE) analysis
Id	Rc_1	Rc_2	Rc_3	Lv_1	Lv_2	Lv_3	Hv_1	Hv_2	Hv_3	norm.Rc_1	norm.Rc_2	norm.Rc_3	norm.Lv_1	norm.Lv_2	norm.Lv_3	norm.Hv_1	norm.Hv_2	norm.Hv_3	baseMean	WT	KO	Foldchange	log2Foldchange	stat	pvalue	padj	dispGeneEst	dispFit	dispMAP	dispersion	betaconv	maxcooks
hvu-new1	2	0	5	0	0	0	0	5	0	2	0	2	0	0	0	0	4	0	0.96	1	1	0.58	-0.787	-0.307	0.758532	1	6.4605	4.2407	5.4577	5.4577	TRUE	2.1913
hvu-new10	0	0	3	0	7	7	3	0	0	0	0	1	0	6	6	6	0	0	2.15	0	3	5.793	2.534	1.183	0.236994	1	3.6901	2.4996	3.2606	3.2606	TRUE	0.2841
hvu-new11	3	0	8	3	11	2	2	5	6	3	0	3	6	10	2	4	4	4	4.06	2	5	2.098	1.069	1.19	0.234163	1	0.2233	1.7033	0.4674	0.4674	TRUE	0.4829
hvu-new12	0	0	2	0	0	0	0	3	2	0	0	1	0	0	0	0	3	1	0.52	0	1	1.888	0.917	0.36	0.71849	1	0	5.8318	4.6594	4.6594	TRUE	0.6782
hvu-new13	0	0	8	9	0	21	0	17	8	0	0	3	19	0	17	0	15	5	6.54	1	9	7.28	2.864	1.662	0.096451	1	2.8867	1.2672	2.3602	2.3602	TRUE	0.4354
hvu-new14	104	0	208	102	0	139	0	136	55	108	0	88	211	0	112	0	122	33	74.75	65	80	1.22	0.287	0.133	0.894426	1	4.4946	0.116	2.7342	4.4946	TRUE	0.3205
hvu-new15	0	0	4	0	7	0	0	6	4	0	0	2	0	6	0	0	5	2	1.77	1	2	3.698	1.887	0.952	0.341344	1	2.7302	2.8658	2.7791	2.7791	TRUE	0.3607
hvu-new16	0	3	4	0	4	0	0	0	4	0	4	2	0	4	0	0	0	2	1.26	2	1	0.632	-0.662	-0.346	0.729198	1	2.4162	3.5921	2.8341	2.8341	TRUE	0.1926
hvu-new17	0	0	0	0	0	18	5	10	0	0	0	0	0	0	14	10	9	0	3.72	0	6	37.68	5.236	2.044	0.0409676	1	8.1359	1.787	4.9007	4.9007	TRUE	0.0999
hvu-new18	0	0	7	0	0	5	0	2	3	0	0	3	0	0	4	0	2	2	1.17	1	1	1.235	0.304	0.159	0.873706	1	2.1799	3.7631	2.722	2.722	TRUE	2.1775
hvu-new19	0	0	21	4	0	16	18	30	17	0	0	9	8	0	13	36	27	10	11.46	3	16	4.937	2.304	1.566	0.117337	1	2.3044	0.8114	1.8709	1.8709	TRUE	0.9072
hvu-new2	0	0	0	66	109	87	0	81	78	0	0	0	137	101	70	0	73	46	47.33	0	71	478.939	8.904	5.671	1.41654e-08	1.10443e-05	1.7001	0.2099	1.0293	1.0293	TRUE	0.1006
hvu-new20	6	0	0	0	14	6	0	0	6	6	0	0	0	13	5	0	0	4	3.06	2	4	1.785	0.836	0.382	0.702184	1	5.4948	1.9962	4.1943	4.1943	TRUE	1.2647
hvu-new21	0	0	0	0	0	0	0	2	2	0	0	0	0	0	0	0	2	1	0.33	0	0	4.11	2.039	0.6	0.548252	1	0	7.3222	9.2413	9.2413	TRUE	0.1571
hvu-new22	2	0	3	2	15	6	0	0	0	2	0	1	4	14	5	0	0	0	2.9	1	4	3.381	1.757	0.948	0.343379	1	2.9546	2.0563	2.6994	2.6994	TRUE	0.7737
hvu-new23	39	21	90	27	93	24	36	21	33	40	25	38	56	86	19	72	19	20	41.69	34	45	1.292	0.37	0.618	0.536727	1	0.3328	0.2503	0.319	0.319	TRUE	0.159
hvu-new24	0	0	0	0	0	0	10	0	3	0	0	0	0	0	0	20	0	2	2.43	0	4	24.148	4.594	1.332	0.182712	1	10	2.3001	9.9762	9.9762	TRUE	4.1235
hvu-new25	0	0	3	0	0	0	3	5	0	0	0	1	0	0	0	6	4	0	1.31	0	2	3.394	1.763	0.65	0.51571	1	7.7163	3.5047	5.7887	5.7887	TRUE	0.2604
hvu-new26	4	5	13	0	3	4	2	7	14	4	6	5	0	3	3	4	6	8	4.46	5	4	0.852	-0.23	-0.31	0.756574	1	0.0971	1.6142	0.3403	0.3403	TRUE	0.2631
hvu-new27	0	0	2	0	0	0	0	0	0	0	0	1	0	0	0	0	0	0	0.09	0	0	0.515	-0.957	-0.273	0.784747	1	0	13.2979	10	10	TRUE	0.5139
hvu-new28	23	37	39	0	0	46	24	41	29	24	44	16	0	0	37	48	37	17	24.85	28	23	0.825	-0.278	-0.229	0.819222	1	1.7317	0.4547	1.3792	1.3792	TRUE	0.1204
hvu-new29	0	12	0	4	0	5	0	0	0	0	14	0	8	0	4	0	0	0	2.96	5	2	0.42	-1.251	-0.44	0.659759	1	10	2.0323	7.4363	7.4363	TRUE	2.723
hvu-new3	12	8	18	0	38	0	0	10	0	12	10	8	0	35	0	0	9	0	8.18	10	7	0.753	-0.408	-0.213	0.831315	1	4.5529	1.062	3.42	3.42	TRUE	4.0148
hvu-new30	16	0	0	0	0	12	12	12	0	17	0	0	0	0	10	24	11	0	6.78	6	8	1.344	0.426	0.177	0.859554	1	8.1711	1.2334	5.421	5.421	TRUE	1.3066
hvu-new31	5	5	5	0	4	3	6	4	3	5	6	2	0	4	2	12	4	2	4.09	4	4	0.865	-0.21	-0.235	0.814359	1	0.291	1.696	0.5326	0.5326	TRUE	0.8548
hvu-new32	2	0	2	0	0	0	0	0	0	2	0	1	0	0	0	0	0	0	0.32	1	0	0.205	-2.285	-0.711	0.477024	1	0	7.3977	8.6596	8.6596	TRUE	0.0385
hvu-new33	12	13	25	6	11	19	9	15	16	12	16	11	12	10	15	18	13	9	13.04	13	13	1.021	0.03	0.073	0.941818	1	0	0.7336	0.0913	0.0913	TRUE	0.205
hvu-new34	0	4	36	0	0	0	0	0	0	0	5	15	0	0	0	0	0	0	2.22	7	0	0.03	-5.071	-1.919	0.0549848	1	10	2.4456	5.9555	5.9555	TRUE	0.0677
hvu-new35	2	0	3	0	0	0	0	6	3	2	0	1	0	0	0	0	5	2	1.17	1	1	1.129	0.175	0.088	0.929769	1	2.5823	3.7747	2.9904	2.9904	TRUE	1.6557
hvu-new36	6	2	7	0	3	0	3	0	4	6	2	3	0	3	0	6	0	2	2.52	4	2	0.456	-1.133	-0.921	0.357226	1	0.5981	2.2431	1.0931	1.0931	TRUE	0.3994
hvu-new37	9	0	14	0	14	0	8	17	0	9	0	6	0	13	0	16	15	0	6.61	5	7	1.441	0.527	0.281	0.77896	1	4.1259	1.2578	3.2177	3.2177	TRUE	0.1516
hvu-new38	25	17	34	6	15	18	9	0	22	26	20	14	12	14	14	18	0	13	14.71	20	12	0.589	-0.764	-1.022	0.306912	1	0.4182	0.6689	0.4752	0.4752	TRUE	0.4354
hvu-new39	2	0	11	4	0	0	0	0	3	2	0	5	8	0	0	0	0	2	1.86	2	2	0.671	-0.576	-0.273	0.785034	1	4.3619	2.7627	3.7805	3.7805	TRUE	0.5827
hvu-new4	30	24	25	50	0	39	24	16	39	31	29	11	104	0	31	48	14	23	32.31	24	37	1.558	0.64	0.614	0.539266	1	1.208	0.3483	1.0084	1.0084	TRUE	0.5815
hvu-new40	164	124	406	98	67	276	112	226	227	170	148	172	203	62	222	225	203	134	170.9	163	175	1.066	0.092	0.261	0.793946	1	0.1361	0.0368	0.1124	0.1124	TRUE	0.5859
hvu-new41	0	3	0	2	5	4	0	0	0	0	4	0	4	5	3	0	0	0	1.73	1	2	1.758	0.814	0.372	0.709598	1	4.4068	2.9085	3.8801	3.8801	TRUE	0.5529
hvu-new42	3	6	0	3	0	0	4	0	2	3	7	0	6	0	0	8	0	1	2.86	3	2	0.709	-0.496	-0.257	0.796848	1	3.6824	2.0765	3.2244	3.2244	TRUE	0.2077
hvu-new43	48	20	77	10	28	35	17	46	44	50	24	33	21	26	28	34	41	26	31.36	36	29	0.834	-0.262	-0.762	0.445932	1	0.0431	0.3608	0.0846	0.0846	TRUE	0.3715
hvu-new44	48	44	126	24	60	62	25	43	74	50	53	53	50	55	50	50	39	44	49.22	52	48	0.914	-0.13	-0.625	0.531887	1	0	0.1987	0.0234	0.0234	TRUE	0.0818
hvu-new45	1320	1276	3328	756	2068	1941	764	1692	2560	1364	1528	1406	1565	1909	1559	1535	1518	1515	1544.37	1433	1600	1.118	0.161	1.782	0.0746872	1	0.0067	0.012	0.0072	0.0072	TRUE	0.1127
hvu-new46	103	105	365	82	228	128	70	159	205	106	126	154	170	210	103	141	143	121	141.56	129	148	1.137	0.185	0.76	0.447382	1	0.0505	0.048	0.0501	0.0501	TRUE	0.352
hvu-new47	0	4	9	0	0	0	0	0	2	0	5	4	0	0	0	0	0	1	1.09	3	0	0.127	-2.978	-1.342	0.179724	1	0	3.9447	3.8877	3.8877	TRUE	0.3257
hvu-new48	6	12	8	0	0	0	0	8	0	6	14	3	0	0	0	0	7	0	3.46	8	1	0.159	-2.655	-1.392	0.164013	1	3.9334	1.8606	3.1192	3.1192	TRUE	1.5996
hvu-new49	24	24	70	0	0	0	0	33	0	25	29	30	0	0	0	0	30	0	12.52	28	5	0.18	-2.471	-1.131	NA	NA	7.442	0.757	4.4891	4.4891	TRUE	13.4928
hvu-new5	106	0	185	0	0	58	97	0	48	110	0	78	0	0	47	195	0	28	50.85	63	45	0.718	-0.478	-0.174	0.861922	1	7.2529	0.1899	4.1856	7.2529	TRUE	1.66
hvu-new50	0	0	45	24	33	12	12	0	24	0	0	19	50	30	10	24	0	14	16.35	6	21	3.248	1.7	1.092	0.275029	1	2.9181	0.6176	2.2211	2.2211	TRUE	1.3219
hvu-new51	13	16	37	0	16	0	0	22	16	13	19	16	0	15	0	0	20	9	10.24	16	7	0.469	-1.094	-0.824	0.409765	1	1.9486	0.8867	1.6023	1.6023	TRUE	0.3849
hvu-new52	246	255	594	195	390	354	135	390	381	254	305	251	404	360	284	271	350	225	300.57	270	316	1.167	0.222	1.193	0.232985	1	0.0322	0.0211	0.03	0.03	TRUE	0.1634
hvu-new53	0	0	0	7	0	3	0	0	3	0	0	0	14	0	2	0	0	2	2.08	0	3	20.325	4.345	1.664	0.0960722	1	7.4519	2.5646	5.0851	5.0851	TRUE	2.132
hvu-new54	752	824	1868	376	752	788	376	772	1384	777	987	789	778	694	633	756	692	819	769.52	851	729	0.857	-0.223	-1.987	0.0469755	1	0.01	0.0128	0.0108	0.0108	TRUE	0.2231
hvu-new55	7	0	5	0	5	2	4	4	2	7	0	2	0	5	2	8	4	1	3.15	3	3	0.991	-0.014	-0.012	0.99046	1	0.6414	1.9602	0.9217	0.9217	TRUE	0.6545
hvu-new56	0	4	0	3	5	0	2	7	2	0	5	0	6	5	0	4	6	1	3.01	2	4	2.5	1.322	0.859	0.390381	1	1.6999	2.0133	1.7765	1.7765	TRUE	1.1506
hvu-new57	0	0	0	0	4	2	0	7	2	0	0	0	0	4	2	0	6	1	1.42	0	2	15.177	3.924	2.09	0.0366206	1	1.075	3.3252	1.8824	1.8824	TRUE	0.2123
hvu-new58	0	0	8	0	0	9	0	8	6	0	0	3	0	0	7	0	7	4	2.37	1	3	2.503	1.323	0.666	0.505687	1	3.7343	2.3387	3.2088	3.2088	TRUE	0.4042
hvu-new59	0	0	2	0	6	2	3	0	0	0	0	1	0	6	2	6	0	0	1.56	0	2	5.343	2.418	1.111	0.26646	1	3.3503	3.1225	3.2716	3.2716	TRUE	0.1212
hvu-new6	34	0	0	20	0	36	0	0	12	35	0	0	41	0	29	0	0	7	12.51	12	13	1.1	0.138	0.055	0.955784	1	9.7104	0.7579	5.8681	5.8681	TRUE	0.7868
hvu-new60	11	24	18	0	0	0	0	0	0	11	29	8	0	0	0	0	0	0	5.3	16	0	0.013	-6.304	-4.583	4.59023e-06	0.00178941	0.6937	1.4584	1.1143	1.1143	TRUE	0.2671
hvu-new61	3	6	7	0	0	0	0	0	0	3	7	3	0	0	0	0	0	0	1.47	4	0	0.046	-4.45	-2.683	0.00729808	1	0	3.2443	1.8433	1.8433	TRUE	0.4642
hvu-new62	114	142	312	65	216	172	86	188	306	118	170	132	135	199	138	173	169	181	157.15	140	166	1.198	0.261	1.487	0.137018	1	0.0188	0.0413	0.0232	0.0232	TRUE	0.3259
hvu-new63	0	0	0	0	0	3	2	4	0	0	0	0	0	0	2	4	4	0	1.11	0	2	11.122	3.475	1.397	0.162387	1	4.8188	3.8857	4.3748	4.3748	TRUE	0.0613
hvu-new64	0	0	24	0	0	0	0	8	6	0	0	10	0	0	0	0	7	4	2.32	3	2	0.535	-0.903	-0.342	0.732556	1	10	2.3748	6.329	6.329	TRUE	2.8877
hvu-new65	2	2	2	0	0	0	0	0	0	2	2	1	0	0	0	0	0	0	0.59	2	0	0.115	-3.116	-1.524	0.127594	1	0	5.4925	3.0191	3.0191	TRUE	0.4042
hvu-new66	9	12	0	14	19	24	8	18	20	9	14	0	29	18	19	16	16	12	14.84	8	18	2.41	1.269	1.447	0.147938	1	0.6358	0.6645	0.6406	0.6406	TRUE	1.9572
hvu-new67	0	0	2	0	0	0	2	0	3	0	0	1	0	0	0	4	0	2	0.74	0	1	2.248	1.168	0.451	0.652249	1	4.9791	4.9039	4.9446	4.9446	TRUE	0.4335
hvu-new68	2	0	3	0	0	0	3	4	0	2	0	1	0	0	0	6	4	0	1.44	1	2	1.34	0.423	0.199	0.842557	1	3.7426	3.2928	3.585	3.585	TRUE	0.3229
hvu-new69	14	10	24	8	10	14	0	0	6	14	12	10	17	9	11	0	0	4	8.57	12	7	0.548	-0.867	-0.833	0.404765	1	0.9053	1.0225	0.9344	0.9344	TRUE	0.2537
hvu-new7	8	4	0	4	0	0	0	0	0	8	5	0	8	0	0	0	0	0	2.37	4	1	0.293	-1.773	-0.648	0.516873	1	10	2.3386	6.7465	6.7465	TRUE	0.5836
hvu-new70	4	0	3	0	4	2	0	4	2	4	0	1	0	4	2	0	4	1	1.72	2	2	1.033	0.047	0.038	0.96953	1	0.3125	2.9198	0.9579	0.9579	TRUE	0.3883
hvu-new71	2	4	2	0	0	2	0	3	2	2	5	1	0	0	2	0	3	1	1.46	3	1	0.437	-1.194	-0.941	0.346775	1	0.3892	3.2541	0.9727	0.9727	TRUE	0.2405
hvu-new72	2	0	2	0	0	0	0	0	0	2	0	1	0	0	0	0	0	0	0.32	1	0	0.205	-2.285	-0.711	0.477024	1	0	7.3977	8.6596	8.6596	TRUE	0.0385
hvu-new73	0	18	31	0	0	0	0	0	0	0	22	13	0	0	0	0	0	0	3.85	12	0	0.017	-5.853	-2.36	0.0182784	1	10	1.7533	5.1941	5.1941	TRUE	0.0386
hvu-new74	539	439	1144	145	481	591	217	529	591	557	526	483	300	444	475	436	475	350	449.48	522	413	0.796	-0.33	-2.193	0.0282915	1	0.0202	0.0162	0.0197	0.0197	TRUE	0.1795
hvu-new75	0	0	8	0	0	2	2	3	0	0	0	3	0	0	2	4	3	0	1.3	1	2	1.081	0.113	0.055	0.956233	1	3.1629	3.5211	3.2872	3.2872	TRUE	1.0975
hvu-new76	9	9	29	7	9	13	4	12	16	9	11	12	14	8	10	8	11	9	10.43	11	10	0.918	-0.123	-0.29	0.771613	1	0	0.8743	0.087	0.087	TRUE	0.1141
hvu-new77	0	0	4	2	5	0	0	0	0	0	0	2	4	5	0	0	0	0	1.16	1	2	2.273	1.184	0.443	0.657989	1	7.2575	3.7854	5.6852	5.6852	TRUE	0.3179
hvu-new78	0	3	0	0	3	2	0	0	0	0	4	0	0	3	2	0	0	0	0.89	1	1	0.704	-0.505	-0.19	0.849019	1	6.9302	4.4497	5.8354	5.8354	TRUE	1.4446
hvu-new79	8	10	16	0	14	0	6	12	6	8	12	7	0	13	0	12	11	4	7.37	9	7	0.732	-0.451	-0.419	0.675491	1	0.9368	1.1565	0.9889	0.9889	TRUE	0.1162
hvu-new8	0	4	5	0	0	0	0	0	0	0	5	2	0	0	0	0	0	0	0.77	2	0	0.087	-3.52	-1.2	0.230126	1	10	4.808	7.3458	7.3458	TRUE	0.0293
hvu-new80	2256	1860	5732	888	3072	3512	1036	2700	4448	2332	2227	2422	1838	2836	2821	2082	2422	2632	2401.31	2327	2438	1.049	0.07	0.484	0.628709	1	0.0185	0.0136	0.0195	0.0195	TRUE	0.1755
hvu-new81	13	4	30	6	13	9	5	19	6	13	5	13	12	12	7	10	17	4	10.35	10	10	0.969	-0.046	-0.075	0.940288	1	0.1815	0.8792	0.2724	0.2724	TRUE	0.3348
hvu-new9	0	0	4	4	0	2	0	0	0	0	0	2	8	0	2	0	0	0	1.29	1	2	2.489	1.316	0.482	0.629767	1	8.0314	3.5447	5.9843	5.9843	TRUE	1.8886
miR1120.1	0	0	0	1	0	0	0	0	0	0	0	0	2	0	0	0	0	0	0.23	0	0	1.881	0.911	0.258	0.796522	1	10	8.5531	10	10	TRUE	0.6639
miR1120.2	1	0	1	1	0	1	2	1	1	1	0	0	2	0	1	4	1	1	1.09	0	2	2.334	1.223	0.795	0.42648	1	0	3.9294	0.9678	0.9678	TRUE	0.2592
miR156.1	0	0	0	0	0	0	0	1	0	0	0	0	0	0	0	0	1	0	0.1	0	0	1.881	0.911	0.258	0.796522	1	0	12.8332	10	10	TRUE	0.1813
miR156.2	0	0	0	0	1	0	0	0	0	0	0	0	0	1	0	0	0	0	0.1	0	0	1.881	0.911	0.258	0.796522	1	0	12.6198	10	10	TRUE	0.1914
miR156.3	141	307	359	85	182	217	125	200	400	146	368	152	176	168	174	251	179	237	205.62	222	198	0.895	-0.16	-0.527	0.598186	1	0.1003	0.0294	0.0838	0.0838	TRUE	3.5533
miR156.4	26	41	61	13	26	24	12	26	44	27	49	26	27	24	19	24	23	26	27.27	34	24	0.718	-0.478	-1.447	0.147828	1	0.0307	0.4187	0.0723	0.0723	TRUE	0.9372
miR156.5	188	206	467	94	188	197	94	193	346	194	247	197	195	174	158	189	173	205	192.38	213	182	0.86	-0.218	-1.671	0.0946787	1	0.0077	0.0317	0.0117	0.0117	TRUE	0.19
miR156.6	9	7	17	1	5	5	5	11	10	9	8	7	2	5	4	10	10	6	6.82	8	6	0.743	-0.428	-0.748	0.454309	1	0	1.2282	0.1867	0.1867	TRUE	0.1451
miR159.1	0	0	0	0	0	0	0	1	0	0	0	0	0	0	0	0	1	0	0.1	0	0	1.881	0.911	0.258	0.796522	1	0	12.8332	10	10	TRUE	0.1813
miR159.2	2	0	2	0	1	1	0	0	1	2	0	1	0	1	1	0	0	1	0.58	1	0	0.525	-0.929	-0.577	0.563798	1	0	5.5333	1.3633	1.3633	TRUE	0.1076
miR159.3	191	112	430	105	349	302	128	159	570	197	134	182	217	322	243	257	143	337	225.83	171	253	1.48	0.566	2.154	0.0312757	1	0.0715	0.0267	0.0614	0.0614	TRUE	0.2178
miR159.4	58	37	86	26	67	73	27	34	91	60	44	36	54	62	59	54	30	54	50.39	47	52	1.124	0.169	0.574	0.566026	1	0.0439	0.1923	0.0639	0.0639	TRUE	0.4788
miR159.5	89	67	252	94	156	177	72	129	237	92	80	106	195	144	142	145	116	140	128.9	93	147	1.541	0.624	3.464	0.000532803	0.138469	0.0157	0.0551	0.0226	0.0226	TRUE	0.2016
miR159.6	564	465	1433	222	768	878	259	675	1112	583	557	605	460	709	705	520	605	658	600.33	582	610	1.054	0.076	0.538	0.590436	1	0.0171	0.014	0.0173	0.0173	TRUE	0.1579
miR166.1	0	0	0	0	0	0	0	0	1	0	0	0	0	0	0	0	0	1	0.07	0	0	1.881	0.911	0.258	0.796522	1	0	16.7497	10	10	TRUE	0.1297
miR166.2	0	0	0	0	1	0	0	0	0	0	0	0	0	1	0	0	0	0	0.1	0	0	1.881	0.911	0.258	0.796522	1	0	12.6198	10	10	TRUE	0.1914
miR166.3	0	0	0	1	0	0	0	0	0	0	0	0	2	0	0	0	0	0	0.23	0	0	1.881	0.911	0.258	0.796522	1	10	8.5531	10	10	TRUE	0.6639
miR166.4	16	24	49	9	26	26	13	21	37	17	29	21	19	24	21	26	19	22	21.82	22	22	0.997	-0.004	-0.013	0.989878	1	0	0.5	0.0556	0.0556	TRUE	0.3009
miR166.5	34	35	102	17	40	57	17	53	94	35	42	43	35	37	46	34	48	56	41.71	40	43	1.085	0.117	0.456	0.648146	1	0.013	0.2501	0.0413	0.0413	TRUE	0.2215
miR166.6	32	25	59	20	53	54	16	34	77	33	30	25	41	49	43	32	30	46	36.65	29	40	1.416	0.502	1.82	0.0687997	1	0	0.2975	0.0448	0.0448	TRUE	0.1995
miR166.7	330	319	832	189	517	505	191	423	640	341	382	352	391	477	406	384	379	379	387.85	358	403	1.129	0.175	1.769	0.0769075	1	0.0048	0.0177	0.0069	0.0069	TRUE	0.1026
miR168.1	0	0	0	0	0	1	1	0	0	0	0	0	0	0	1	2	0	0	0.31	0	0	2.739	1.454	0.431	0.666568	1	0	7.5168	8.9692	8.9692	TRUE	0.3706
miR168.10	48	20	77	14	28	42	17	46	48	50	24	33	29	26	34	34	41	28	33.17	36	32	0.907	-0.14	-0.441	0.659217	1	0.0305	0.3375	0.0694	0.0694	TRUE	0.4049
miR168.2	0	0	0	0	0	1	0	0	0	0	0	0	0	0	1	0	0	0	0.09	0	0	1.881	0.911	0.258	0.796522	1	0	13.7149	10	10	TRUE	0.1455
miR168.3	4	2	12	1	1	4	1	2	1	4	2	5	2	1	3	2	2	1	2.47	4	2	0.422	-1.245	-1.426	0.153882	1	0	2.2772	0.3859	0.3859	TRUE	0.273
miR168.4	1	0	0	0	0	1	0	0	0	1	0	0	0	0	1	0	0	0	0.2	0	0	0.852	-0.23	-0.066	0.94764	1	0	8.9677	10	10	TRUE	0.5252
miR168.5	0	0	0	0	1	0	0	0	0	0	0	0	0	1	0	0	0	0	0.1	0	0	1.881	0.911	0.258	0.796522	1	0	12.6198	10	10	TRUE	0.1914
miR168.6	0	0	0	0	0	0	0	1	0	0	0	0	0	0	0	0	1	0	0.1	0	0	1.881	0.911	0.258	0.796522	1	0	12.8332	10	10	TRUE	0.1813
miR168.7	1	0	0	0	0	0	0	0	0	1	0	0	0	0	0	0	0	0	0.11	0	0	0.611	-0.711	-0.203	0.839376	1	0	11.8347	10	10	TRUE	0.5252
miR168.8	6	5	12	3	2	6	1	6	10	6	6	5	6	2	5	2	5	6	4.83	6	4	0.787	-0.345	-0.546	0.584814	1	0	1.543	0.2056	0.2056	TRUE	0.1868
miR168.9	28	19	41	11	9	15	3	22	30	29	23	17	23	8	12	6	20	18	17.3	23	14	0.638	-0.649	-1.409	0.158875	1	0.0731	0.5921	0.153	0.153	TRUE	0.1412
miR171.1	0	1	0	1	0	2	0	1	1	0	1	0	2	0	2	0	1	1	0.71	0	1	2.754	1.461	0.816	0.414408	1	0	5.0095	1.4925	1.4925	TRUE	0.6588
miR171.2	0	1	2	3	2	4	0	3	3	0	1	1	6	2	3	0	3	2	1.98	1	3	3.618	1.855	1.546	0.122095	1	0	2.6536	0.5019	0.5019	TRUE	0.1418
miR171.3	1	0	0	0	0	0	0	0	0	1	0	0	0	0	0	0	0	0	0.11	0	0	0.611	-0.711	-0.203	0.839376	1	0	11.8347	10	10	TRUE	0.5252
miR171.4	1	0	0	0	1	1	0	0	0	1	0	0	0	1	1	0	0	0	0.31	0	0	1.267	0.341	0.134	0.893506	1	0	7.5816	4.4427	4.4427	TRUE	0.5345
miR171.5	0	0	0	0	1	1	0	0	0	0	0	0	0	1	1	0	0	0	0.19	0	0	2.74	1.454	0.416	0.677454	1	0	9.204	9.7822	9.7822	TRUE	0.0999
miR171.6	0	2	1	1	2	1	0	1	1	0	2	0	2	2	1	0	1	1	1	1	1	1.229	0.297	0.214	0.830754	1	0	4.1399	0.8572	0.8572	TRUE	0.598
miR397.1	0	0	0	0	0	0	0	1	0	0	0	0	0	0	0	0	1	0	0.1	0	0	1.881	0.911	0.258	0.796522	1	0	12.8332	10	10	TRUE	0.1813
miR444.1	0	1	0	0	1	1	0	0	2	0	1	0	0	1	1	0	0	1	0.46	0	0	1.987	0.99	0.481	0.630598	1	0	6.2584	2.3974	2.3974	TRUE	0.707
miR444.2	0	0	0	1	0	0	0	0	0	0	0	0	2	0	0	0	0	0	0.23	0	0	1.881	0.911	0.258	0.796522	1	10	8.5531	10	10	TRUE	0.6639
miR444.3	1	1	3	1	0	1	0	2	1	1	1	1	2	0	1	0	2	1	0.97	1	1	0.711	-0.493	-0.387	0.699126	1	0	4.2144	0.7087	0.7087	TRUE	0.1455
miR5048.1	2	1	1	1	6	3	2	0	1	2	1	0	2	6	2	4	0	1	2.04	1	2	2.074	1.053	0.833	0.40457	1	0	2.5994	0.8889	0.8889	TRUE	0.2239
miR5048.2	9	7	14	2	6	15	9	7	14	9	8	6	4	6	12	18	6	8	8.66	8	9	1.156	0.209	0.366	0.71442	1	0.0498	1.014	0.1985	0.1985	TRUE	0.2482
miR5048.3	9	3	8	5	5	1	4	4	11	9	4	3	10	5	1	8	4	7	5.58	5	6	0.999	-0.001	-0.001	0.99906	1	0.2454	1.4128	0.4214	0.4214	TRUE	0.3748
miR5048.4	4	6	6	2	2	2	0	1	8	4	7	3	4	2	2	0	1	5	3.01	5	2	0.519	-0.946	-1.059	0.289681	1	0.1858	2.0141	0.4824	0.4824	TRUE	0.3919
miR5048.5	12	10	20	4	8	22	1	12	24	12	12	8	8	7	18	2	11	14	10.35	11	10	0.988	-0.018	-0.031	0.975309	1	0.0996	0.8795	0.2198	0.2198	TRUE	0.1764
miR5048.6	0	0	1	0	0	0	0	0	1	0	0	0	0	0	0	0	0	1	0.11	0	0	1.023	0.033	0.009	0.992567	1	0	11.96	10	10	TRUE	0.0953
miR5048.7	1	3	5	0	3	3	1	0	0	1	4	2	0	3	2	2	0	0	1.55	2	1	0.539	-0.891	-0.669	0.503596	1	0.4017	3.1364	1.1457	1.1457	TRUE	0.197
miR5048.8	7	5	10	4	16	11	7	6	16	7	6	4	8	15	9	14	5	9	8.69	6	10	1.786	0.837	1.519	0.128827	1	0	1.0111	0.1577	0.1577	TRUE	0.1852
miR5049.1	0	0	0	0	0	0	0	0	1	0	0	0	0	0	0	0	0	1	0.07	0	0	1.881	0.911	0.258	0.796522	1	0	16.7497	10	10	TRUE	0.1297
miR5049.2	0	0	1	0	1	0	0	0	1	0	0	0	0	1	0	0	0	1	0.22	0	0	1.385	0.469	0.182	0.855274	1	0	8.7768	4.4975	4.4975	TRUE	0.0981
miR5051.1	0	0	0	0	0	0	0	1	0	0	0	0	0	0	0	0	1	0	0.1	0	0	1.881	0.911	0.258	0.796522	1	0	12.8332	10	10	TRUE	0.1813
miR5051.2	0	0	2	0	0	1	0	0	0	0	0	1	0	0	1	0	0	0	0.18	0	0	0.719	-0.476	-0.136	0.891956	1	0	9.3899	10	10	TRUE	0.5139
miR5051.3	3	2	5	0	1	3	0	1	3	3	2	2	0	1	2	0	1	2	1.51	2	1	0.487	-1.039	-1.01	0.312361	1	0	3.1848	0.5064	0.5064	TRUE	0.2103
miR5051.4	13	4	30	7	13	12	5	19	10	13	5	13	14	12	10	10	17	6	11.12	10	12	1.07	0.098	0.183	0.854429	1	0.0878	0.8312	0.186	0.186	TRUE	0.4664
miR6200.1	0	0	0	0	0	0	0	0	1	0	0	0	0	0	0	0	0	1	0.07	0	0	1.881	0.911	0.258	0.796522	1	0	16.7497	10	10	TRUE	0.1297
miR6200.2	0	0	0	0	0	0	0	1	0	0	0	0	0	0	0	0	1	0	0.1	0	0	1.881	0.911	0.258	0.796522	1	0	12.8332	10	10	TRUE	0.1813
miR6201.1	0	0	0	0	0	0	0	0	1	0	0	0	0	0	0	0	0	1	0.07	0	0	1.881	0.911	0.258	0.796522	1	0	16.7497	10	10	TRUE	0.1297
miR6201.2	0	1	1	0	0	0	0	0	1	0	1	0	0	0	0	0	0	1	0.25	0	0	0.553	-0.855	-0.34	0.7342	1	0	8.3347	4.3804	4.3804	TRUE	0.1423
miR6201.3	1	0	0	0	3	0	0	0	0	1	0	0	0	3	0	0	0	0	0.42	0	0	1.736	0.796	0.228	0.819586	1	10	6.5047	10	10	TRUE	1.08
miR6201.4	1	1	5	1	0	1	0	0	7	1	1	2	2	0	1	0	0	4	1.26	1	1	0.833	-0.264	-0.18	0.857501	1	0.8216	3.5884	1.4046	1.4046	TRUE	1.2858
