# Supplementary material for: Barley Seeds miRNome Stability during Long-Term Storage and Aging
Source: Int J Mol Sci. 2021 Apr 21;22(9):4315. doi: 10.3390/ijms22094315 (PMC8122619; doi:10.3390/ijms22094315)
Supplement: Supplementary file 1 [file ijms-22-04315-s001.zip › S7 Table.xlsx]

## Sheet: Targets for Known miRNA
known miRNA
L.p.	miRNA_Acc.	Target_Acc.	Expectation	UPE$	miRNA_start	miRNA_end	Target_start	Target_end	miRNA_aligned_fragment	alignment	Target_aligned_fragment	Inhibition	Target_Desc.	Multiplicity
326	miR1120.1	TC253359	3	-1	1	19	658	676	UUCUUAUAUUAUGGGACGG	::::.::::::::::::	CCGUUCCAUAAUAUAAGUC	Cleavage	UniRef100_Q40073 Cluster: Ribulose bisphosphate carboxylase/oxygenase activase A, chloroplast precursor; n=3; Triticeae|Rep: Ribulose bisphosphate carboxylase/oxygenase activase A, chloroplast precursor - Hordeum vulgare (Barley), partial (36%)	1
600	miR1120.1	TC277671	3.5	-1	1	19	526	544	UUCUUAUAUUAUGGGACGG	:: ::.::::::::: ::.	CCAUCUCAUAAUAUACGAG	Cleavage	UniRef100_Q687E1 Cluster: Nucleotide pyrophosphatase/phosphodiesterase; n=2; Hordeum vulgare|Rep: Nucleotide pyrophosphatase/phosphodiesterase - Hordeum vulgare (Barley), partial (9%)	1
1324	miR1120.1	TC238576	4	-1	1	19	915	933	UUCUUAUAUUAUGGGACGG	:.::.:.: :::::::::	CUGUUCUAAAAUAUAAGAC	Translation	UniRef100_Q3T5N7 Cluster: HvCBF10B; n=1; Hordeum vulgare subsp. vulgare|Rep: HvCBF10B - Hordeum vulgare var. distichum (Two-rowed barley), complete	1
1328	miR1120.1	TC259615	4	-1	1	19	114	132	UUCUUAUAUUAUGGGACGG	:.::::.:::::::: ::	CUGUCCUAUAAUAUACUAA	Cleavage	similar to UniRef100_P93181 Cluster: Pathogenesis-related protein precursor; n=1; Hordeum vulgare|Rep: Pathogenesis-related protein precursor - Hordeum vulgare (Barley), partial (40%)	1
1348	miR1120.1	AL511409	4	-1	1	19	74	92	UUCUUAUAUUAUGGGACGG	..::. :::::::::: ::	UUGUUACAUAAUAUAAUAA	Cleavage	homologue to UniRef100_Q9ZT14 Cluster: C13 endopeptidase NP1; n=1; Hordeum vulgare|Rep: C13 endopeptidase NP1 - Hordeum vulgare (Barley), partial (20%)	1
2814	miR1120.1	TC242275	4.5	-1	1	19	1133	1151	UUCUUAUAUUAUGGGACGG	::::.:: :::::::::	CCGUUCCUAAAUAUAAGAC	Translation	UniRef100_Q84V64 Cluster: Glucan endo-1,3-beta-D-glucosidase; n=1; Hordeum vulgare subsp. vulgare|Rep: Glucan endo-1,3-beta-D-glucosidase - Hordeum vulgare var. distichum (Two-rowed barley), complete	1
2820	miR1120.1	BE454281	4.5	-1	1	19	462	480	UUCUUAUAUUAUGGGACGG	.::::::::.::.:. :..	UCGUCCCAUGAUGUGUGGG	Cleavage	homologue to UniRef100_P28041 Cluster: Alpha-amylase/trypsin inhibitor CMa precursor; n=1; Hordeum vulgare|Rep: Alpha-amylase/trypsin inhibitor CMa precursor - Hordeum vulgare (Barley), partial (96%)	1
2822	miR1120.1	TC254376	4.5	-1	1	19	124	142	UUCUUAUAUUAUGGGACGG	::: :::::::::: ::	ACGUACCAUAAUAUAUGAC	Cleavage	homologue to UniRef100_Q84L52 Cluster: Metallothionein-like protein type 3; n=1; Hordeum vulgare subsp. vulgare|Rep: Metallothionein-like protein type 3 - Hordeum vulgare var. distichum (Two-rowed barley), partial (76%)	1
2823	miR1120.1	TC241900	4.5	-1	1	19	208	226	UUCUUAUAUUAUGGGACGG	::: :::::::::: ::	ACGUACCAUAAUAUAUGAC	Cleavage	homologue to UniRef100_Q84L52 Cluster: Metallothionein-like protein type 3; n=1; Hordeum vulgare subsp. vulgare|Rep: Metallothionein-like protein type 3 - Hordeum vulgare var. distichum (Two-rowed barley), complete	1
2824	miR1120.1	BM816292	4.5	-1	1	19	194	212	UUCUUAUAUUAUGGGACGG	::: :::::::::: ::	ACGUACCAUAAUAUAUGAC	Cleavage	homologue to UniRef100_Q84L52 Cluster: Metallothionein-like protein type 3; n=1; Hordeum vulgare subsp. vulgare|Rep: Metallothionein-like protein type 3 - Hordeum vulgare var. distichum (Two-rowed barley), complete	1
2825	miR1120.1	NP316241	4.5	-1	1	19	1117	1135	UUCUUAUAUUAUGGGACGG	: .::::.:::::::.:	AGGCUCCAUGAUAUAAGGA	Cleavage	GB|AF108010.1|AAD46471.1 Hv1LRR2 [Hordeum vulgare]	1
4793	miR1120.1	TC247248	5	-1	1	19	617	635	UUCUUAUAUUAUGGGACGG	::::..: :::::::::	CCGUUUCUAAAUAUAAGAU	Translation	UniRef100_Q8H0Q4 Cluster: Cor14b protein precursor; n=1; Hordeum vulgare|Rep: Cor14b protein precursor - Hordeum vulgare (Barley), complete	1
336	miR1120.2	TC253359	3	-1	1	21	656	676	UUCUUAUAUUAUGGGACGGAG	::::::.::::::::::::	CUCCGUUCCAUAAUAUAAGUC	Cleavage	UniRef100_Q40073 Cluster: Ribulose bisphosphate carboxylase/oxygenase activase A, chloroplast precursor; n=3; Triticeae|Rep: Ribulose bisphosphate carboxylase/oxygenase activase A, chloroplast precursor - Hordeum vulgare (Barley), partial (36%)	1
618	miR1120.2	TC277671	3.5	-1	1	21	524	544	UUCUUAUAUUAUGGGACGGAG	:::: ::.::::::::: ::.	CUCCAUCUCAUAAUAUACGAG	Cleavage	UniRef100_Q687E1 Cluster: Nucleotide pyrophosphatase/phosphodiesterase; n=2; Hordeum vulgare|Rep: Nucleotide pyrophosphatase/phosphodiesterase - Hordeum vulgare (Barley), partial (9%)	1
1362	miR1120.2	TC238576	4	-1	1	21	913	933	UUCUUAUAUUAUGGGACGGAG	:::.::.:.: :::::::::	CUCUGUUCUAAAAUAUAAGAC	Translation	UniRef100_Q3T5N7 Cluster: HvCBF10B; n=1; Hordeum vulgare subsp. vulgare|Rep: HvCBF10B - Hordeum vulgare var. distichum (Two-rowed barley), complete	1
1372	miR1120.2	TC259615	4	-1	1	21	112	132	UUCUUAUAUUAUGGGACGGAG	::.::::.:::::::: ::	AUCUGUCCUAUAAUAUACUAA	Cleavage	similar to UniRef100_P93181 Cluster: Pathogenesis-related protein precursor; n=1; Hordeum vulgare|Rep: Pathogenesis-related protein precursor - Hordeum vulgare (Barley), partial (40%)	1
2846	miR1120.2	TC242275	4.5	-1	1	21	1131	1151	UUCUUAUAUUAUGGGACGGAG	::::::.:: :::::::::	CUCCGUUCCUAAAUAUAAGAC	Translation	UniRef100_Q84V64 Cluster: Glucan endo-1,3-beta-D-glucosidase; n=1; Hordeum vulgare subsp. vulgare|Rep: Glucan endo-1,3-beta-D-glucosidase - Hordeum vulgare var. distichum (Two-rowed barley), complete	1
2849	miR1120.2	BE454281	4.5	-1	1	21	460	480	UUCUUAUAUUAUGGGACGGAG	::.::::::::.::.:. :..	CUUCGUCCCAUGAUGUGUGGG	Cleavage	homologue to UniRef100_P28041 Cluster: Alpha-amylase/trypsin inhibitor CMa precursor; n=1; Hordeum vulgare|Rep: Alpha-amylase/trypsin inhibitor CMa precursor - Hordeum vulgare (Barley), partial (96%)	1
2855	miR1120.2	TC250804	4.5	-1	1	21	762	782	UUCUUAUAUUAUGGGACGGAG	:::. ::.:::.::::.::.	CUCUCUCUCAUGAUAUGAGGU	Cleavage	subtilisin-like protease [Hordeum vulgare]	1
4802	miR1120.2	TC247248	5	-1	1	21	615	635	UUCUUAUAUUAUGGGACGGAG	::::::..: :::::::::	CUCCGUUUCUAAAUAUAAGAU	Translation	UniRef100_Q8H0Q4 Cluster: Cor14b protein precursor; n=1; Hordeum vulgare|Rep: Cor14b protein precursor - Hordeum vulgare (Barley), complete	1
348	miR156a.1	TC255838	3	-1	1	19	838	856	ACAGAAGAGAGUGAGCACA	::: :.:::::.::::::	UGUUAUUACUCUUUUCUGU	Cleavage	UniRef100_Q9SWU5 Cluster: Receptor-like kinase; n=1; Hordeum vulgare|Rep: Receptor-like kinase - Hordeum vulgare (Barley), partial (23%)	1
647	miR156a.1	TC255576	3.5	-1	1	19	993	1011	ACAGAAGAGAGUGAGCACA	: ::. :.:::::::.:::	UUUGUCCGCUCUCUUUUGU	Cleavage	UniRef100_Q06944 Cluster: MybHv5; n=2; Hordeum vulgare|Rep: MybHv5 - Hordeum vulgare (Barley), complete	1
1377	miR156a.1	TC238457	4	-1	1	19	1252	1270	ACAGAAGAGAGUGAGCACA	:: :::::::.::::::	UGGGCUCACUUUCUUCUUC	Cleavage	UniRef100_Q84LH9 Cluster: Phosphate transporter HvPT2; n=2; Hordeum vulgare subsp. vulgare|Rep: Phosphate transporter HvPT2 - Hordeum vulgare var. distichum (Two-rowed barley), complete	1
1379	miR156a.1	TC238448	4	-1	1	19	1252	1270	ACAGAAGAGAGUGAGCACA	:: :::::::.::::::	UGGGCUCACUUUCUUCUUC	Cleavage	UniRef100_Q8H6E0 Cluster: Phosphate transporter 1; n=2; Triticeae|Rep: Phosphate transporter 1 - Hordeum vulgare var. distichum (Two-rowed barley), complete	1
1398	miR156a.1	TC264475	4	-1	1	19	627	645	ACAGAAGAGAGUGAGCACA	:::: ::: :::::.:::	CGUGCGCACCCUCUUUUGU	Translation	homologue to UniRef100_Q2KM86 Cluster: 2-alkenal reductase; n=1; Hordeum vulgare subsp. vulgare|Rep: 2-alkenal reductase - Hordeum vulgare var. distichum (Two-rowed barley), partial (19%)	1
1408	miR156a.1	TC238835	4	-1	1	19	2242	2260	ACAGAAGAGAGUGAGCACA	::::: :::: :::::: :	UGUGCACACUGUCUUCUUU	Cleavage	UniRef100_Q94IM5 Cluster: P-type ATPase; n=1; Hordeum vulgare|Rep: P-type ATPase - Hordeum vulgare (Barley), complete	1
2902	miR156a.1	BG369333	4.5	-1	1	19	533	550	ACAGAAGAGAGUGAGCACA	::::.::. ::::::.:::	UGUGUUCG-UCUCUUUUGU	Translation	similar to UniRef100_A8V430 Cluster: Chymotrypsin inhibitor-2; n=1; Hordeum vulgare subsp. spontaneum|Rep: Chymotrypsin inhibitor-2 - Hordeum spontaneum (Barley), partial (69%)	2
2911	miR156a.1	BU991224	4.5	-1	1	19	514	532	ACAGAAGAGAGUGAGCACA	::: ::::::: .::.::	UGUACUCACUCAUUUUUGA	Cleavage	similar to UniRef100_Q9S9A8 Cluster: BARE-1 polyprotein; n=1; Hordeum vulgare|Rep: BARE-1 polyprotein - Hordeum vulgare (Barley), partial (5%)	1
4834	miR156a.1	BG369333	5	-1	1	19	702	720	ACAGAAGAGAGUGAGCACA	::: .:.. :.:.::::::	UGUUUUUGAUUUUUUCUGU	Translation	similar to UniRef100_A8V430 Cluster: Chymotrypsin inhibitor-2; n=1; Hordeum vulgare subsp. spontaneum|Rep: Chymotrypsin inhibitor-2 - Hordeum spontaneum (Barley), partial (69%)	2
4835	miR156a.1	TC270567	5	-1	1	19	847	865	ACAGAAGAGAGUGAGCACA	:::.:::. ::.:::::	GGUGUUCAUACUUUUCUGG	Translation	homologue to UniRef100_Q40039 Cluster: Precursor of CP29, core chlorophyll a/b binding (CAB) protein of photosystem II; n=1; Hordeum vulgare|Rep: Precursor of CP29, core chlorophyll a/b binding (CAB) protein of photosystem II - Hordeum vulgare (Barley), partial (44%)	1
4837	miR156a.1	TC242694	5	-1	1	19	1342	1360	ACAGAAGAGAGUGAGCACA	::::::: ::::::: :	AGUGCUCAAUCUCUUCCGC	Translation	UniRef100_O48972 Cluster: NBS-LRR type resistance protein; n=2; Triticeae|Rep: NBS-LRR type resistance protein - Hordeum vulgare (Barley), complete	1
1421	miR156a.2	TC255576	4	-1	1	19	994	1012	GACAGAAGAGAGUGAGCAC	::. :.:::::::.:::.	UUGUCCGCUCUCUUUUGUU	Cleavage	UniRef100_Q06944 Cluster: MybHv5; n=2; Hordeum vulgare|Rep: MybHv5 - Hordeum vulgare (Barley), complete	1
1424	miR156a.2	TC264475	4	-1	1	19	628	646	GACAGAAGAGAGUGAGCAC	:::: ::: :::::.:::	GUGCGCACCCUCUUUUGUA	Translation	homologue to UniRef100_Q2KM86 Cluster: 2-alkenal reductase; n=1; Hordeum vulgare subsp. vulgare|Rep: 2-alkenal reductase - Hordeum vulgare var. distichum (Two-rowed barley), partial (19%)	1
1441	miR156a.2	TC255838	4	-1	1	19	839	857	GACAGAAGAGAGUGAGCAC	:: :.:::::.::::::	GUUAUUACUCUUUUCUGUA	Cleavage	UniRef100_Q9SWU5 Cluster: Receptor-like kinase; n=1; Hordeum vulgare|Rep: Receptor-like kinase - Hordeum vulgare (Barley), partial (23%)	1
2930	miR156a.2	TC260950	4.5	-1	1	19	83	101	GACAGAAGAGAGUGAGCAC	::::: : .:::::::::	CUGCUCUCCUUCUUCUGUC	Translation	homologue to UniRef100_Q41210 Cluster: C-hordein; n=1; Hordeum vulgare|Rep: C-hordein - Hordeum vulgare (Barley), partial (26%)	1
2952	miR156a.2	TC258865	4.5	-1	1	19	500	518	GACAGAAGAGAGUGAGCAC	: ::.:.::::::::: :	UUUCUUAUUCUCUUCUGCC	Cleavage	UniRef100_A1YJE4 Cluster: MADS-box protein 10; n=1; Hordeum vulgare subsp. vulgare|Rep: MADS-box protein 10 - Hordeum vulgare var. distichum (Two-rowed barley), partial (30%)	1
667	miR156a.4	TC255576	3.5	-1	1	19	995	1013	UGACAGAAGAGAGUGAGCA	::. :.:::::::.:::..	UGUCCGCUCUCUUUUGUUG	Cleavage	UniRef100_Q06944 Cluster: MybHv5; n=2; Hordeum vulgare|Rep: MybHv5 - Hordeum vulgare (Barley), complete	1
669	miR156a.4	TC258865	3.5	-1	1	19	501	519	UGACAGAAGAGAGUGAGCA	: ::.:.::::::::: ::	UUCUUAUUCUCUUCUGCCA	Cleavage	UniRef100_A1YJE4 Cluster: MADS-box protein 10; n=1; Hordeum vulgare subsp. vulgare|Rep: MADS-box protein 10 - Hordeum vulgare var. distichum (Two-rowed barley), partial (30%)	1
1450	miR156a.4	TC260950	4	-1	1	19	84	102	UGACAGAAGAGAGUGAGCA	::::: : .:::::::::	UGCUCUCCUUCUUCUGUCU	Cleavage	homologue to UniRef100_Q41210 Cluster: C-hordein; n=1; Hordeum vulgare|Rep: C-hordein - Hordeum vulgare (Barley), partial (26%)	1
1462	miR156a.4	TC245247	4	-1	1	19	773	791	UGACAGAAGAGAGUGAGCA	::. .:::.:::::: :::	UGUGUACUUUCUUCUAUCA	Cleavage	similar to UniRef100_P32024 Cluster: 23 kDa jasmonate-induced protein; n=1; Hordeum vulgare|Rep: 23 kDa jasmonate-induced protein - Hordeum vulgare (Barley), partial (98%)	1
4928	miR156a.4	CB862498	5	-1	1	19	326	344	UGACAGAAGAGAGUGAGCA	.:::::::. :.:::::	ACUUCACUCUUCUUUGUCA	Cleavage	homologue to UniRef100_O65305 Cluster: Acetolactate synthase; n=1; Hordeum vulgare|Rep: Acetolactate synthase - Hordeum vulgare (Barley), partial (13%)	1
4938	miR156a.4	BE420608	5	-1	1	19	933	951	UGACAGAAGAGAGUGAGCA	::::.:::::: :: ::.	CGCUCGCUCUCUCCUCUCG	Cleavage	UniRef100_Q40019 Cluster: HvB12D protein; n=1; Hordeum vulgare|Rep: HvB12D protein - Hordeum vulgare (Barley), complete	1
685	miR156a.5	TC258865	3.5	-1	1	20	500	519	UGACAGAAGAGAGUGAGCAC	: ::.:.::::::::: ::	UUUCUUAUUCUCUUCUGCCA	Cleavage	UniRef100_A1YJE4 Cluster: MADS-box protein 10; n=1; Hordeum vulgare subsp. vulgare|Rep: MADS-box protein 10 - Hordeum vulgare var. distichum (Two-rowed barley), partial (30%)	1
686	miR156a.5	TC255576	3.5	-1	1	20	994	1013	UGACAGAAGAGAGUGAGCAC	::. :.:::::::.:::..	UUGUCCGCUCUCUUUUGUUG	Cleavage	UniRef100_Q06944 Cluster: MybHv5; n=2; Hordeum vulgare|Rep: MybHv5 - Hordeum vulgare (Barley), complete	1
1486	miR156a.5	TC260950	4	-1	1	20	83	102	UGACAGAAGAGAGUGAGCAC	::::: : .:::::::::	CUGCUCUCCUUCUUCUGUCU	Cleavage	homologue to UniRef100_Q41210 Cluster: C-hordein; n=1; Hordeum vulgare|Rep: C-hordein - Hordeum vulgare (Barley), partial (26%)	1
1494	miR156a.5	TC245247	4	-1	1	20	772	791	UGACAGAAGAGAGUGAGCAC	::. .:::.:::::: :::	UUGUGUACUUUCUUCUAUCA	Cleavage	similar to UniRef100_P32024 Cluster: 23 kDa jasmonate-induced protein; n=1; Hordeum vulgare|Rep: 23 kDa jasmonate-induced protein - Hordeum vulgare (Barley), partial (98%)	1
3034	miR156a.5	BE420647	4.5	-1	1	20	834	853	UGACAGAAGAGAGUGAGCAC	:: : .::::::::::: :.	GUUCGUACUCUCUUCUGGCG	Cleavage	UniRef100_Q96465 Cluster: Subtilisin-chymotrypsin inhibitor 2; n=1; Hordeum vulgare|Rep: Subtilisin-chymotrypsin inhibitor 2 - Hordeum vulgare (Barley), complete	1
5004	miR156a.5	BE420608	5	-1	1	20	932	951	UGACAGAAGAGAGUGAGCAC	: ::::.:::::: :: ::.	GCGCUCGCUCUCUCCUCUCG	Cleavage	UniRef100_Q40019 Cluster: HvB12D protein; n=1; Hordeum vulgare|Rep: HvB12D protein - Hordeum vulgare (Barley), complete	1
5010	miR156a.5	CB862498	5	-1	1	20	325	344	UGACAGAAGAGAGUGAGCAC	.:::::::. :.:::::	GACUUCACUCUUCUUUGUCA	Cleavage	homologue to UniRef100_O65305 Cluster: Acetolactate synthase; n=1; Hordeum vulgare|Rep: Acetolactate synthase - Hordeum vulgare (Barley), partial (13%)	1
701	miR156a.6	TC255576	3.5	-1	1	21	993	1013	UGACAGAAGAGAGUGAGCACA	: ::. :.:::::::.:::..	UUUGUCCGCUCUCUUUUGUUG	Cleavage	UniRef100_Q06944 Cluster: MybHv5; n=2; Hordeum vulgare|Rep: MybHv5 - Hordeum vulgare (Barley), complete	1
702	miR156a.6	TC258865	3.5	-1	1	21	499	519	UGACAGAAGAGAGUGAGCACA	: ::.:.::::::::: ::	GUUUCUUAUUCUCUUCUGCCA	Cleavage	UniRef100_A1YJE4 Cluster: MADS-box protein 10; n=1; Hordeum vulgare subsp. vulgare|Rep: MADS-box protein 10 - Hordeum vulgare var. distichum (Two-rowed barley), partial (30%)	1
1514	miR156a.6	TC260950	4	-1	1	21	82	102	UGACAGAAGAGAGUGAGCACA	::::: : .:::::::::	GCUGCUCUCCUUCUUCUGUCU	Cleavage	homologue to UniRef100_Q41210 Cluster: C-hordein; n=1; Hordeum vulgare|Rep: C-hordein - Hordeum vulgare (Barley), partial (26%)	1
3046	miR156a.6	TC255838	4.5	-1	1	21	838	858	UGACAGAAGAGAGUGAGCACA	::: :.:::::.:::::: :	UGUUAUUACUCUUUUCUGUAA	Cleavage	UniRef100_Q9SWU5 Cluster: Receptor-like kinase; n=1; Hordeum vulgare|Rep: Receptor-like kinase - Hordeum vulgare (Barley), partial (23%)	1
5029	miR156a.6	BG369333	5	-1	1	21	454	474	UGACAGAAGAGAGUGAGCACA	: :: :. .:.:.::.:::.:	UUUGAUUUUUUUUUUUUGUUA	Cleavage	similar to UniRef100_A8V430 Cluster: Chymotrypsin inhibitor-2; n=1; Hordeum vulgare subsp. spontaneum|Rep: Chymotrypsin inhibitor-2 - Hordeum spontaneum (Barley), partial (69%)	1
5049	miR156a.6	CB862498	5	-1	1	21	324	344	UGACAGAAGAGAGUGAGCACA	:: .:::::::. :.:::::	UGACUUCACUCUUCUUUGUCA	Cleavage	homologue to UniRef100_O65305 Cluster: Acetolactate synthase; n=1; Hordeum vulgare|Rep: Acetolactate synthase - Hordeum vulgare (Barley), partial (13%)	1
5052	miR156a.6	TC254778	5	-1	1	21	829	849	UGACAGAAGAGAGUGAGCACA	:::::: .:.:.::.:::..	UGUGCUACUUUUUUUUUGUUG	Cleavage	homologue to UniRef100_Q687E1 Cluster: Nucleotide pyrophosphatase/phosphodiesterase; n=2; Hordeum vulgare|Rep: Nucleotide pyrophosphatase/phosphodiesterase - Hordeum vulgare (Barley), partial (69%)	1
273	miR159a.1	TC259549	2.5	-1	1	19	224	242	UGGAUUGAAGGGAGCUCUG	..:::::::::::: ::::	UGGAGCUCCCUUCACUCCA	Cleavage	UniRef100_Q96464 Cluster: GAMyb protein; n=2; Hordeum vulgare|Rep: GAMyb protein - Hordeum vulgare (Barley), partial (56%)	1
274	miR159a.1	TC238438	2.5	-1	1	19	1236	1254	UGGAUUGAAGGGAGCUCUG	..:::::::::::: ::::	UGGAGCUCCCUUCACUCCA	Cleavage	UniRef100_Q9ARM1 Cluster: Transcription factor GAMyb; n=1; Hordeum vulgare|Rep: Transcription factor GAMyb - Hordeum vulgare (Barley), complete	1
368	miR159a.1	TC252032	3	-1	1	19	766	784	UGGAUUGAAGGGAGCUCUG	..:::::::.:: ::::::	UGGAGCUCCUUUGAAUCCA	Cleavage	homologue to UniRef100_P34937 Cluster: Triosephosphate isomerase, cytosolic; n=1; Hordeum vulgare|Rep: Triosephosphate isomerase, cytosolic - Hordeum vulgare (Barley), partial (94%)	1
714	miR159a.1	BI957816	3.5	-1	1	19	28	46	UGGAUUGAAGGGAGCUCUG	:. ::.:: ::::::::::	CGUAGUUCACUUCAAUCCA	Translation	similar to UniRef100_Q9SES6 Cluster: Non-specific lipid-transfer protein; n=1; Hordeum vulgare|Rep: Non-specific lipid-transfer protein - Hordeum vulgare (Barley), partial (42%)	1
1547	miR159a.1	BF629068	4	-1	1	19	28	46	UGGAUUGAAGGGAGCUCUG	:. ::.:: :::::.::::	CGUAGUUCACUUCAGUCCA	Translation	homologue to UniRef100_Q9SES6 Cluster: Non-specific lipid-transfer protein; n=1; Hordeum vulgare|Rep: Non-specific lipid-transfer protein - Hordeum vulgare (Barley), partial (69%)	1
1548	miR159a.1	AW982865	4	-1	1	19	49	67	UGGAUUGAAGGGAGCUCUG	:. ::.:: :::::.::::	CGUAGUUCACUUCAGUCCA	Translation	UniRef100_Q9SES6 Cluster: Non-specific lipid-transfer protein; n=1; Hordeum vulgare|Rep: Non-specific lipid-transfer protein - Hordeum vulgare (Barley), partial (98%)	1
1549	miR159a.1	TC277750	4	-1	1	19	44	62	UGGAUUGAAGGGAGCUCUG	:. ::.:: :::::.::::	CGUAGUUCACUUCAGUCCA	Translation	UniRef100_Q9SES6 Cluster: Non-specific lipid-transfer protein; n=1; Hordeum vulgare|Rep: Non-specific lipid-transfer protein - Hordeum vulgare (Barley), partial (89%)	1
1550	miR159a.1	DN159937	4	-1	1	19	404	422	UGGAUUGAAGGGAGCUCUG	::::: :... ::::::::	CAGAGGUUUUGUCAAUCCA	Cleavage	similar to UniRef100_Q9S9A8 Cluster: BARE-1 polyprotein; n=1; Hordeum vulgare|Rep: BARE-1 polyprotein - Hordeum vulgare (Barley), partial (14%)	1
1552	miR159a.1	BG365045	4	-1	1	19	21	39	UGGAUUGAAGGGAGCUCUG	:. ::.:: :::::.::::	CGUAGUUCACUUCAGUCCA	Translation	homologue to UniRef100_Q9SES6 Cluster: Non-specific lipid-transfer protein; n=1; Hordeum vulgare|Rep: Non-specific lipid-transfer protein - Hordeum vulgare (Barley), complete	1
1554	miR159a.1	BI956626	4	-1	1	19	52	70	UGGAUUGAAGGGAGCUCUG	:. ::.:: :::::.::::	CGUAGUUCACUUCAGUCCA	Translation	homologue to UniRef100_Q9SES6 Cluster: Non-specific lipid-transfer protein; n=1; Hordeum vulgare|Rep: Non-specific lipid-transfer protein - Hordeum vulgare (Barley), partial (98%)	1
1555	miR159a.1	TC267976	4	-1	1	19	52	70	UGGAUUGAAGGGAGCUCUG	:. ::.:: :::::.::::	CGUAGUUCACUUCAGUCCA	Translation	UniRef100_Q9SES6 Cluster: Non-specific lipid-transfer protein; n=1; Hordeum vulgare|Rep: Non-specific lipid-transfer protein - Hordeum vulgare (Barley), partial (90%)	1
1556	miR159a.1	BG343977	4	-1	1	19	28	46	UGGAUUGAAGGGAGCUCUG	:. ::.:: :::::.::::	CGUAGUUCACUUCAGUCCA	Translation	similar to UniRef100_Q9SES6 Cluster: Non-specific lipid-transfer protein; n=1; Hordeum vulgare|Rep: Non-specific lipid-transfer protein - Hordeum vulgare (Barley), partial (84%)	1
1558	miR159a.1	TC245511	4	-1	1	19	62	80	UGGAUUGAAGGGAGCUCUG	:. ::.:: :::::.::::	CGUAGUUCACUUCAGUCCA	Translation	UniRef100_Q9SES6 Cluster: Non-specific lipid-transfer protein; n=1; Hordeum vulgare|Rep: Non-specific lipid-transfer protein - Hordeum vulgare (Barley), complete	1
1561	miR159a.1	BG343925	4	-1	1	19	28	46	UGGAUUGAAGGGAGCUCUG	:. ::.:: :::::.::::	CGUAGUUCACUUCAGUCCA	Translation	homologue to UniRef100_Q9SES6 Cluster: Non-specific lipid-transfer protein; n=1; Hordeum vulgare|Rep: Non-specific lipid-transfer protein - Hordeum vulgare (Barley), partial (25%)	1
1562	miR159a.1	TC249083	4	-1	1	19	97	115	UGGAUUGAAGGGAGCUCUG	:. ::.:: :::::.::::	CGUAGUUCACUUCAGUCCA	Translation	UniRef100_Q9SES6 Cluster: Non-specific lipid-transfer protein; n=1; Hordeum vulgare|Rep: Non-specific lipid-transfer protein - Hordeum vulgare (Barley), complete	1
3072	miR159a.1	TC247483	4.5	-1	1	19	1846	1864	UGGAUUGAAGGGAGCUCUG	::::..::::.:::::	GGUAGCUUUCUUCGAUCCA	Cleavage	UniRef100_Q96463 Cluster: Myb4 transcription factor; n=1; Hordeum vulgare|Rep: Myb4 transcription factor - Hordeum vulgare (Barley), complete	1
3076	miR159a.1	TC268846	4.5	-1	1	19	28	46	UGGAUUGAAGGGAGCUCUG	::.:::::: ::.::::	GAGGGCUCCCCUCGAUCCU	Cleavage	UniRef100_Q9SME8 Cluster: Defender against cell death 2; n=1; Hordeum vulgare|Rep: Defender against cell death 2 - Hordeum vulgare (Barley), complete	1
5060	miR159a.1	BI946644	5	-1	1	19	68	87	UGGAUUGA-AGGGAGCUCUG	::::::::: : ::.:::::	CAGAGCUCCGUCUCGAUCCA	Translation	homologue to UniRef100_Q9M625 Cluster: Plasma membrane associated protein; n=1; Hordeum vulgare|Rep: Plasma membrane associated protein - Hordeum vulgare (Barley), partial (52%)	1
5062	miR159a.1	CV054848	5	-1	1	19	560	579	UGGAU-UGAAGGGAGCUCUG	:::::::::.:::: :: ::	CAGAGCUCCUUUCAUAUACA	Cleavage	weakly similar to UniRef100_Q70YJ6 Cluster: Peptidyl-prolyl cis-trans isomerase; n=1; Hordeum vulgare|Rep: Peptidyl-prolyl cis-trans isomerase - Hordeum vulgare (Barley), partial (32%)	1
5070	miR159a.1	TC276604	5	-1	1	19	500	518	UGGAUUGAAGGGAGCUCUG	::::...:::.:::::	GGUAGCUUUUUUCGAUCCA	Cleavage	similar to UniRef100_Q96463 Cluster: Myb4 transcription factor; n=1; Hordeum vulgare|Rep: Myb4 transcription factor - Hordeum vulgare (Barley), partial (38%)	1
187	miR159a.2	TC259549	2	-1	1	20	224	243	UUGGAUUGAAGGGAGCUCUG	..:::::::::::: :::::	UGGAGCUCCCUUCACUCCAA	Cleavage	UniRef100_Q96464 Cluster: GAMyb protein; n=2; Hordeum vulgare|Rep: GAMyb protein - Hordeum vulgare (Barley), partial (56%)	1
188	miR159a.2	TC238438	2	-1	1	20	1236	1255	UUGGAUUGAAGGGAGCUCUG	..:::::::::::: :::::	UGGAGCUCCCUUCACUCCAA	Cleavage	UniRef100_Q9ARM1 Cluster: Transcription factor GAMyb; n=1; Hordeum vulgare|Rep: Transcription factor GAMyb - Hordeum vulgare (Barley), complete	1
373	miR159a.2	TC252032	3	-1	1	20	766	785	UUGGAUUGAAGGGAGCUCUG	..:::::::.:: ::::::.	UGGAGCUCCUUUGAAUCCAG	Cleavage	homologue to UniRef100_P34937 Cluster: Triosephosphate isomerase, cytosolic; n=1; Hordeum vulgare|Rep: Triosephosphate isomerase, cytosolic - Hordeum vulgare (Barley), partial (94%)	1
721	miR159a.2	BI957816	3.5	-1	1	20	28	47	UUGGAUUGAAGGGAGCUCUG	:. ::.:: :::::::::::	CGUAGUUCACUUCAAUCCAA	Cleavage	similar to UniRef100_Q9SES6 Cluster: Non-specific lipid-transfer protein; n=1; Hordeum vulgare|Rep: Non-specific lipid-transfer protein - Hordeum vulgare (Barley), partial (42%)	1
1581	miR159a.2	DN159937	4	-1	1	20	404	423	UUGGAUUGAAGGGAGCUCUG	::::: :... :::::::::	CAGAGGUUUUGUCAAUCCAA	Translation	similar to UniRef100_Q9S9A8 Cluster: BARE-1 polyprotein; n=1; Hordeum vulgare|Rep: BARE-1 polyprotein - Hordeum vulgare (Barley), partial (14%)	1
1601	miR159a.2	TC241716	4	-1	1	20	244	263	UUGGAUUGAAGGGAGCUCUG	::.:.::: ::::.:.:.:	GAGGGUUCCGUUCAGUUCGA	Translation	UniRef100_Q9ZTB6 Cluster: Starch branching enzyme IIb; n=2; Hordeum vulgare|Rep: Starch branching enzyme IIb - Hordeum vulgare (Barley), complete	1
1604	miR159a.2	TC262460	4	-1	1	20	74	93	UUGGAUUGAAGGGAGCUCUG	.::. .:.:: :::::::::	UAGGAUUUCCAUCAAUCCAA	Translation	UniRef100_Q9S9D7 Cluster: Thionin; n=1; Hordeum vulgare|Rep: Thionin - Hordeum vulgare (Barley), complete	1
1636	miR159a.2	TC247963	4	-1	1	20	555	574	UUGGAUUGAAGGGAGCUCUG	::: .:.::::: :::.::	AAGAAUUUCCUUCUAUCUAA	Cleavage	alpha-keto acid dehydrogenase-like protein [Hordeum vulgare]	1
3122	miR159a.2	TC247483	4.5	-1	1	20	1846	1865	UUGGAUUGAAGGGAGCUCUG	::::..::::.:::::	GGUAGCUUUCUUCGAUCCAU	Cleavage	UniRef100_Q96463 Cluster: Myb4 transcription factor; n=1; Hordeum vulgare|Rep: Myb4 transcription factor - Hordeum vulgare (Barley), complete	1
3125	miR159a.2	BF629068	4.5	-1	1	20	28	47	UUGGAUUGAAGGGAGCUCUG	:. ::.:: :::::.::::.	CGUAGUUCACUUCAGUCCAG	Cleavage	homologue to UniRef100_Q9SES6 Cluster: Non-specific lipid-transfer protein; n=1; Hordeum vulgare|Rep: Non-specific lipid-transfer protein - Hordeum vulgare (Barley), partial (69%)	1
3126	miR159a.2	AW982865	4.5	-1	1	20	49	68	UUGGAUUGAAGGGAGCUCUG	:. ::.:: :::::.::::.	CGUAGUUCACUUCAGUCCAG	Cleavage	UniRef100_Q9SES6 Cluster: Non-specific lipid-transfer protein; n=1; Hordeum vulgare|Rep: Non-specific lipid-transfer protein - Hordeum vulgare (Barley), partial (98%)	1
3127	miR159a.2	TC277750	4.5	-1	1	20	44	63	UUGGAUUGAAGGGAGCUCUG	:. ::.:: :::::.::::.	CGUAGUUCACUUCAGUCCAG	Cleavage	UniRef100_Q9SES6 Cluster: Non-specific lipid-transfer protein; n=1; Hordeum vulgare|Rep: Non-specific lipid-transfer protein - Hordeum vulgare (Barley), partial (89%)	1
3134	miR159a.2	BG365045	4.5	-1	1	20	21	40	UUGGAUUGAAGGGAGCUCUG	:. ::.:: :::::.::::.	CGUAGUUCACUUCAGUCCAG	Cleavage	homologue to UniRef100_Q9SES6 Cluster: Non-specific lipid-transfer protein; n=1; Hordeum vulgare|Rep: Non-specific lipid-transfer protein - Hordeum vulgare (Barley), complete	1
3135	miR159a.2	BI956626	4.5	-1	1	20	52	71	UUGGAUUGAAGGGAGCUCUG	:. ::.:: :::::.::::.	CGUAGUUCACUUCAGUCCAG	Cleavage	homologue to UniRef100_Q9SES6 Cluster: Non-specific lipid-transfer protein; n=1; Hordeum vulgare|Rep: Non-specific lipid-transfer protein - Hordeum vulgare (Barley), partial (98%)	1
3136	miR159a.2	TC267976	4.5	-1	1	20	52	71	UUGGAUUGAAGGGAGCUCUG	:. ::.:: :::::.::::.	CGUAGUUCACUUCAGUCCAG	Cleavage	UniRef100_Q9SES6 Cluster: Non-specific lipid-transfer protein; n=1; Hordeum vulgare|Rep: Non-specific lipid-transfer protein - Hordeum vulgare (Barley), partial (90%)	1
3137	miR159a.2	BG343977	4.5	-1	1	20	28	47	UUGGAUUGAAGGGAGCUCUG	:. ::.:: :::::.::::.	CGUAGUUCACUUCAGUCCAG	Cleavage	similar to UniRef100_Q9SES6 Cluster: Non-specific lipid-transfer protein; n=1; Hordeum vulgare|Rep: Non-specific lipid-transfer protein - Hordeum vulgare (Barley), partial (84%)	1
3139	miR159a.2	TC245511	4.5	-1	1	20	62	81	UUGGAUUGAAGGGAGCUCUG	:. ::.:: :::::.::::.	CGUAGUUCACUUCAGUCCAG	Cleavage	UniRef100_Q9SES6 Cluster: Non-specific lipid-transfer protein; n=1; Hordeum vulgare|Rep: Non-specific lipid-transfer protein - Hordeum vulgare (Barley), complete	1
3140	miR159a.2	BG343925	4.5	-1	1	20	28	47	UUGGAUUGAAGGGAGCUCUG	:. ::.:: :::::.::::.	CGUAGUUCACUUCAGUCCAG	Cleavage	homologue to UniRef100_Q9SES6 Cluster: Non-specific lipid-transfer protein; n=1; Hordeum vulgare|Rep: Non-specific lipid-transfer protein - Hordeum vulgare (Barley), partial (25%)	1
3141	miR159a.2	TC249083	4.5	-1	1	20	97	116	UUGGAUUGAAGGGAGCUCUG	:. ::.:: :::::.::::.	CGUAGUUCACUUCAGUCCAG	Cleavage	UniRef100_Q9SES6 Cluster: Non-specific lipid-transfer protein; n=1; Hordeum vulgare|Rep: Non-specific lipid-transfer protein - Hordeum vulgare (Barley), complete	1
5113	miR159a.2	CV054848	5	-1	1	20	560	580	UUGGAU-UGAAGGGAGCUCUG	:::::::::.:::: :: :::	CAGAGCUCCUUUCAUAUACAA	Cleavage	weakly similar to UniRef100_Q70YJ6 Cluster: Peptidyl-prolyl cis-trans isomerase; n=1; Hordeum vulgare|Rep: Peptidyl-prolyl cis-trans isomerase - Hordeum vulgare (Barley), partial (32%)	1
5122	miR159a.2	TC268846	5	-1	1	20	28	47	UUGGAUUGAAGGGAGCUCUG	::.:::::: ::.::::	GAGGGCUCCCCUCGAUCCUG	Translation	UniRef100_Q9SME8 Cluster: Defender against cell death 2; n=1; Hordeum vulgare|Rep: Defender against cell death 2 - Hordeum vulgare (Barley), complete	1
5125	miR159a.2	TC238759	5	-1	1	20	1028	1047	UUGGAUUGAAGGGAGCUCUG	:::::::...:::: ::.:	CAGAGCUUUUUUCACACCGA	Cleavage	UniRef100_Q84UD4 Cluster: GAMYB-binding protein; n=1; Hordeum vulgare subsp. vulgare|Rep: GAMYB-binding protein - Hordeum vulgare var. distichum (Two-rowed barley), complete	1
5137	miR159a.2	TC276604	5	-1	1	20	500	519	UUGGAUUGAAGGGAGCUCUG	::::...:::.:::::	GGUAGCUUUUUUCGAUCCAU	Cleavage	similar to UniRef100_Q96463 Cluster: Myb4 transcription factor; n=1; Hordeum vulgare|Rep: Myb4 transcription factor - Hordeum vulgare (Barley), partial (38%)	1
190	miR159a.4	TC259549	2	-1	1	19	226	244	UUUGGAUUGAAGGGAGCUC	:::::::::::: :::::.	GAGCUCCCUUCACUCCAAG	Cleavage	UniRef100_Q96464 Cluster: GAMyb protein; n=2; Hordeum vulgare|Rep: GAMyb protein - Hordeum vulgare (Barley), partial (56%)	1
191	miR159a.4	TC238438	2	-1	1	19	1238	1256	UUUGGAUUGAAGGGAGCUC	:::::::::::: :::::.	GAGCUCCCUUCACUCCAAG	Cleavage	UniRef100_Q9ARM1 Cluster: Transcription factor GAMyb; n=1; Hordeum vulgare|Rep: Transcription factor GAMyb - Hordeum vulgare (Barley), complete	1
276	miR159a.4	TC252032	2.5	-1	1	19	768	786	UUUGGAUUGAAGGGAGCUC	:::::::.:: ::::::.:	GAGCUCCUUUGAAUCCAGA	Cleavage	homologue to UniRef100_P34937 Cluster: Triosephosphate isomerase, cytosolic; n=1; Hordeum vulgare|Rep: Triosephosphate isomerase, cytosolic - Hordeum vulgare (Barley), partial (94%)	1
1638	miR159a.4	BI957816	4	-1	1	19	30	48	UUUGGAUUGAAGGGAGCUC	::.:: :::::::::::	UAGUUCACUUCAAUCCAAU	Cleavage	similar to UniRef100_Q9SES6 Cluster: Non-specific lipid-transfer protein; n=1; Hordeum vulgare|Rep: Non-specific lipid-transfer protein - Hordeum vulgare (Barley), partial (42%)	1
1670	miR159a.4	TC240785	4	-1	1	19	948	966	UUUGGAUUGAAGGGAGCUC	: .:::.::.:::::.::	AACUUCCUUUUAAUCCGAA	Cleavage	homologue to UniRef100_Q40073 Cluster: Ribulose bisphosphate carboxylase/oxygenase activase A, chloroplast precursor; n=3; Triticeae|Rep: Ribulose bisphosphate carboxylase/oxygenase activase A, chloroplast precursor - Hordeum vulgare (Barley), partial (49%)	1
1677	miR159a.4	DN159937	4	-1	1	19	406	424	UUUGGAUUGAAGGGAGCUC	::: :... ::::::::::	GAGGUUUUGUCAAUCCAAA	Translation	similar to UniRef100_Q9S9A8 Cluster: BARE-1 polyprotein; n=1; Hordeum vulgare|Rep: BARE-1 polyprotein - Hordeum vulgare (Barley), partial (14%)	1
3181	miR159a.4	TC253226	4.5	-1	1	19	506	524	UUUGGAUUGAAGGGAGCUC	:::::: :::.::.:.:.	CAGCUCCAUUCGAUUCGAG	Cleavage	homologue to UniRef100_Q8W012 Cluster: Alpha-L-arabinofuranosidase/beta-D-xylosidase isoenzyme ARA-I; n=1; Hordeum vulgare|Rep: Alpha-L-arabinofuranosidase/beta-D-xylosidase isoenzyme ARA-I - Hordeum vulgare (Barley), partial (8%)	1
3192	miR159a.4	TC238779	4.5	-1	1	19	763	781	UUUGGAUUGAAGGGAGCUC	::.:::.::..::.::..	AAGUUCCUUUUGAUUCAGG	Cleavage	UniRef100_Q6RFH9 Cluster: RNA-directed RNA polymerase 2; n=1; Hordeum vulgare subsp. vulgare|Rep: RNA-directed RNA polymerase 2 - Hordeum vulgare var. distichum (Two-rowed barley), complete	1
3198	miR159a.4	BF064504	4.5	-1	1	19	242	260	UUUGGAUUGAAGGGAGCUC	:::.:: ::::..:..::.	GAGUUCGCUUCGGUUUAAG	Cleavage	similar to UniRef100_P02902 Cluster: Acyl carrier protein 1, chloroplast precursor; n=1; Hordeum vulgare|Rep: Acyl carrier protein 1, chloroplast precursor - Hordeum vulgare (Barley), partial (84%)	1
3203	miR159a.4	TC238768	4.5	-1	1	19	239	257	UUUGGAUUGAAGGGAGCUC	:::.:: ::::..:..::.	GAGUUCGCUUCGGUUUAAG	Cleavage	UniRef100_P02902 Cluster: Acyl carrier protein 1, chloroplast precursor; n=1; Hordeum vulgare|Rep: Acyl carrier protein 1, chloroplast precursor - Hordeum vulgare (Barley), complete	1
3205	miR159a.4	TC255528	4.5	-1	1	19	381	399	UUUGGAUUGAAGGGAGCUC	:::.:: ::::..:..::.	GAGUUCGCUUCGGUUUAAG	Cleavage	UniRef100_P02902 Cluster: Acyl carrier protein 1, chloroplast precursor; n=1; Hordeum vulgare|Rep: Acyl carrier protein 1, chloroplast precursor - Hordeum vulgare (Barley), complete	1
3211	miR159a.4	TC241716	4.5	-1	1	19	246	264	UUUGGAUUGAAGGGAGCUC	:.:.::: ::::.:.:.:.	GGGUUCCGUUCAGUUCGAG	Cleavage	UniRef100_Q9ZTB6 Cluster: Starch branching enzyme IIb; n=2; Hordeum vulgare|Rep: Starch branching enzyme IIb - Hordeum vulgare (Barley), complete	1
5144	miR159a.4	TC247483	5	-1	1	19	1848	1866	UUUGGAUUGAAGGGAGCUC	::::..::::.:::::	UAGCUUUCUUCGAUCCAUU	Cleavage	UniRef100_Q96463 Cluster: Myb4 transcription factor; n=1; Hordeum vulgare|Rep: Myb4 transcription factor - Hordeum vulgare (Barley), complete	1
5147	miR159a.4	TC268502	5	-1	1	19	56	75	UUUGGAUUGAAGG-GAGCUC	:::.:: ::::::::.:..:	GAGUUCGCCUUCAAUUCGGA	Cleavage	similar to UniRef100_Q6J6M8 Cluster: GAMYB-binding protein; n=2; Hordeum vulgare subsp. vulgare|Rep: GAMYB-binding protein - Hordeum vulgare var. distichum (Two-rowed barley), partial (5%)	1
5164	miR159a.4	BF629068	5	-1	1	19	30	48	UUUGGAUUGAAGGGAGCUC	::.:: :::::.::::.	UAGUUCACUUCAGUCCAGU	Cleavage	homologue to UniRef100_Q9SES6 Cluster: Non-specific lipid-transfer protein; n=1; Hordeum vulgare|Rep: Non-specific lipid-transfer protein - Hordeum vulgare (Barley), partial (69%)	1
5166	miR159a.4	AW982865	5	-1	1	19	51	69	UUUGGAUUGAAGGGAGCUC	::.:: :::::.::::.	UAGUUCACUUCAGUCCAGU	Cleavage	UniRef100_Q9SES6 Cluster: Non-specific lipid-transfer protein; n=1; Hordeum vulgare|Rep: Non-specific lipid-transfer protein - Hordeum vulgare (Barley), partial (98%)	1
5167	miR159a.4	TC277750	5	-1	1	19	46	64	UUUGGAUUGAAGGGAGCUC	::.:: :::::.::::.	UAGUUCACUUCAGUCCAGU	Cleavage	UniRef100_Q9SES6 Cluster: Non-specific lipid-transfer protein; n=1; Hordeum vulgare|Rep: Non-specific lipid-transfer protein - Hordeum vulgare (Barley), partial (89%)	1
5172	miR159a.4	BG365045	5	-1	1	19	23	41	UUUGGAUUGAAGGGAGCUC	::.:: :::::.::::.	UAGUUCACUUCAGUCCAGU	Cleavage	homologue to UniRef100_Q9SES6 Cluster: Non-specific lipid-transfer protein; n=1; Hordeum vulgare|Rep: Non-specific lipid-transfer protein - Hordeum vulgare (Barley), complete	1
5173	miR159a.4	BI956626	5	-1	1	19	54	72	UUUGGAUUGAAGGGAGCUC	::.:: :::::.::::.	UAGUUCACUUCAGUCCAGU	Cleavage	homologue to UniRef100_Q9SES6 Cluster: Non-specific lipid-transfer protein; n=1; Hordeum vulgare|Rep: Non-specific lipid-transfer protein - Hordeum vulgare (Barley), partial (98%)	1
5175	miR159a.4	TC267976	5	-1	1	19	54	72	UUUGGAUUGAAGGGAGCUC	::.:: :::::.::::.	UAGUUCACUUCAGUCCAGU	Cleavage	UniRef100_Q9SES6 Cluster: Non-specific lipid-transfer protein; n=1; Hordeum vulgare|Rep: Non-specific lipid-transfer protein - Hordeum vulgare (Barley), partial (90%)	1
5176	miR159a.4	BG343977	5	-1	1	19	30	48	UUUGGAUUGAAGGGAGCUC	::.:: :::::.::::.	UAGUUCACUUCAGUCCAGU	Cleavage	similar to UniRef100_Q9SES6 Cluster: Non-specific lipid-transfer protein; n=1; Hordeum vulgare|Rep: Non-specific lipid-transfer protein - Hordeum vulgare (Barley), partial (84%)	1
5178	miR159a.4	TC245511	5	-1	1	19	64	82	UUUGGAUUGAAGGGAGCUC	::.:: :::::.::::.	UAGUUCACUUCAGUCCAGU	Cleavage	UniRef100_Q9SES6 Cluster: Non-specific lipid-transfer protein; n=1; Hordeum vulgare|Rep: Non-specific lipid-transfer protein - Hordeum vulgare (Barley), complete	1
5179	miR159a.4	BG343925	5	-1	1	19	30	48	UUUGGAUUGAAGGGAGCUC	::.:: :::::.::::.	UAGUUCACUUCAGUCCAGU	Cleavage	homologue to UniRef100_Q9SES6 Cluster: Non-specific lipid-transfer protein; n=1; Hordeum vulgare|Rep: Non-specific lipid-transfer protein - Hordeum vulgare (Barley), partial (25%)	1
5180	miR159a.4	TC249083	5	-1	1	19	99	117	UUUGGAUUGAAGGGAGCUC	::.:: :::::.::::.	UAGUUCACUUCAGUCCAGU	Cleavage	UniRef100_Q9SES6 Cluster: Non-specific lipid-transfer protein; n=1; Hordeum vulgare|Rep: Non-specific lipid-transfer protein - Hordeum vulgare (Barley), complete	1
194	miR159a.5	TC259549	2	-1	1	20	225	244	UUUGGAUUGAAGGGAGCUCU	.:::::::::::: :::::.	GGAGCUCCCUUCACUCCAAG	Cleavage	UniRef100_Q96464 Cluster: GAMyb protein; n=2; Hordeum vulgare|Rep: GAMyb protein - Hordeum vulgare (Barley), partial (56%)	1
195	miR159a.5	TC238438	2	-1	1	20	1237	1256	UUUGGAUUGAAGGGAGCUCU	.:::::::::::: :::::.	GGAGCUCCCUUCACUCCAAG	Cleavage	UniRef100_Q9ARM1 Cluster: Transcription factor GAMyb; n=1; Hordeum vulgare|Rep: Transcription factor GAMyb - Hordeum vulgare (Barley), complete	1
278	miR159a.5	TC252032	2.5	-1	1	20	767	786	UUUGGAUUGAAGGGAGCUCU	.:::::::.:: ::::::.:	GGAGCUCCUUUGAAUCCAGA	Cleavage	homologue to UniRef100_P34937 Cluster: Triosephosphate isomerase, cytosolic; n=1; Hordeum vulgare|Rep: Triosephosphate isomerase, cytosolic - Hordeum vulgare (Barley), partial (94%)	1
1695	miR159a.5	BI957816	4	-1	1	20	29	48	UUUGGAUUGAAGGGAGCUCU	::.:: :::::::::::	GUAGUUCACUUCAAUCCAAU	Cleavage	similar to UniRef100_Q9SES6 Cluster: Non-specific lipid-transfer protein; n=1; Hordeum vulgare|Rep: Non-specific lipid-transfer protein - Hordeum vulgare (Barley), partial (42%)	1
1697	miR159a.5	DN159937	4	-1	1	20	405	424	UUUGGAUUGAAGGGAGCUCU	:::: :... ::::::::::	AGAGGUUUUGUCAAUCCAAA	Translation	similar to UniRef100_Q9S9A8 Cluster: BARE-1 polyprotein; n=1; Hordeum vulgare|Rep: BARE-1 polyprotein - Hordeum vulgare (Barley), partial (14%)	1
1739	miR159a.5	TC240785	4	-1	1	20	947	966	UUUGGAUUGAAGGGAGCUCU	: .:::.::.:::::.::	UAACUUCCUUUUAAUCCGAA	Cleavage	homologue to UniRef100_Q40073 Cluster: Ribulose bisphosphate carboxylase/oxygenase activase A, chloroplast precursor; n=3; Triticeae|Rep: Ribulose bisphosphate carboxylase/oxygenase activase A, chloroplast precursor - Hordeum vulgare (Barley), partial (49%)	1
3221	miR159a.5	TC241716	4.5	-1	1	20	245	264	UUUGGAUUGAAGGGAGCUCU	::.:.::: ::::.:.:.:.	AGGGUUCCGUUCAGUUCGAG	Cleavage	UniRef100_Q9ZTB6 Cluster: Starch branching enzyme IIb; n=2; Hordeum vulgare|Rep: Starch branching enzyme IIb - Hordeum vulgare (Barley), complete	1
3256	miR159a.5	TC238779	4.5	-1	1	20	762	781	UUUGGAUUGAAGGGAGCUCU	: ::.:::.::..::.::..	AAAGUUCCUUUUGAUUCAGG	Cleavage	UniRef100_Q6RFH9 Cluster: RNA-directed RNA polymerase 2; n=1; Hordeum vulgare subsp. vulgare|Rep: RNA-directed RNA polymerase 2 - Hordeum vulgare var. distichum (Two-rowed barley), complete	1
3262	miR159a.5	TC253226	4.5	-1	1	20	505	524	UUUGGAUUGAAGGGAGCUCU	:::::: :::.::.:.:.	UCAGCUCCAUUCGAUUCGAG	Cleavage	homologue to UniRef100_Q8W012 Cluster: Alpha-L-arabinofuranosidase/beta-D-xylosidase isoenzyme ARA-I; n=1; Hordeum vulgare|Rep: Alpha-L-arabinofuranosidase/beta-D-xylosidase isoenzyme ARA-I - Hordeum vulgare (Barley), partial (8%)	1
5192	miR159a.5	TC247483	5	-1	1	20	1847	1866	UUUGGAUUGAAGGGAGCUCU	::::..::::.:::::	GUAGCUUUCUUCGAUCCAUU	Cleavage	UniRef100_Q96463 Cluster: Myb4 transcription factor; n=1; Hordeum vulgare|Rep: Myb4 transcription factor - Hordeum vulgare (Barley), complete	1
5199	miR159a.5	TC268502	5	-1	1	20	55	75	UUUGGAUUGAAGG-GAGCUCU	:::.:: ::::::::.:..:	CGAGUUCGCCUUCAAUUCGGA	Cleavage	similar to UniRef100_Q6J6M8 Cluster: GAMYB-binding protein; n=2; Hordeum vulgare subsp. vulgare|Rep: GAMYB-binding protein - Hordeum vulgare var. distichum (Two-rowed barley), partial (5%)	1
1745	miR166a.2	TC263575	4	-1	1	20	741	759	CGGACCAGGCUUCAUUCCCC	::::.:: :::::::::.::	GGGGGAU-AAGCCUGGUUCG	Cleavage	homologue to UniRef100_Q9M4C7 Cluster: Allene oxide synthase; n=1; Hordeum vulgare|Rep: Allene oxide synthase - Hordeum vulgare (Barley), partial (41%)	1
1748	miR166a.2	TC238489	4	-1	1	20	180	199	CGGACCAGGCUUCAUUCCCC	:::.::..:: :::::::	UUGGAGUGGGGCAUGGUCCG	Cleavage	UniRef100_Q687E1 Cluster: Nucleotide pyrophosphatase/phosphodiesterase; n=2; Hordeum vulgare|Rep: Nucleotide pyrophosphatase/phosphodiesterase - Hordeum vulgare (Barley), partial (95%)	1
3287	miR166a.2	AJ478142	4.5	-1	1	20	115	134	CGGACCAGGCUUCAUUCCCC	:::::::.: .:::::..	AGGGAAUGGACUCUGGUUUU	Translation	UniRef100_Q84UD2 Cluster: GAMYB-binding protein; n=1; Hordeum vulgare subsp. vulgare|Rep: GAMYB-binding protein - Hordeum vulgare var. distichum (Two-rowed barley), partial (31%)	1
3291	miR166a.2	TC239336	4.5	-1	1	20	1120	1139	CGGACCAGGCUUCAUUCCCC	:::::::.: .:::::..	AGGGAAUGGACUCUGGUUUU	Translation	UniRef100_Q84UD2 Cluster: GAMYB-binding protein; n=1; Hordeum vulgare subsp. vulgare|Rep: GAMYB-binding protein - Hordeum vulgare var. distichum (Two-rowed barley), complete	1
3304	miR166a.2	DN160848	4.5	-1	1	20	108	127	CGGACCAGGCUUCAUUCCCC	: :::::.::::: ::.:	UGAGAAUGGAGCCUCGUUCA	Cleavage	UniRef100_Q40024 Cluster: Betaine aldehyde dehydrogenase; n=1; Hordeum vulgare|Rep: Betaine aldehyde dehydrogenase - Hordeum vulgare (Barley), partial (4%)	1
3312	miR166a.2	TC247125	4.5	-1	1	20	404	423	CGGACCAGGCUUCAUUCCCC	: :::::.::::: ::.:	UGAGAAUGGAGCCUCGUUCA	Cleavage	UniRef100_Q6Y2U8 Cluster: Betaine aldehyde dehydrogenase; n=1; Hordeum brevisubulatum|Rep: Betaine aldehyde dehydrogenase - Hordeum brevisubulatum, partial (13%)	1
3322	miR166a.2	TC276266	4.5	-1	1	20	1656	1675	CGGACCAGGCUUCAUUCCCC	: :::::.::::: ::.:	UGAGAAUGGAGCCUCGUUCA	Cleavage	UniRef100_Q94IC0 Cluster: Betaine aldehyde dehydrogenase; n=1; Hordeum vulgare|Rep: Betaine aldehyde dehydrogenase - Hordeum vulgare (Barley), complete	1
3323	miR166a.2	TC278776	4.5	-1	1	20	475	494	CGGACCAGGCUUCAUUCCCC	: ::::::: ..::::..:	CGUGAAUGAAAUUUGGUUUG	Translation	homologue to UniRef100_P20145 Cluster: Probable non-specific lipid-transfer protein precursor; n=1; Hordeum vulgare|Rep: Probable non-specific lipid-transfer protein precursor - Hordeum vulgare (Barley), partial (97%)	1
5223	miR166a.2	TC268789	5	-1	1	20	1095	1114	CGGACCAGGCUUCAUUCCCC	::: ..::..:::::::..	GGGUGGUGGGGCCUGGUUUU	Cleavage	UniRef100_P01545 Cluster: Alpha-hordothionin precursor (Purothionin II) [Contains: Alpha- hordothionin; Acidic protein]; n=1; Hordeum vulgare|Rep: Alpha-hordothionin precursor (Purothionin II) [Contains: Alpha- hordothionin; Acidic protein] - Hordeum vulgare (Barley), complete	1
5224	miR166a.2	TC255083	5	-1	1	20	1537	1556	CGGACCAGGCUUCAUUCCCC	::::.: ::.::.: ::::	GGGGGAAGAGGCUUCGUCCC	Cleavage	UniRef100_Q84RD4 Cluster: Sodium/hydrogen exchanger; n=1; Hordeum vulgare|Rep: Sodium/hydrogen exchanger - Hordeum vulgare (Barley), complete	1
5241	miR166a.2	BM816225	5	-1	1	20	7	26	CGGACCAGGCUUCAUUCCCC	::::.: ::::::: : :.:	GGGGGAAGAAGCCUUGGCUG	Cleavage	homologue to UniRef100_Q00531 Cluster: 60 kDa jasmonate-induced protein; n=1; Hordeum vulgare|Rep: 60 kDa jasmonate-induced protein - Hordeum vulgare (Barley), partial (49%)	1
1768	miR166a.3	TC263575	4	-1	1	19	741	758	GGACCAGGCUUCAUUCCCC	::::.:: :::::::::.:	GGGGGAU-AAGCCUGGUUC	Cleavage	homologue to UniRef100_Q9M4C7 Cluster: Allene oxide synthase; n=1; Hordeum vulgare|Rep: Allene oxide synthase - Hordeum vulgare (Barley), partial (41%)	1
1775	miR166a.3	TC268789	4	-1	1	19	1095	1113	GGACCAGGCUUCAUUCCCC	::: ..::..:::::::..	GGGUGGUGGGGCCUGGUUU	Cleavage	UniRef100_P01545 Cluster: Alpha-hordothionin precursor (Purothionin II) [Contains: Alpha- hordothionin; Acidic protein]; n=1; Hordeum vulgare|Rep: Alpha-hordothionin precursor (Purothionin II) [Contains: Alpha- hordothionin; Acidic protein] - Hordeum vulgare (Barley), complete	1
3330	miR166a.3	AJ478142	4.5	-1	1	19	115	133	GGACCAGGCUUCAUUCCCC	:::::::.: .:::::..	AGGGAAUGGACUCUGGUUU	Cleavage	UniRef100_Q84UD2 Cluster: GAMYB-binding protein; n=1; Hordeum vulgare subsp. vulgare|Rep: GAMYB-binding protein - Hordeum vulgare var. distichum (Two-rowed barley), partial (31%)	1
3335	miR166a.3	TC239336	4.5	-1	1	19	1120	1138	GGACCAGGCUUCAUUCCCC	:::::::.: .:::::..	AGGGAAUGGACUCUGGUUU	Cleavage	UniRef100_Q84UD2 Cluster: GAMYB-binding protein; n=1; Hordeum vulgare subsp. vulgare|Rep: GAMYB-binding protein - Hordeum vulgare var. distichum (Two-rowed barley), complete	1
3339	miR166a.3	TC255083	4.5	-1	1	19	1537	1555	GGACCAGGCUUCAUUCCCC	::::.: ::.::.: ::::	GGGGGAAGAGGCUUCGUCC	Cleavage	UniRef100_Q84RD4 Cluster: Sodium/hydrogen exchanger; n=1; Hordeum vulgare|Rep: Sodium/hydrogen exchanger - Hordeum vulgare (Barley), complete	1
3344	miR166a.3	DN160848	4.5	-1	1	19	108	126	GGACCAGGCUUCAUUCCCC	: :::::.::::: ::.:	UGAGAAUGGAGCCUCGUUC	Cleavage	UniRef100_Q40024 Cluster: Betaine aldehyde dehydrogenase; n=1; Hordeum vulgare|Rep: Betaine aldehyde dehydrogenase - Hordeum vulgare (Barley), partial (4%)	1
3351	miR166a.3	TC247125	4.5	-1	1	19	404	422	GGACCAGGCUUCAUUCCCC	: :::::.::::: ::.:	UGAGAAUGGAGCCUCGUUC	Cleavage	UniRef100_Q6Y2U8 Cluster: Betaine aldehyde dehydrogenase; n=1; Hordeum brevisubulatum|Rep: Betaine aldehyde dehydrogenase - Hordeum brevisubulatum, partial (13%)	1
3359	miR166a.3	TC276266	4.5	-1	1	19	1656	1674	GGACCAGGCUUCAUUCCCC	: :::::.::::: ::.:	UGAGAAUGGAGCCUCGUUC	Cleavage	UniRef100_Q94IC0 Cluster: Betaine aldehyde dehydrogenase; n=1; Hordeum vulgare|Rep: Betaine aldehyde dehydrogenase - Hordeum vulgare (Barley), complete	1
3365	miR166a.3	TC274900	4.5	-1	1	19	36	54	GGACCAGGCUUCAUUCCCC	:: :.: ::::..::::.:	GGCGGAAGAAGUUUGGUUC	Cleavage	similar to UniRef100_Q6WWJ5 Cluster: MLA7; n=1; Hordeum vulgare|Rep: MLA7 - Hordeum vulgare (Barley), partial (10%)	1
3369	miR166a.3	TC238501	4.5	-1	1	19	484	502	GGACCAGGCUUCAUUCCCC	::: ..::.:: ::::::.	GGGCGGUGGAGGCUGGUCU	Cleavage	UniRef100_Q5QJB5 Cluster: Harpin binding protein 1; n=1; Hordeum vulgare subsp. vulgare|Rep: Harpin binding protein 1 - Hordeum vulgare var. distichum (Two-rowed barley), complete	1
5282	miR166a.3	TC238489	5	-1	1	19	180	198	GGACCAGGCUUCAUUCCCC	:::.::..:: ::::::	UUGGAGUGGGGCAUGGUCC	Cleavage	UniRef100_Q687E1 Cluster: Nucleotide pyrophosphatase/phosphodiesterase; n=2; Hordeum vulgare|Rep: Nucleotide pyrophosphatase/phosphodiesterase - Hordeum vulgare (Barley), partial (95%)	1
791	miR166a.5	TC238489	3.5	-1	1	19	182	200	UCGGACCAGGCUUCAUUCC	:::.::..:: :::::::.	GGAGUGGGGCAUGGUCCGG	Cleavage	UniRef100_Q687E1 Cluster: Nucleotide pyrophosphatase/phosphodiesterase; n=2; Hordeum vulgare|Rep: Nucleotide pyrophosphatase/phosphodiesterase - Hordeum vulgare (Barley), partial (95%)	1
799	miR166a.5	TC263575	3.5	-1	1	19	743	760	UCGGACCAGGCUUCAUUCC	::.:: :::::::::.::.	GGGAU-AAGCCUGGUUCGG	Cleavage	homologue to UniRef100_Q9M4C7 Cluster: Allene oxide synthase; n=1; Hordeum vulgare|Rep: Allene oxide synthase - Hordeum vulgare (Barley), partial (41%)	1
3391	miR166a.5	TC255579	4.5	-1	1	19	1229	1247	UCGGACCAGGCUUCAUUCC	: :::..::::: :::::	UGCAUGGGGCCUGCUCCGA	Cleavage	weakly similar to UniRef100_Q8H0Q4 Cluster: Cor14b protein precursor; n=1; Hordeum vulgare|Rep: Cor14b protein precursor - Hordeum vulgare (Barley), partial (70%)	1
5312	miR166a.5	NP461003	5	-1	1	19	358	376	UCGGACCAGGCUUCAUUCC	..::::::::: :.:::	CAGGUGAAGCCUGUUUCGA	Cleavage	GB|AF427791.1|AAM22825.1 HV80H14.8 [Hordeum vulgare]	1
5328	miR166a.5	BG369097	5	-1	1	19	624	642	UCGGACCAGGCUUCAUUCC	:.::::::.:::: ..:.	AGGAUGAAGUCUGGCUUGG	Cleavage	homologue to UniRef100_O65195 Cluster: Inositol-3-phosphate synthase; n=1; Hordeum vulgare|Rep: Inositol-3-phosphate synthase - Hordeum vulgare (Barley), partial (34%)	1
5338	miR166a.5	NP398309	5	-1	1	19	174	192	UCGGACCAGGCUUCAUUCC	:.:::: :..::::..::	UGGAUGAUGUUUGGUUUGA	Cleavage	GB|AF414172.1|AAL07812.1 NBS-LRR-like protein [Hordeum vulgare]	1
5339	miR166a.5	NP398308	5	-1	1	19	672	690	UCGGACCAGGCUUCAUUCC	:.:::: :..::::..::	UGGAUGAUGUUUGGUUUGA	Cleavage	GB|AF414174.1|AAL07813.1 NBS-LRR-like protein [Hordeum vulgare]	1
5341	miR166a.5	TC275159	5	-1	1	19	611	629	UCGGACCAGGCUUCAUUCC	:.:::: :..::::..::	UGGAUGACGUUUGGUUUGA	Cleavage	UniRef100_Q945H6 Cluster: NBS-LRR-like protein; n=2; Hordeum vulgare|Rep: NBS-LRR-like protein - Hordeum vulgare (Barley), complete	1
5344	miR166a.5	NP398307	5	-1	1	19	965	983	UCGGACCAGGCUUCAUUCC	:.:::: :..::::..::	UGGAUGAUGUUUGGUUUGA	Cleavage	GB|AF414175.1|AAL07814.1 NBS-LRR-like protein [Hordeum vulgare]	1
5345	miR166a.5	NP398306	5	-1	1	19	866	884	UCGGACCAGGCUUCAUUCC	:.:::: :..::::..::	UGGAUGAUGUUUGGUUUGA	Cleavage	GB|AF414176.1|AAL07815.1 NBS-LRR-like protein [Hordeum vulgare]	1
5348	miR166a.5	NP398304	5	-1	1	19	814	832	UCGGACCAGGCUUCAUUCC	:.:::: :..::::..::	UGGAUGAUGUUUGGUUUGA	Cleavage	GB|AF414179.1|AAL07817.1 NBS-LRR-like protein [Hordeum vulgare]	1
801	miR166a.6	TC238489	3.5	-1	1	20	181	200	UCGGACCAGGCUUCAUUCCC	:::.::..:: :::::::.	UGGAGUGGGGCAUGGUCCGG	Cleavage	UniRef100_Q687E1 Cluster: Nucleotide pyrophosphatase/phosphodiesterase; n=2; Hordeum vulgare|Rep: Nucleotide pyrophosphatase/phosphodiesterase - Hordeum vulgare (Barley), partial (95%)	1
802	miR166a.6	TC263575	3.5	-1	1	20	742	760	UCGGACCAGGCUUCAUUCCC	:::.:: :::::::::.::.	GGGGAU-AAGCCUGGUUCGG	Cleavage	homologue to UniRef100_Q9M4C7 Cluster: Allene oxide synthase; n=1; Hordeum vulgare|Rep: Allene oxide synthase - Hordeum vulgare (Barley), partial (41%)	1
3432	miR166a.6	TC255579	4.5	-1	1	20	1228	1247	UCGGACCAGGCUUCAUUCCC	: :::..::::: :::::	CUGCAUGGGGCCUGCUCCGA	Cleavage	weakly similar to UniRef100_Q8H0Q4 Cluster: Cor14b protein precursor; n=1; Hordeum vulgare|Rep: Cor14b protein precursor - Hordeum vulgare (Barley), partial (70%)	1
5371	miR166a.6	NP461003	5	-1	1	20	357	376	UCGGACCAGGCUUCAUUCCC	..::::::::: :.:::	GCAGGUGAAGCCUGUUUCGA	Cleavage	GB|AF427791.1|AAM22825.1 HV80H14.8 [Hordeum vulgare]	1
5384	miR166a.6	BI957923	5	-1	1	20	176	195	UCGGACCAGGCUUCAUUCCC	:::.. :..::::::: ::.	GGGGGGGGGGCCUGGUGCGG	Cleavage	similar to UniRef100_Q7XZK3 Cluster: Thioredoxin h isoform 1; n=1; Hordeum vulgare subsp. vulgare|Rep: Thioredoxin h isoform 1 - Hordeum vulgare var. distichum (Two-rowed barley), partial (58%)	1
5401	miR166a.6	BG369097	5	-1	1	20	623	642	UCGGACCAGGCUUCAUUCCC	:.::::::.:::: ..:.	CAGGAUGAAGUCUGGCUUGG	Cleavage	homologue to UniRef100_O65195 Cluster: Inositol-3-phosphate synthase; n=1; Hordeum vulgare|Rep: Inositol-3-phosphate synthase - Hordeum vulgare (Barley), partial (34%)	1
5408	miR166a.6	NP398309	5	-1	1	20	173	192	UCGGACCAGGCUUCAUUCCC	:.:::: :..::::..::	UUGGAUGAUGUUUGGUUUGA	Cleavage	GB|AF414172.1|AAL07812.1 NBS-LRR-like protein [Hordeum vulgare]	1
5409	miR166a.6	NP398308	5	-1	1	20	671	690	UCGGACCAGGCUUCAUUCCC	:.:::: :..::::..::	UUGGAUGAUGUUUGGUUUGA	Cleavage	GB|AF414174.1|AAL07813.1 NBS-LRR-like protein [Hordeum vulgare]	1
811	miR166a.7	TC263575	3.5	-1	1	21	741	760	UCGGACCAGGCUUCAUUCCCC	::::.:: :::::::::.::.	GGGGGAU-AAGCCUGGUUCGG	Cleavage	homologue to UniRef100_Q9M4C7 Cluster: Allene oxide synthase; n=1; Hordeum vulgare|Rep: Allene oxide synthase - Hordeum vulgare (Barley), partial (41%)	1
812	miR166a.7	TC238489	3.5	-1	1	21	180	200	UCGGACCAGGCUUCAUUCCCC	:::.::..:: :::::::.	UUGGAGUGGGGCAUGGUCCGG	Cleavage	UniRef100_Q687E1 Cluster: Nucleotide pyrophosphatase/phosphodiesterase; n=2; Hordeum vulgare|Rep: Nucleotide pyrophosphatase/phosphodiesterase - Hordeum vulgare (Barley), partial (95%)	1
5426	miR166a.7	TC260838	5	-1	1	21	1491	1511	UCGGACCAGGCUUCAUUCCCC	:: :.: ::.::: :::.:::	GGCGGAGGAGGCCGGGUUCGA	Cleavage	UniRef100_Q7XZU4 Cluster: HGA6; n=1; Hordeum vulgare subsp. vulgare|Rep: HGA6 - Hordeum vulgare var. distichum (Two-rowed barley), complete	1
5433	miR166a.7	NP461003	5	-1	1	21	356	376	UCGGACCAGGCUUCAUUCCCC	..::::::::: :.:::	UGCAGGUGAAGCCUGUUUCGA	Cleavage	GB|AF427791.1|AAM22825.1 HV80H14.8 [Hordeum vulgare]	1
5447	miR166a.7	BI957923	5	-1	1	21	175	195	UCGGACCAGGCUUCAUUCCCC	:::.. :..::::::: ::.	UGGGGGGGGGGCCUGGUGCGG	Cleavage	similar to UniRef100_Q7XZK3 Cluster: Thioredoxin h isoform 1; n=1; Hordeum vulgare subsp. vulgare|Rep: Thioredoxin h isoform 1 - Hordeum vulgare var. distichum (Two-rowed barley), partial (58%)	1
1854	miR168_3p.2	TC257126	4	-1	1	20	658	677	CCCGCCUUGCACCAAGUGAA	: :: ::::: :::::.:::	UACAAUUGGUCCAAGGUGGG	Translation	similar to UniRef100_Q0PIV6 Cluster: B hordein; n=1; Hordeum vulgare subsp. vulgare|Rep: B hordein - Hordeum vulgare var. distichum (Two-rowed barley), partial (90%)	1
1855	miR168_3p.2	TC279880	4	-1	1	20	522	541	CCCGCCUUGCACCAAGUGAA	: :: :::::::::::.: :	UACAAUUGGUGCAAGGUGUG	Cleavage	homologue to UniRef100_P06471 Cluster: B3-hordein; n=2; Hordeum vulgare|Rep: B3-hordein - Hordeum vulgare (Barley), partial (91%)	1
1860	miR168_3p.2	TC241222	4	-1	1	20	1738	1757	CCCGCCUUGCACCAAGUGAA	::: ::::::: ::.:::	CUCAGAUGGUGCAUGGUGGG	Cleavage	UniRef100_Q2PP61 Cluster: Sodium/hydrogen exchanger; n=1; Hordeum vulgare|Rep: Sodium/hydrogen exchanger - Hordeum vulgare (Barley), complete	1
3456	miR168_3p.2	AV833553	4.5	-1	1	20	339	358	CCCGCCUUGCACCAAGUGAA	:: ::::::::.::::. :	UUAACUUGGUGUAAGGUAGC	Cleavage	similar to UniRef100_Q711Q3 Cluster: Cathepsin B; n=1; Hordeum vulgare|Rep: Cathepsin B - Hordeum vulgare (Barley), partial (9%)	1
3467	miR168_3p.2	BF255638	4.5	-1	1	20	676	695	CCCGCCUUGCACCAAGUGAA	:: .:::::: ::::.::	AUCUUUUGGUGGAAGGUGGA	Cleavage	UniRef100_P08817 Cluster: Acyl carrier protein 2, chloroplast precursor; n=1; Hordeum vulgare|Rep: Acyl carrier protein 2, chloroplast precursor - Hordeum vulgare (Barley), complete	1
3476	miR168_3p.2	BI955372	4.5	-1	1	20	329	348	CCCGCCUUGCACCAAGUGAA	: ::: ::::::: :::::	UCCACAGGGUGCAAAGCGGG	Cleavage	homologue to UniRef100_Q84ND8 Cluster: AP2 transcriptional activator DRF1.1; n=1; Hordeum vulgare|Rep: AP2 transcriptional activator DRF1.1 - Hordeum vulgare (Barley), partial (28%)	1
5480	miR168_3p.2	TC276093	5	-1	1	20	311	330	CCCGCCUUGCACCAAGUGAA	:.::::::: :.:::: :	CGCGCUUGGUGAAGGGCGCG	Cleavage	homologue to UniRef100_Q93XP9 Cluster: Glutamine-dependent asparagine synthetase 1; n=1; Hordeum vulgare subsp. vulgare|Rep: Glutamine-dependent asparagine synthetase 1 - Hordeum vulgare var. distichum (Two-rowed barley), partial (49%)	1
5487	miR168_3p.2	EX599281	5	-1	1	20	61	80	CCCGCCUUGCACCAAGUGAA	:.:.::: ::::.::. ::	AUUAUUUGUUGCAGGGUUGG	Cleavage	UniRef100_O82422 Cluster: Probable UDP-N-acetylglucosamine--peptide N- acetylglucosaminyltransferase SPINDLY; n=1; Hordeum vulgare|Rep: Probable UDP-N-acetylglucosamine--peptide N- acetylglucosaminyltransferase SPINDLY - Hordeum vulgare (Barley), partial (18%)	1
5491	miR168_3p.2	TC252963	5	-1	1	20	561	580	CCCGCCUUGCACCAAGUGAA	: :: ::::: :::::.::	UACAAUUGGUCCAAGGUGGU	Translation	homologue to UniRef100_P06471 Cluster: B3-hordein; n=2; Hordeum vulgare|Rep: B3-hordein - Hordeum vulgare (Barley), partial (64%)	1
5494	miR168_3p.2	CV059159	5	-1	1	20	69	88	CCCGCCUUGCACCAAGUGAA	:: ::::: ::::.:::	GCGACCUGGUGGAAGGUGGG	Cleavage	UniRef100_A7YA55 Cluster: Fiddlehead; n=2; Hordeum vulgare|Rep: Fiddlehead - Hordeum vulgare var. distichum (Two-rowed barley), partial (7%)	1
1874	miR168_3p.3	TC257126	4	-1	1	21	657	677	CCCGCCUUGCACCAAGUGAAU	: :: ::::: :::::.:::	CUACAAUUGGUCCAAGGUGGG	Translation	similar to UniRef100_Q0PIV6 Cluster: B hordein; n=1; Hordeum vulgare subsp. vulgare|Rep: B hordein - Hordeum vulgare var. distichum (Two-rowed barley), partial (90%)	1
1875	miR168_3p.3	TC279880	4	-1	1	21	521	541	CCCGCCUUGCACCAAGUGAAU	: :: :::::::::::.: :	CUACAAUUGGUGCAAGGUGUG	Cleavage	homologue to UniRef100_P06471 Cluster: B3-hordein; n=2; Hordeum vulgare|Rep: B3-hordein - Hordeum vulgare (Barley), partial (91%)	1
3480	miR168_3p.3	AV833553	4.5	-1	1	21	338	358	CCCGCCUUGCACCAAGUGAAU	.:: ::::::::.::::. :	GUUAACUUGGUGUAAGGUAGC	Cleavage	similar to UniRef100_Q711Q3 Cluster: Cathepsin B; n=1; Hordeum vulgare|Rep: Cathepsin B - Hordeum vulgare (Barley), partial (9%)	1
3484	miR168_3p.3	BI955372	4.5	-1	1	21	328	348	CCCGCCUUGCACCAAGUGAAU	:: ::: ::::::: :::::	AUCCACAGGGUGCAAAGCGGG	Cleavage	homologue to UniRef100_Q84ND8 Cluster: AP2 transcriptional activator DRF1.1; n=1; Hordeum vulgare|Rep: AP2 transcriptional activator DRF1.1 - Hordeum vulgare (Barley), partial (28%)	1
3487	miR168_3p.3	TC254905	4.5	-1	1	21	672	692	CCCGCCUUGCACCAAGUGAAU	:: ::: ::::::: :::::	AUCCACAGGGUGCAAAGCGGG	Cleavage	AP2 transcriptional activator DRF1.2 [Hordeum vulgare]	1
3489	miR168_3p.3	NP796812	4.5	-1	1	21	323	343	CCCGCCUUGCACCAAGUGAAU	:: ::: ::::::: :::::	AUCCACAGGGUGCAAAGCGGG	Cleavage	GB|AY223807.1|AAO38209.1 AP2 transcriptional activator DRF1.1 [Hordeum vulgare]	1
3490	miR168_3p.3	TC246527	4.5	-1	1	21	187	207	CCCGCCUUGCACCAAGUGAAU	:: ::: ::::::: :::::	AUCCACAGGGUGCAAAGCGGG	Cleavage	homologue to UniRef100_Q84JE9 Cluster: Dehydration-responsive AP2 domain transcriptional activator; n=1; Hordeum vulgare|Rep: Dehydration-responsive AP2 domain transcriptional activator - Hordeum vulgare (Barley), partial (77%)	1
3491	miR168_3p.3	TC238503	4.5	-1	1	21	330	350	CCCGCCUUGCACCAAGUGAAU	:: ::: ::::::: :::::	AUCCACAGGGUGCAAAGCGGG	Cleavage	UniRef100_Q84JE9 Cluster: Dehydration-responsive AP2 domain transcriptional activator; n=1; Hordeum vulgare|Rep: Dehydration-responsive AP2 domain transcriptional activator - Hordeum vulgare (Barley), complete	1
3492	miR168_3p.3	TC277099	4.5	-1	1	21	255	275	CCCGCCUUGCACCAAGUGAAU	:: ::: ::::::: :::::	AUCCACAGGGUGCAAAGCGGG	Cleavage	UniRef100_Q84ZX1 Cluster: AP2 domain protein; n=1; Hordeum vulgare|Rep: AP2 domain protein - Hordeum vulgare (Barley), complete	1
3497	miR168_3p.3	BF255638	4.5	-1	1	21	675	695	CCCGCCUUGCACCAAGUGAAU	:: .:::::: ::::.::	UAUCUUUUGGUGGAAGGUGGA	Cleavage	UniRef100_P08817 Cluster: Acyl carrier protein 2, chloroplast precursor; n=1; Hordeum vulgare|Rep: Acyl carrier protein 2, chloroplast precursor - Hordeum vulgare (Barley), complete	1
5518	miR168_3p.3	EX599281	5	-1	1	21	60	80	CCCGCCUUGCACCAAGUGAAU	: :.:.::: ::::.::. ::	AAUUAUUUGUUGCAGGGUUGG	Cleavage	UniRef100_O82422 Cluster: Probable UDP-N-acetylglucosamine--peptide N- acetylglucosaminyltransferase SPINDLY; n=1; Hordeum vulgare|Rep: Probable UDP-N-acetylglucosamine--peptide N- acetylglucosaminyltransferase SPINDLY - Hordeum vulgare (Barley), partial (18%)	1
842	miR168_3p.4	AV833553	3.5	-1	1	20	338	357	CCGCCUUGCACCAAGUGAAU	.:: ::::::::.::::. :	GUUAACUUGGUGUAAGGUAG	Cleavage	similar to UniRef100_Q711Q3 Cluster: Cathepsin B; n=1; Hordeum vulgare|Rep: Cathepsin B - Hordeum vulgare (Barley), partial (9%)	1
847	miR168_3p.4	TC279880	3.5	-1	1	20	521	540	CCGCCUUGCACCAAGUGAAU	: :: :::::::::::.:	CUACAAUUGGUGCAAGGUGU	Cleavage	homologue to UniRef100_P06471 Cluster: B3-hordein; n=2; Hordeum vulgare|Rep: B3-hordein - Hordeum vulgare (Barley), partial (91%)	1
1895	miR168_3p.4	TC257126	4	-1	1	20	657	676	CCGCCUUGCACCAAGUGAAU	: :: ::::: :::::.::	CUACAAUUGGUCCAAGGUGG	Cleavage	similar to UniRef100_Q0PIV6 Cluster: B hordein; n=1; Hordeum vulgare subsp. vulgare|Rep: B hordein - Hordeum vulgare var. distichum (Two-rowed barley), partial (90%)	1
1896	miR168_3p.4	TC252963	4	-1	1	20	560	579	CCGCCUUGCACCAAGUGAAU	: :: ::::: :::::.::	CUACAAUUGGUCCAAGGUGG	Cleavage	homologue to UniRef100_P06471 Cluster: B3-hordein; n=2; Hordeum vulgare|Rep: B3-hordein - Hordeum vulgare (Barley), partial (64%)	1
3514	miR168_3p.4	BF255638	4.5	-1	1	20	675	694	CCGCCUUGCACCAAGUGAAU	:: .:::::: ::::.::	UAUCUUUUGGUGGAAGGUGG	Cleavage	UniRef100_P08817 Cluster: Acyl carrier protein 2, chloroplast precursor; n=1; Hordeum vulgare|Rep: Acyl carrier protein 2, chloroplast precursor - Hordeum vulgare (Barley), complete	1
3523	miR168_3p.4	BY841243	4.5	-1	1	20	230	249	CCGCCUUGCACCAAGUGAAU	::: : ::: :::::::::	AUUGAACUGGGGCAAGGCGG	Translation	homologue to UniRef100_O04876 Cluster: Phenylalanine ammonia-lyase; n=1; Hordeum vulgare|Rep: Phenylalanine ammonia-lyase - Hordeum vulgare (Barley), partial (8%)	1
5545	miR168_3p.4	TC270583	5	-1	1	20	466	485	CCGCCUUGCACCAAGUGAAU	::::. :::: ::.:: :::	AUUCGAUUGGAGCGAGACGG	Translation	homologue to UniRef100_P93670 Cluster: Xyloglucan endotransglycosylase; n=1; Hordeum vulgare|Rep: Xyloglucan endotransglycosylase - Hordeum vulgare (Barley), partial (46%)	1
5547	miR168_3p.4	TC238891	5	-1	1	20	977	996	CCGCCUUGCACCAAGUGAAU	::::. :::: ::.:: :::	AUUCGAUUGGAGCGAGACGG	Translation	UniRef100_P93670 Cluster: Xyloglucan endotransglycosylase; n=1; Hordeum vulgare|Rep: Xyloglucan endotransglycosylase - Hordeum vulgare (Barley), complete	1
5568	miR168_3p.4	BE196455	5	-1	1	20	603	622	CCGCCUUGCACCAAGUGAAU	::..:::::: .: ::.::	UUUUGCUUGGUCUAUGGUGG	Cleavage	homologue to UniRef100_Q9M5G3 Cluster: Translationally-controlled tumor protein homolog; n=1; Hordeum vulgare|Rep: Translationally-controlled tumor protein homolog - Hordeum vulgare (Barley), partial (93%)	1
201	miR168_5p.10	NP315934	2	-1	1	21	713	733	UCGCUUGGUGCAGAUCGGGAC	::::::::::: .::::::::	GUCCCGAUCUGAGCCAAGCGA	Translation	GB|X59248.1|CAA41936.1 flame chlorosis virus-like agent [Hordeum vulgare]	1
1910	miR168_5p.10	TC255083	4	-1	1	21	196	216	UCGCUUGGUGCAGAUCGGGAC	:.:.: ::::::::::: :.	AUUCUGCUCUGCACCAAGGGG	Cleavage	UniRef100_Q84RD4 Cluster: Sodium/hydrogen exchanger; n=1; Hordeum vulgare|Rep: Sodium/hydrogen exchanger - Hordeum vulgare (Barley), complete	1
1919	miR168_5p.10	BF260337	4	-1	1	21	173	193	UCGCUUGGUGCAGAUCGGGAC	.:::::.::..:..::.:.	CAUCCGAUUUGUGCUGAGUGG	Cleavage	homologue to UniRef100_Q8H1X2 Cluster: Plasma membrane P-type proton pump ATPase; n=1; Hordeum vulgare subsp. vulgare|Rep: Plasma membrane P-type proton pump ATPase - Hordeum vulgare var. distichum (Two-rowed barley), partial (14%)	1
1921	miR168_5p.10	TC268135	4	-1	1	21	607	627	UCGCUUGGUGCAGAUCGGGAC	.:::::.::..:..::.:.	CAUCCGAUUUGUGCUGAGUGG	Cleavage	homologue to UniRef100_Q8H1X2 Cluster: Plasma membrane P-type proton pump ATPase; n=1; Hordeum vulgare subsp. vulgare|Rep: Plasma membrane P-type proton pump ATPase - Hordeum vulgare var. distichum (Two-rowed barley), partial (24%)	1
1922	miR168_5p.10	TC276142	4	-1	1	21	2717	2737	UCGCUUGGUGCAGAUCGGGAC	.:::::.::..:..::.:.	CAUCCGAUUUGUGCUGAGUGG	Cleavage	UniRef100_Q8H1X2 Cluster: Plasma membrane P-type proton pump ATPase; n=1; Hordeum vulgare subsp. vulgare|Rep: Plasma membrane P-type proton pump ATPase - Hordeum vulgare var. distichum (Two-rowed barley), complete	1
3533	miR168_5p.10	TC241898	4.5	-1	1	21	2078	2098	UCGCUUGGUGCAGAUCGGGAC	::::: :::::::.::. .:.	GUCCCCAUCUGCAUCAGUUGG	Cleavage	UniRef100_Q8S3W5 Cluster: Mei2-like protein; n=1; Hordeum vulgare subsp. vulgare|Rep: Mei2-like protein - Hordeum vulgare var. distichum (Two-rowed barley), complete	1
3542	miR168_5p.10	TC248922	4.5	-1	1	21	430	450	UCGCUUGGUGCAGAUCGGGAC	::: ::::::::.:.:: :	CUCCAGAUCUGCAUCGAGAGC	Cleavage	UniRef100_Q40077 Cluster: Seed imbibition protein; n=1; Hordeum vulgare|Rep: Seed imbibition protein - Hordeum vulgare (Barley), complete	1
3543	miR168_5p.10	TC238656	4.5	-1	1	21	16	37	UCGCUUGGUGCAGAU-CGGGAC	::::: .:::::.::::: ::	UUCCCGUGUCUGCGCCAAGAGA	Cleavage	UniRef100_Q7XZK6 Cluster: Starch branching enzyme I; n=1; Hordeum vulgare|Rep: Starch branching enzyme I - Hordeum vulgare (Barley), complete	1
3555	miR168_5p.10	FD526260	4.5	-1	1	21	113	133	UCGCUUGGUGCAGAUCGGGAC	.::::::::::::: : :	GGGUCGAUCUGCACCAAACCA	Cleavage	UniRef100_P93190 Cluster: Lipoxygenase isoenzyme 1; n=1; Hordeum vulgare|Rep: Lipoxygenase isoenzyme 1 - Hordeum vulgare (Barley), partial (12%)	1
5587	miR168_5p.10	BI956425	5	-1	1	21	359	379	UCGCUUGGUGCAGAUCGGGAC	::::::. :::: .::::::	GUCCCGGACUGCCAUAAGCGA	Cleavage	similar to UniRef100_A5CFZ2 Cluster: Tubulin folding cofactor A; n=1; Hordeum vulgare subsp. vulgare|Rep: Tubulin folding cofactor A - Hordeum vulgare var. distichum (Two-rowed barley), complete	1
5589	miR168_5p.10	BI956423	5	-1	1	21	359	379	UCGCUUGGUGCAGAUCGGGAC	::::::. :::: .::::::	GUCCCGGACUGCCAUAAGCGA	Cleavage	similar to UniRef100_A5CFZ2 Cluster: Tubulin folding cofactor A; n=1; Hordeum vulgare subsp. vulgare|Rep: Tubulin folding cofactor A - Hordeum vulgare var. distichum (Two-rowed barley), partial (84%)	1
5592	miR168_5p.10	BI956433	5	-1	1	21	362	382	UCGCUUGGUGCAGAUCGGGAC	::::::. :::: .::::::	GUCCCGGACUGCCAUAAGCGA	Cleavage	homologue to UniRef100_A5CFZ2 Cluster: Tubulin folding cofactor A; n=1; Hordeum vulgare subsp. vulgare|Rep: Tubulin folding cofactor A - Hordeum vulgare var. distichum (Two-rowed barley), complete	1
5594	miR168_5p.10	TC238736	5	-1	1	21	355	375	UCGCUUGGUGCAGAUCGGGAC	::::::. :::: .::::::	GUCCCGGACUGCCAUAAGCGA	Cleavage	UniRef100_A5CFZ2 Cluster: Tubulin folding cofactor A; n=1; Hordeum vulgare subsp. vulgare|Rep: Tubulin folding cofactor A - Hordeum vulgare var. distichum (Two-rowed barley), complete	1
5607	miR168_5p.10	TC267604	5	-1	1	21	201	221	UCGCUUGGUGCAGAUCGGGAC	::.::::::.:::..:.	UCCCUGAUCUGUACCGGGUUG	Cleavage	homologue to UniRef100_P31922 Cluster: Sucrose synthase 1; n=1; Hordeum vulgare|Rep: Sucrose synthase 1 - Hordeum vulgare (Barley), partial (18%)	1
5611	miR168_5p.10	BF622555	5	-1	1	21	50	70	UCGCUUGGUGCAGAUCGGGAC	:::.. : :::::::.: :::	GUCUUUAGCUGCACCGACCGA	Cleavage	similar to UniRef100_Q9SBI8 Cluster: Dehydrin 8; n=1; Hordeum vulgare|Rep: Dehydrin 8 - Hordeum vulgare (Barley), partial (34%)	1
5612	miR168_5p.10	TC260551	5	-1	1	21	56	76	UCGCUUGGUGCAGAUCGGGAC	:::.. : :::::::.: :::	GUCUUUAGCUGCACCGACCGA	Cleavage	UniRef100_Q43488 Cluster: Paf93 protein; n=1; Hordeum vulgare|Rep: Paf93 protein - Hordeum vulgare (Barley), partial (40%)	1
5616	miR168_5p.10	BQ768838	5	-1	1	21	17	37	UCGCUUGGUGCAGAUCGGGAC	:::.. : :::::::.: :::	GUCUUUAGCUGCACCGACCGA	Cleavage	UniRef100_Q43488 Cluster: Paf93 protein; n=1; Hordeum vulgare|Rep: Paf93 protein - Hordeum vulgare (Barley), partial (44%)	1
202	miR168_5p.5	NP315934	2	-1	1	20	713	732	CGCUUGGUGCAGAUCGGGAC	::::::::::: .:::::::	GUCCCGAUCUGAGCCAAGCG	Cleavage	GB|X59248.1|CAA41936.1 flame chlorosis virus-like agent [Hordeum vulgare]	1
881	miR168_5p.5	TC255083	3.5	-1	1	20	196	215	CGCUUGGUGCAGAUCGGGAC	:.:.: ::::::::::: :	AUUCUGCUCUGCACCAAGGG	Cleavage	UniRef100_Q84RD4 Cluster: Sodium/hydrogen exchanger; n=1; Hordeum vulgare|Rep: Sodium/hydrogen exchanger - Hordeum vulgare (Barley), complete	1
882	miR168_5p.5	TC248922	3.5	-1	1	20	430	449	CGCUUGGUGCAGAUCGGGAC	::: ::::::::.:.:: :	CUCCAGAUCUGCAUCGAGAG	Cleavage	UniRef100_Q40077 Cluster: Seed imbibition protein; n=1; Hordeum vulgare|Rep: Seed imbibition protein - Hordeum vulgare (Barley), complete	1
1950	miR168_5p.5	TC241898	4	-1	1	20	2078	2097	CGCUUGGUGCAGAUCGGGAC	::::: :::::::.::. .:	GUCCCCAUCUGCAUCAGUUG	Cleavage	UniRef100_Q8S3W5 Cluster: Mei2-like protein; n=1; Hordeum vulgare subsp. vulgare|Rep: Mei2-like protein - Hordeum vulgare var. distichum (Two-rowed barley), complete	1
1978	miR168_5p.5	TC251060	4	-1	1	20	911	930	CGCUUGGUGCAGAUCGGGAC	::::: ::::::. ::::	CUCCCGCUCUGCAUGAAGCA	Cleavage	UniRef100_Q94IN1 Cluster: P-type ATPase; n=1; Hordeum vulgare|Rep: P-type ATPase - Hordeum vulgare (Barley), complete	1
3578	miR168_5p.5	TC267604	4.5	-1	1	20	201	220	CGCUUGGUGCAGAUCGGGAC	::.::::::.:::..:.	UCCCUGAUCUGUACCGGGUU	Cleavage	homologue to UniRef100_P31922 Cluster: Sucrose synthase 1; n=1; Hordeum vulgare|Rep: Sucrose synthase 1 - Hordeum vulgare (Barley), partial (18%)	1
3589	miR168_5p.5	BE060764	4.5	-1	1	20	225	244	CGCUUGGUGCAGAUCGGGAC	:::::. :: ::::::::	UUCCCGGACUACACCAAGCU	Translation	similar to UniRef100_Q43479 Cluster: ES43 protein; n=1; Hordeum vulgare|Rep: ES43 protein - Hordeum vulgare (Barley), partial (19%)	1
3592	miR168_5p.5	TC247298	4.5	-1	1	20	87	106	CGCUUGGUGCAGAUCGGGAC	::::.:.::::.::. ::	AACCCGGUUUGCAUCAGACG	Cleavage	homologue to UniRef100_Q42846 Cluster: Lipoxygenase; n=1; Hordeum vulgare|Rep: Lipoxygenase - Hordeum vulgare (Barley), partial (23%)	1
3594	miR168_5p.5	BF260337	4.5	-1	1	20	173	192	CGCUUGGUGCAGAUCGGGAC	.:::::.::..:..::.:	CAUCCGAUUUGUGCUGAGUG	Cleavage	homologue to UniRef100_Q8H1X2 Cluster: Plasma membrane P-type proton pump ATPase; n=1; Hordeum vulgare subsp. vulgare|Rep: Plasma membrane P-type proton pump ATPase - Hordeum vulgare var. distichum (Two-rowed barley), partial (14%)	1
3596	miR168_5p.5	TC268135	4.5	-1	1	20	607	626	CGCUUGGUGCAGAUCGGGAC	.:::::.::..:..::.:	CAUCCGAUUUGUGCUGAGUG	Cleavage	homologue to UniRef100_Q8H1X2 Cluster: Plasma membrane P-type proton pump ATPase; n=1; Hordeum vulgare subsp. vulgare|Rep: Plasma membrane P-type proton pump ATPase - Hordeum vulgare var. distichum (Two-rowed barley), partial (24%)	1
3597	miR168_5p.5	TC280022	4.5	-1	1	20	23	42	CGCUUGGUGCAGAUCGGGAC	::::.:.::::.::. ::	AACCCGGUUUGCAUCAGACG	Cleavage	homologue to UniRef100_Q42846 Cluster: Lipoxygenase; n=1; Hordeum vulgare|Rep: Lipoxygenase - Hordeum vulgare (Barley), partial (27%)	1
3599	miR168_5p.5	TC239458	4.5	-1	1	20	1269	1288	CGCUUGGUGCAGAUCGGGAC	::::.:.::::.::. ::	AACCCGGUUUGCAUCAGACG	Cleavage	homologue to UniRef100_Q42846 Cluster: Lipoxygenase; n=1; Hordeum vulgare|Rep: Lipoxygenase - Hordeum vulgare (Barley), complete	1
3600	miR168_5p.5	TC276142	4.5	-1	1	20	2717	2736	CGCUUGGUGCAGAUCGGGAC	.:::::.::..:..::.:	CAUCCGAUUUGUGCUGAGUG	Cleavage	UniRef100_Q8H1X2 Cluster: Plasma membrane P-type proton pump ATPase; n=1; Hordeum vulgare subsp. vulgare|Rep: Plasma membrane P-type proton pump ATPase - Hordeum vulgare var. distichum (Two-rowed barley), complete	1
5620	miR168_5p.5	BE060132	5	-1	1	20	47	66	CGCUUGGUGCAGAUCGGGAC	::::.:.::: :.:..:::	GUCCUGGUCUCCGCUGAGCC	Translation	similar to UniRef100_P08818 Cluster: Serine carboxypeptidase 2 precursor (EC 3.4.16.6) (Serine carboxypeptidase II) (Carboxypeptidase D) (CP-MII) [Contains: Serine carboxypeptidase 2 chain A (Serine carboxypeptidase II chain A); Serine carboxypeptidase 2 chain B (Serine carboxypeptidase II chain B)]; n=1; Hordeum vulgare|Rep: Serine carboxypeptidase 2 precursor (EC 3.4.16.6) (Serine carboxypeptid…	1
5631	miR168_5p.5	TC269788	5	-1	1	20	730	749	CGCUUGGUGCAGAUCGGGAC	::...:::.::.::. ::.:	GUUUUGAUUUGUACUUAGUG	Cleavage	similar to UniRef100_A1XXJ0 Cluster: ABA responsive element binding factor 2; n=1; Hordeum vulgare subsp. vulgare|Rep: ABA responsive element binding factor 2 - Hordeum vulgare var. distichum (Two-rowed barley), partial (30%)	1
5642	miR168_5p.5	FD526260	5	-1	1	20	113	132	CGCUUGGUGCAGAUCGGGAC	.::::::::::::: :	GGGUCGAUCUGCACCAAACC	Cleavage	UniRef100_P93190 Cluster: Lipoxygenase isoenzyme 1; n=1; Hordeum vulgare|Rep: Lipoxygenase isoenzyme 1 - Hordeum vulgare (Barley), partial (12%)	1
203	miR168_5p.7	NP315934	2	-1	1	19	713	731	GCUUGGUGCAGAUCGGGAC	::::::::::: .::::::	GUCCCGAUCUGAGCCAAGC	Cleavage	GB|X59248.1|CAA41936.1 flame chlorosis virus-like agent [Hordeum vulgare]	1
2001	miR168_5p.7	BE060132	4	-1	1	19	47	65	GCUUGGUGCAGAUCGGGAC	::::.:.::: :.:..:::	GUCCUGGUCUCCGCUGAGC	Cleavage	similar to UniRef100_P08818 Cluster: Serine carboxypeptidase 2 precursor (EC 3.4.16.6) (Serine carboxypeptidase II) (Carboxypeptidase D) (CP-MII) [Contains: Serine carboxypeptidase 2 chain A (Serine carboxypeptidase II chain A); Serine carboxypeptidase 2 chain B (Serine carboxypeptidase II chain B)]; n=1; Hordeum vulgare|Rep: Serine carboxypeptidase 2 precursor (EC 3.4.16.6) (Serine carboxypeptid…	1
2008	miR168_5p.7	TC248922	4	-1	1	19	430	448	GCUUGGUGCAGAUCGGGAC	::: ::::::::.:.::	CUCCAGAUCUGCAUCGAGA	Cleavage	UniRef100_Q40077 Cluster: Seed imbibition protein; n=1; Hordeum vulgare|Rep: Seed imbibition protein - Hordeum vulgare (Barley), complete	1
3621	miR168_5p.7	TC267604	4.5	-1	1	19	201	219	GCUUGGUGCAGAUCGGGAC	::.::::::.:::..:.	UCCCUGAUCUGUACCGGGU	Cleavage	homologue to UniRef100_P31922 Cluster: Sucrose synthase 1; n=1; Hordeum vulgare|Rep: Sucrose synthase 1 - Hordeum vulgare (Barley), partial (18%)	1
3623	miR168_5p.7	TC255083	4.5	-1	1	19	196	214	GCUUGGUGCAGAUCGGGAC	:.:.: :::::::::::	AUUCUGCUCUGCACCAAGG	Cleavage	UniRef100_Q84RD4 Cluster: Sodium/hydrogen exchanger; n=1; Hordeum vulgare|Rep: Sodium/hydrogen exchanger - Hordeum vulgare (Barley), complete	1
3625	miR168_5p.7	TC241898	4.5	-1	1	19	2078	2096	GCUUGGUGCAGAUCGGGAC	::::: :::::::.::.	GUCCCCAUCUGCAUCAGUU	Cleavage	UniRef100_Q8S3W5 Cluster: Mei2-like protein; n=1; Hordeum vulgare subsp. vulgare|Rep: Mei2-like protein - Hordeum vulgare var. distichum (Two-rowed barley), complete	1
3627	miR168_5p.7	BE060764	4.5	-1	1	19	225	243	GCUUGGUGCAGAUCGGGAC	:::::. :: ::::::::	UUCCCGGACUACACCAAGC	Cleavage	similar to UniRef100_Q43479 Cluster: ES43 protein; n=1; Hordeum vulgare|Rep: ES43 protein - Hordeum vulgare (Barley), partial (19%)	1
3633	miR168_5p.7	TC251060	4.5	-1	1	19	911	929	GCUUGGUGCAGAUCGGGAC	::::: ::::::. ::::	CUCCCGCUCUGCAUGAAGC	Cleavage	UniRef100_Q94IN1 Cluster: P-type ATPase; n=1; Hordeum vulgare|Rep: P-type ATPase - Hordeum vulgare (Barley), complete	1
5660	miR168_5p.7	CV053953	5	-1	1	19	540	558	GCUUGGUGCAGAUCGGGAC	:::.:::::: ::.:::	GUCUCGAUCUCCAUCAACA	Cleavage	UniRef100_Q7XB14 Cluster: Homogentisic acid geranylgeranyl transferase; n=1; Hordeum vulgare|Rep: Homogentisic acid geranylgeranyl transferase - Hordeum vulgare (Barley), partial (29%)	1
5663	miR168_5p.7	FD526260	5	-1	1	19	113	131	GCUUGGUGCAGAUCGGGAC	.::::::::::::: :	GGGUCGAUCUGCACCAAAC	Cleavage	UniRef100_P93190 Cluster: Lipoxygenase isoenzyme 1; n=1; Hordeum vulgare|Rep: Lipoxygenase isoenzyme 1 - Hordeum vulgare (Barley), partial (12%)	1
5682	miR168_5p.7	BI948243	5	-1	1	19	47	65	GCUUGGUGCAGAUCGGGAC	:::.. :::::::::.:	GUCUUUAUCUGCACCGACG	Cleavage	similar to UniRef100_Q9SBI8 Cluster: Dehydrin 8; n=1; Hordeum vulgare|Rep: Dehydrin 8 - Hordeum vulgare (Barley), partial (80%)	1
204	miR168_5p.8	NP315934	2	-1	1	19	715	733	UCGCUUGGUGCAGAUCGGG	::::::::: .::::::::	CCCGAUCUGAGCCAAGCGA	Translation	GB|X59248.1|CAA41936.1 flame chlorosis virus-like agent [Hordeum vulgare]	1
2052	miR168_5p.8	BF260337	4	-1	1	19	175	193	UCGCUUGGUGCAGAUCGGG	.:::::.::..:..::.:.	UCCGAUUUGUGCUGAGUGG	Cleavage	homologue to UniRef100_Q8H1X2 Cluster: Plasma membrane P-type proton pump ATPase; n=1; Hordeum vulgare subsp. vulgare|Rep: Plasma membrane P-type proton pump ATPase - Hordeum vulgare var. distichum (Two-rowed barley), partial (14%)	1
2054	miR168_5p.8	TC268135	4	-1	1	19	609	627	UCGCUUGGUGCAGAUCGGG	.:::::.::..:..::.:.	UCCGAUUUGUGCUGAGUGG	Cleavage	homologue to UniRef100_Q8H1X2 Cluster: Plasma membrane P-type proton pump ATPase; n=1; Hordeum vulgare subsp. vulgare|Rep: Plasma membrane P-type proton pump ATPase - Hordeum vulgare var. distichum (Two-rowed barley), partial (24%)	1
2055	miR168_5p.8	TC276142	4	-1	1	19	2719	2737	UCGCUUGGUGCAGAUCGGG	.:::::.::..:..::.:.	UCCGAUUUGUGCUGAGUGG	Cleavage	UniRef100_Q8H1X2 Cluster: Plasma membrane P-type proton pump ATPase; n=1; Hordeum vulgare subsp. vulgare|Rep: Plasma membrane P-type proton pump ATPase - Hordeum vulgare var. distichum (Two-rowed barley), complete	1
3674	miR168_5p.8	FD526260	4.5	-1	1	19	115	133	UCGCUUGGUGCAGAUCGGG	.::::::::::::: : :	GUCGAUCUGCACCAAACCA	Cleavage	UniRef100_P93190 Cluster: Lipoxygenase isoenzyme 1; n=1; Hordeum vulgare|Rep: Lipoxygenase isoenzyme 1 - Hordeum vulgare (Barley), partial (12%)	1
3677	miR168_5p.8	TC247298	4.5	-1	1	19	89	107	UCGCUUGGUGCAGAUCGGG	::::.:.::::.::. ::	CCCGGUUUGCAUCAGACGU	Cleavage	homologue to UniRef100_Q42846 Cluster: Lipoxygenase; n=1; Hordeum vulgare|Rep: Lipoxygenase - Hordeum vulgare (Barley), partial (23%)	1
3680	miR168_5p.8	TC280022	4.5	-1	1	19	25	43	UCGCUUGGUGCAGAUCGGG	::::.:.::::.::. ::	CCCGGUUUGCAUCAGACGU	Cleavage	homologue to UniRef100_Q42846 Cluster: Lipoxygenase; n=1; Hordeum vulgare|Rep: Lipoxygenase - Hordeum vulgare (Barley), partial (27%)	1
3681	miR168_5p.8	TC239458	4.5	-1	1	19	1271	1289	UCGCUUGGUGCAGAUCGGG	::::.:.::::.::. ::	CCCGGUUUGCAUCAGACGU	Cleavage	homologue to UniRef100_Q42846 Cluster: Lipoxygenase; n=1; Hordeum vulgare|Rep: Lipoxygenase - Hordeum vulgare (Barley), complete	1
3682	miR168_5p.8	TC263859	4.5	-1	1	19	1779	1797	UCGCUUGGUGCAGAUCGGG	:.::::: .::::.:.::	GCUGAUCUCUACCAGGUGA	Translation	UniRef100_Q5FBD0 Cluster: Isoamylase; n=1; Hordeum vulgare|Rep: Isoamylase - Hordeum vulgare (Barley), complete	1
3688	miR168_5p.8	BI955427	4.5	-1	1	19	276	294	UCGCUUGGUGCAGAUCGGG	::.:::: :: :::::.:.	CCUGAUCCGCUCCAAGUGG	Cleavage	homologue to UniRef100_Q40004 Cluster: Ribulose bisphosphate carboxylase small chain, chloroplast precursor; n=1; Hordeum vulgare|Rep: Ribulose bisphosphate carboxylase small chain, chloroplast precursor - Hordeum vulgare (Barley), partial (67%)	1
3697	miR168_5p.8	TC280146	4.5	-1	1	19	180	198	UCGCUUGGUGCAGAUCGGG	::.:::: :: :::::.:.	CCUGAUCCGCUCCAAGUGG	Cleavage	homologue to UniRef100_Q40004 Cluster: Ribulose bisphosphate carboxylase small chain, chloroplast precursor; n=1; Hordeum vulgare|Rep: Ribulose bisphosphate carboxylase small chain, chloroplast precursor - Hordeum vulgare (Barley), partial (64%)	1
3698	miR168_5p.8	TC264469	4.5	-1	1	19	259	277	UCGCUUGGUGCAGAUCGGG	::.:::: :: :::::.:.	CCUGAUCCGCUCCAAGUGG	Cleavage	homologue to UniRef100_Q40004 Cluster: Ribulose bisphosphate carboxylase small chain, chloroplast precursor; n=1; Hordeum vulgare|Rep: Ribulose bisphosphate carboxylase small chain, chloroplast precursor - Hordeum vulgare (Barley), partial (73%)	1
3716	miR168_5p.8	BI959965	4.5	-1	1	19	252	270	UCGCUUGGUGCAGAUCGGG	::.:::: :: :::::.:.	CCUGAUCCGCUCCAAGUGG	Cleavage	similar to UniRef100_Q40004 Cluster: Ribulose bisphosphate carboxylase small chain, chloroplast precursor; n=1; Hordeum vulgare|Rep: Ribulose bisphosphate carboxylase small chain, chloroplast precursor - Hordeum vulgare (Barley), partial (72%)	1
3725	miR168_5p.8	BI953787	4.5	-1	1	19	244	262	UCGCUUGGUGCAGAUCGGG	::.:::: :: :::::.:.	CCUGAUCCGCUCCAAGUGG	Cleavage	similar to UniRef100_Q9ZWG6 Cluster: Ribulose bisphosphate carboxylase small chain; n=1; Hordeum vulgare|Rep: Ribulose bisphosphate carboxylase small chain - Hordeum vulgare (Barley), partial (82%)	1
3782	miR168_5p.8	BI952136	4.5	-1	1	19	258	276	UCGCUUGGUGCAGAUCGGG	::.:::: :: :::::.:.	CCUGAUCCGCUCCAAGUGG	Cleavage	homologue to UniRef100_Q40004 Cluster: Ribulose bisphosphate carboxylase small chain, chloroplast precursor; n=1; Hordeum vulgare|Rep: Ribulose bisphosphate carboxylase small chain, chloroplast precursor - Hordeum vulgare (Barley), complete	1
5697	miR168_5p.8	TC267604	5	-1	1	19	203	221	UCGCUUGGUGCAGAUCGGG	::.::::::.:::..:.	CCUGAUCUGUACCGGGUUG	Cleavage	homologue to UniRef100_P31922 Cluster: Sucrose synthase 1; n=1; Hordeum vulgare|Rep: Sucrose synthase 1 - Hordeum vulgare (Barley), partial (18%)	1
205	miR168_5p.9	NP315934	2	-1	1	20	714	733	UCGCUUGGUGCAGAUCGGGA	:::::::::: .::::::::	UCCCGAUCUGAGCCAAGCGA	Translation	GB|X59248.1|CAA41936.1 flame chlorosis virus-like agent [Hordeum vulgare]	1
2080	miR168_5p.9	TC255083	4	-1	1	20	197	216	UCGCUUGGUGCAGAUCGGGA	:.:.: ::::::::::: :.	UUCUGCUCUGCACCAAGGGG	Cleavage	UniRef100_Q84RD4 Cluster: Sodium/hydrogen exchanger; n=1; Hordeum vulgare|Rep: Sodium/hydrogen exchanger - Hordeum vulgare (Barley), complete	1
2088	miR168_5p.9	BF260337	4	-1	1	20	174	193	UCGCUUGGUGCAGAUCGGGA	.:::::.::..:..::.:.	AUCCGAUUUGUGCUGAGUGG	Cleavage	homologue to UniRef100_Q8H1X2 Cluster: Plasma membrane P-type proton pump ATPase; n=1; Hordeum vulgare subsp. vulgare|Rep: Plasma membrane P-type proton pump ATPase - Hordeum vulgare var. distichum (Two-rowed barley), partial (14%)	1
2090	miR168_5p.9	TC268135	4	-1	1	20	608	627	UCGCUUGGUGCAGAUCGGGA	.:::::.::..:..::.:.	AUCCGAUUUGUGCUGAGUGG	Cleavage	homologue to UniRef100_Q8H1X2 Cluster: Plasma membrane P-type proton pump ATPase; n=1; Hordeum vulgare subsp. vulgare|Rep: Plasma membrane P-type proton pump ATPase - Hordeum vulgare var. distichum (Two-rowed barley), partial (24%)	1
2091	miR168_5p.9	TC276142	4	-1	1	20	2718	2737	UCGCUUGGUGCAGAUCGGGA	.:::::.::..:..::.:.	AUCCGAUUUGUGCUGAGUGG	Cleavage	UniRef100_Q8H1X2 Cluster: Plasma membrane P-type proton pump ATPase; n=1; Hordeum vulgare subsp. vulgare|Rep: Plasma membrane P-type proton pump ATPase - Hordeum vulgare var. distichum (Two-rowed barley), complete	1
3796	miR168_5p.9	TC248922	4.5	-1	1	20	431	450	UCGCUUGGUGCAGAUCGGGA	::: ::::::::.:.:: :	UCCAGAUCUGCAUCGAGAGC	Cleavage	UniRef100_Q40077 Cluster: Seed imbibition protein; n=1; Hordeum vulgare|Rep: Seed imbibition protein - Hordeum vulgare (Barley), complete	1
3797	miR168_5p.9	TC238656	4.5	-1	1	20	17	37	UCGCUUGGUGCAGAU-CGGGA	::::: .:::::.::::: ::	UCCCGUGUCUGCGCCAAGAGA	Cleavage	UniRef100_Q7XZK6 Cluster: Starch branching enzyme I; n=1; Hordeum vulgare|Rep: Starch branching enzyme I - Hordeum vulgare (Barley), complete	1
3809	miR168_5p.9	TC241898	4.5	-1	1	20	2079	2098	UCGCUUGGUGCAGAUCGGGA	:::: :::::::.::. .:.	UCCCCAUCUGCAUCAGUUGG	Cleavage	UniRef100_Q8S3W5 Cluster: Mei2-like protein; n=1; Hordeum vulgare subsp. vulgare|Rep: Mei2-like protein - Hordeum vulgare var. distichum (Two-rowed barley), complete	1
3811	miR168_5p.9	FD526260	4.5	-1	1	20	114	133	UCGCUUGGUGCAGAUCGGGA	.::::::::::::: : :	GGUCGAUCUGCACCAAACCA	Cleavage	UniRef100_P93190 Cluster: Lipoxygenase isoenzyme 1; n=1; Hordeum vulgare|Rep: Lipoxygenase isoenzyme 1 - Hordeum vulgare (Barley), partial (12%)	1
3814	miR168_5p.9	TC247298	4.5	-1	1	20	88	107	UCGCUUGGUGCAGAUCGGGA	::::.:.::::.::. ::	ACCCGGUUUGCAUCAGACGU	Cleavage	homologue to UniRef100_Q42846 Cluster: Lipoxygenase; n=1; Hordeum vulgare|Rep: Lipoxygenase - Hordeum vulgare (Barley), partial (23%)	1
3816	miR168_5p.9	TC280022	4.5	-1	1	20	24	43	UCGCUUGGUGCAGAUCGGGA	::::.:.::::.::. ::	ACCCGGUUUGCAUCAGACGU	Cleavage	homologue to UniRef100_Q42846 Cluster: Lipoxygenase; n=1; Hordeum vulgare|Rep: Lipoxygenase - Hordeum vulgare (Barley), partial (27%)	1
3817	miR168_5p.9	TC239458	4.5	-1	1	20	1270	1289	UCGCUUGGUGCAGAUCGGGA	::::.:.::::.::. ::	ACCCGGUUUGCAUCAGACGU	Cleavage	homologue to UniRef100_Q42846 Cluster: Lipoxygenase; n=1; Hordeum vulgare|Rep: Lipoxygenase - Hordeum vulgare (Barley), complete	1
3818	miR168_5p.9	TC263859	4.5	-1	1	20	1778	1797	UCGCUUGGUGCAGAUCGGGA	:.::::: .::::.:.::	CGCUGAUCUCUACCAGGUGA	Translation	UniRef100_Q5FBD0 Cluster: Isoamylase; n=1; Hordeum vulgare|Rep: Isoamylase - Hordeum vulgare (Barley), complete	1
3824	miR168_5p.9	BI955427	4.5	-1	1	20	275	294	UCGCUUGGUGCAGAUCGGGA	::.:::: :: :::::.:.	ACCUGAUCCGCUCCAAGUGG	Cleavage	homologue to UniRef100_Q40004 Cluster: Ribulose bisphosphate carboxylase small chain, chloroplast precursor; n=1; Hordeum vulgare|Rep: Ribulose bisphosphate carboxylase small chain, chloroplast precursor - Hordeum vulgare (Barley), partial (67%)	1
3833	miR168_5p.9	TC280146	4.5	-1	1	20	179	198	UCGCUUGGUGCAGAUCGGGA	::.:::: :: :::::.:.	ACCUGAUCCGCUCCAAGUGG	Cleavage	homologue to UniRef100_Q40004 Cluster: Ribulose bisphosphate carboxylase small chain, chloroplast precursor; n=1; Hordeum vulgare|Rep: Ribulose bisphosphate carboxylase small chain, chloroplast precursor - Hordeum vulgare (Barley), partial (64%)	1
3834	miR168_5p.9	TC264469	4.5	-1	1	20	258	277	UCGCUUGGUGCAGAUCGGGA	::.:::: :: :::::.:.	ACCUGAUCCGCUCCAAGUGG	Cleavage	homologue to UniRef100_Q40004 Cluster: Ribulose bisphosphate carboxylase small chain, chloroplast precursor; n=1; Hordeum vulgare|Rep: Ribulose bisphosphate carboxylase small chain, chloroplast precursor - Hordeum vulgare (Barley), partial (73%)	1
3852	miR168_5p.9	BI959965	4.5	-1	1	20	251	270	UCGCUUGGUGCAGAUCGGGA	::.:::: :: :::::.:.	ACCUGAUCCGCUCCAAGUGG	Cleavage	similar to UniRef100_Q40004 Cluster: Ribulose bisphosphate carboxylase small chain, chloroplast precursor; n=1; Hordeum vulgare|Rep: Ribulose bisphosphate carboxylase small chain, chloroplast precursor - Hordeum vulgare (Barley), partial (72%)	1
3861	miR168_5p.9	BI953787	4.5	-1	1	20	243	262	UCGCUUGGUGCAGAUCGGGA	::.:::: :: :::::.:.	ACCUGAUCCGCUCCAAGUGG	Cleavage	similar to UniRef100_Q9ZWG6 Cluster: Ribulose bisphosphate carboxylase small chain; n=1; Hordeum vulgare|Rep: Ribulose bisphosphate carboxylase small chain - Hordeum vulgare (Barley), partial (82%)	1
5721	miR168_5p.9	TC267604	5	-1	1	20	202	221	UCGCUUGGUGCAGAUCGGGA	::.::::::.:::..:.	CCCUGAUCUGUACCGGGUUG	Cleavage	homologue to UniRef100_P31922 Cluster: Sucrose synthase 1; n=1; Hordeum vulgare|Rep: Sucrose synthase 1 - Hordeum vulgare (Barley), partial (18%)	1
946	miR171_3p.1	TC238590	3.5	-1	1	19	1784	1802	UGAUUGAGCCGUGCCAAUA	:: :::::.::::::.:.	UACUGGCAUGGCUCAGUUU	Cleavage	UniRef100_Q9MBC2 Cluster: Methionine S-methyltransferase; n=1; Hordeum vulgare|Rep: Methionine S-methyltransferase - Hordeum vulgare (Barley), complete	1
2125	miR171_3p.1	TC238402	4	-1	1	19	3171	3189	UGAUUGAGCCGUGCCAAUA	: : ::::::: :.:::::	UUUCGGCACGGGUUAAUCA	Cleavage	UniRef100_Q70XR0 Cluster: DNA-directed RNA polymerase, chloroplast; n=1; Hordeum vulgare subsp. vulgare|Rep: DNA-directed RNA polymerase, chloroplast - Hordeum vulgare var. distichum (Two-rowed barley), complete	2
3862	miR171_3p.1	AL510820	4.5	-1	1	19	525	543	UGAUUGAGCCGUGCCAAUA	:::: :.::.:::::::	CCUUGGAAUGGUUCAAUCA	Cleavage	UniRef100_P26517 Cluster: Glyceraldehyde-3-phosphate dehydrogenase, cytosolic; n=3; Hordeum vulgare|Rep: Glyceraldehyde-3-phosphate dehydrogenase, cytosolic - Hordeum vulgare (Barley), partial (20%)	1
3886	miR171_3p.1	BJ479219	4.5	-1	1	19	74	92	UGAUUGAGCCGUGCCAAUA	: ::::: .::::.:::..	UCUUGGCUUGGCUUAAUUG	Cleavage	UniRef100_P93766 Cluster: Protein MLO; n=3; Hordeum vulgare|Rep: Protein MLO - Hordeum vulgare (Barley), partial (33%)	1
3890	miR171_3p.1	TC242972	4.5	-1	1	19	841	859	UGAUUGAGCCGUGCCAAUA	::::: ..:: :::..:::	UAUUGAUGCGACUCGGUCA	Cleavage	UniRef100_P05698 Cluster: Ribulose bisphosphate carboxylase large chain precursor; n=3; Hordeum vulgare|Rep: Ribulose bisphosphate carboxylase large chain precursor - Hordeum vulgare (Barley), partial (43%)	1
3892	miR171_3p.1	TC238535	4.5	-1	1	19	1204	1222	UGAUUGAGCCGUGCCAAUA	:.: :::.: :::.:.:::	UGUAGGCGCUGCUUAGUCA	Translation	UniRef100_P20027 Cluster: Myb-related protein Hv33; n=1; Hordeum vulgare|Rep: Myb-related protein Hv33 - Hordeum vulgare (Barley), complete	1
5763	miR171_3p.1	TC252295	5	-1	1	19	555	574	UGAUUGAGCCG-UGCCAAUA	:.:: ::: :::::::::.:	UGUUAGCAGCGGCUCAAUUA	Translation	homologue to UniRef100_O22528 Cluster: 32 kDa protein; n=1; Hordeum vulgare|Rep: 32 kDa protein - Hordeum vulgare (Barley), partial (94%)	1
5772	miR171_3p.1	TC238402	5	-1	1	19	2446	2464	UGAUUGAGCCGUGCCAAUA	:: ::::..::::...: :	UAAUGGCGUGGCUUGGUGA	Cleavage	UniRef100_Q70XR0 Cluster: DNA-directed RNA polymerase, chloroplast; n=1; Hordeum vulgare subsp. vulgare|Rep: DNA-directed RNA polymerase, chloroplast - Hordeum vulgare var. distichum (Two-rowed barley), complete	2
5784	miR171_3p.1	AJ464439	5	-1	1	19	389	407	UGAUUGAGCCGUGCCAAUA	: :::.::: .:::.:::	CACUGGUACGCUUCAGUCA	Cleavage	similar to UniRef100_Q6J6M8 Cluster: GAMYB-binding protein; n=2; Hordeum vulgare subsp. vulgare|Rep: GAMYB-binding protein - Hordeum vulgare var. distichum (Two-rowed barley), partial (26%)	1
952	miR171_3p.2	TC238590	3.5	-1	1	21	1782	1802	UGAUUGAGCCGUGCCAAUAUC	: :: :::::.::::::.:.	GUUACUGGCAUGGCUCAGUUU	Cleavage	UniRef100_Q9MBC2 Cluster: Methionine S-methyltransferase; n=1; Hordeum vulgare|Rep: Methionine S-methyltransferase - Hordeum vulgare (Barley), complete	2
3902	miR171_3p.2	AL510820	4.5	-1	1	21	523	543	UGAUUGAGCCGUGCCAAUAUC	:::: :.::.:::::::	UUCCUUGGAAUGGUUCAAUCA	Cleavage	UniRef100_P26517 Cluster: Glyceraldehyde-3-phosphate dehydrogenase, cytosolic; n=3; Hordeum vulgare|Rep: Glyceraldehyde-3-phosphate dehydrogenase, cytosolic - Hordeum vulgare (Barley), partial (20%)	1
3906	miR171_3p.2	TC242972	4.5	-1	1	21	839	859	UGAUUGAGCCGUGCCAAUAUC	:::::: ..:: :::..:::	CAUAUUGAUGCGACUCGGUCA	Cleavage	UniRef100_P05698 Cluster: Ribulose bisphosphate carboxylase large chain precursor; n=3; Hordeum vulgare|Rep: Ribulose bisphosphate carboxylase large chain precursor - Hordeum vulgare (Barley), partial (43%)	1
3912	miR171_3p.2	TC278404	4.5	-1	1	21	970	990	UGAUUGAGCCGUGCCAAUAUC	:.:::: ..::: :::::::	GGUAUUAUUGCGGGUCAAUCA	Cleavage	UniRef100_A1E9I3 Cluster: DNA-directed RNA polymerase; n=3; Hordeum|Rep: DNA-directed RNA polymerase - Hordeum vulgare (Barley), complete	1
3916	miR171_3p.2	BJ479219	4.5	-1	1	21	72	92	UGAUUGAGCCGUGCCAAUAUC	.: ::::: .::::.:::..	CGUCUUGGCUUGGCUUAAUUG	Cleavage	UniRef100_P93766 Cluster: Protein MLO; n=3; Hordeum vulgare|Rep: Protein MLO - Hordeum vulgare (Barley), partial (33%)	1
5798	miR171_3p.2	TC238590	5	-1	1	21	1967	1986	UGAUUGAGCCGUGCCAAUAUC	:::::: ...::::.:.:.:	UAUAUUG-UGUGGCUUAGUUA	Cleavage	UniRef100_Q9MBC2 Cluster: Methionine S-methyltransferase; n=1; Hordeum vulgare|Rep: Methionine S-methyltransferase - Hordeum vulgare (Barley), complete	2
6613	miR171_5p.4	TC240419	3	-1	1	18	507	524	UGUUGGCUCGACUCACUC	:::::.: :::::::::	GAGUGGGGCGAGCCAACC	Translation	homologue to UniRef100_Q40082 Cluster: Xylose isomerase; n=1; Hordeum vulgare|Rep: Xylose isomerase - Hordeum vulgare (Barley), partial (40%)	1
6614	miR171_5p.4	TC238709	3	-1	1	18	1447	1464	UGUUGGCUCGACUCACUC	:::::.: :::::::::	GAGUGGGGCGAGCCAACC	Translation	homologue to UniRef100_Q40082 Cluster: Xylose isomerase; n=1; Hordeum vulgare|Rep: Xylose isomerase - Hordeum vulgare (Barley), complete	2
6617	miR171_5p.4	TC239635	3	-1	1	18	570	587	UGUUGGCUCGACUCACUC	:::: :::.::::::.:	GAGUUAGUUGAGCCAGCC	Cleavage	UniRef100_Q9M4Q0 Cluster: Molybdenum cofactor biosynthesis protein Cnx1; n=1; Hordeum vulgare|Rep: Molybdenum cofactor biosynthesis protein Cnx1 - Hordeum vulgare (Barley), complete	1
6644	miR171_5p.4	TC243644	3.5	-1	1	18	441	458	UGUUGGCUCGACUCACUC	:::: .::::::.:..:.	GAGUCGGUCGAGUCGGCG	Cleavage	homologue to UniRef100_P16273 Cluster: Pathogen-related protein; n=1; Hordeum vulgare|Rep: Pathogen-related protein - Hordeum vulgare (Barley), complete	1
6646	miR171_5p.4	TC276322	3.5	-1	1	18	551	568	UGUUGGCUCGACUCACUC	:::: .::::::.:..:.	GAGUCGGUCGAGUCGGCG	Cleavage	homologue to UniRef100_P16273 Cluster: Pathogen-related protein; n=1; Hordeum vulgare|Rep: Pathogen-related protein - Hordeum vulgare (Barley), complete	1
6680	miR171_5p.4	TC238709	4	-1	1	18	568	585	UGUUGGCUCGACUCACUC	::: :::.::::...::	GAGAUAGUUGAGCUGGCA	Cleavage	homologue to UniRef100_Q40082 Cluster: Xylose isomerase; n=1; Hordeum vulgare|Rep: Xylose isomerase - Hordeum vulgare (Barley), complete	2
6701	miR171_5p.4	GH224969	4	-1	1	18	459	476	UGUUGGCUCGACUCACUC	:. ::.:::::::: :.:	GGCUGGGUCGAGCCCAUA	Cleavage	UniRef100_Q75PZ8 Cluster: Tryptophan decarboxylase; n=1; Hordeum vulgare|Rep: Tryptophan decarboxylase - Hordeum vulgare (Barley), partial (13%)	1
6719	miR171_5p.4	NP315751	4	-1	1	18	266	283	UGUUGGCUCGACUCACUC	:::::: ::::.: .::	CAGUGAGACGAGUCUGCA	Translation	GB|AF134152.1|AAD55362.1 cysteine protease [Hordeum vulgare]	1
6723	miR171_5p.4	TC275938	4	-1	1	18	167	184	UGUUGGCUCGACUCACUC	:::: : ::::::.::.	AAGUGUGACGAGCCGACG	Translation	similar to UniRef100_P23993 Cluster: Photosystem I reaction center subunit XI, chloroplast precursor; n=1; Hordeum vulgare|Rep: Photosystem I reaction center subunit XI, chloroplast precursor - Hordeum vulgare (Barley), partial (73%)	1
6744	miR171_5p.4	TC247482	4.5	-1	1	18	940	957	UGUUGGCUCGACUCACUC	::::: :::::: :..:.	GAGUGCGUCGAGGCGGCG	Cleavage	UniRef100_Q4VDM4 Cluster: Cyclic nucleotide-gated ion channel 2; n=1; Hordeum vulgare subsp. vulgare|Rep: Cyclic nucleotide-gated ion channel 2 - Hordeum vulgare var. distichum (Two-rowed barley), partial (69%)	1
6746	miR171_5p.4	TC279163	4.5	-1	1	18	1512	1529	UGUUGGCUCGACUCACUC	::::: :::::: :..:.	GAGUGCGUCGAGGCGGCG	Cleavage	UniRef100_Q4VDM4 Cluster: Cyclic nucleotide-gated ion channel 2; n=1; Hordeum vulgare subsp. vulgare|Rep: Cyclic nucleotide-gated ion channel 2 - Hordeum vulgare var. distichum (Two-rowed barley), complete	1
6747	miR171_5p.4	TC238415	4.5	-1	1	18	2630	2647	UGUUGGCUCGACUCACUC	:::::::: :::.:..:	GAGUGAGUACAGCUAGUA	Translation	UniRef100_A0MH64 Cluster: RPG1; n=1; Hordeum vulgare subsp. vulgare|Rep: RPG1 - Hordeum vulgare var. distichum (Two-rowed barley), complete	1
6748	miR171_5p.4	TC238410	4.5	-1	1	18	3167	3184	UGUUGGCUCGACUCACUC	:::::::: :::.:..:	GAGUGAGUACAGCUAGUA	Translation	UniRef100_Q8L3P8 Cluster: Stem rust resistance protein Rpg1; n=1; Hordeum vulgare subsp. vulgare|Rep: Stem rust resistance protein Rpg1 - Hordeum vulgare var. distichum (Two-rowed barley), complete	1
6757	miR171_5p.4	BI948935	4.5	-1	1	18	312	329	UGUUGGCUCGACUCACUC	::::: ::::::::	CCUCGAGUCCAGCCAACA	Cleavage	similar to UniRef100_Q946Y9 Cluster: Thaumatin-like protein TLP7; n=1; Hordeum vulgare|Rep: Thaumatin-like protein TLP7 - Hordeum vulgare (Barley), partial (51%)	1
438	miR171_5p.5	TC239635	3	-1	1	20	568	587	UGUUGGCUCGACUCACUCAG	::::: :::.::::::.:	AUGAGUUAGUUGAGCCAGCC	Cleavage	UniRef100_Q9M4Q0 Cluster: Molybdenum cofactor biosynthesis protein Cnx1; n=1; Hordeum vulgare|Rep: Molybdenum cofactor biosynthesis protein Cnx1 - Hordeum vulgare (Barley), complete	1
2150	miR171_5p.5	TC240419	4	-1	1	20	505	524	UGUUGGCUCGACUCACUCAG	:::::.: :::::::::	UGGAGUGGGGCGAGCCAACC	Translation	homologue to UniRef100_Q40082 Cluster: Xylose isomerase; n=1; Hordeum vulgare|Rep: Xylose isomerase - Hordeum vulgare (Barley), partial (40%)	1
2151	miR171_5p.5	TC238709	4	-1	1	20	1445	1464	UGUUGGCUCGACUCACUCAG	:::::.: :::::::::	UGGAGUGGGGCGAGCCAACC	Translation	homologue to UniRef100_Q40082 Cluster: Xylose isomerase; n=1; Hordeum vulgare|Rep: Xylose isomerase - Hordeum vulgare (Barley), complete	2
2152	miR171_5p.5	TC238709	4	-1	1	20	566	585	UGUUGGCUCGACUCACUCAG	:::: :::.::::...::	AUGAGAUAGUUGAGCUGGCA	Cleavage	homologue to UniRef100_Q40082 Cluster: Xylose isomerase; n=1; Hordeum vulgare|Rep: Xylose isomerase - Hordeum vulgare (Barley), complete	2
2157	miR171_5p.5	BI958005	4	-1	1	20	346	365	UGUUGGCUCGACUCACUCAG	::: : :::: :::::.:::	CUGCGCGAGUGGAGCCGACA	Translation	similar to UniRef100_Q9AUH3 Cluster: Sucrose:fructan 6-fructosyltransferase; n=1; Hordeum vulgare|Rep: Sucrose:fructan 6-fructosyltransferase - Hordeum vulgare (Barley), partial (57%)	1
2158	miR171_5p.5	GH224969	4	-1	1	20	457	476	UGUUGGCUCGACUCACUCAG	.::. ::.:::::::: :.:	UUGGCUGGGUCGAGCCCAUA	Cleavage	UniRef100_Q75PZ8 Cluster: Tryptophan decarboxylase; n=1; Hordeum vulgare|Rep: Tryptophan decarboxylase - Hordeum vulgare (Barley), partial (13%)	1
2169	miR171_5p.5	TC244555	4	-1	1	20	596	615	UGUUGGCUCGACUCACUCAG	:::: :::.::::...::	AUGAGAUAGUUGAGCUGGCA	Cleavage	homologue to UniRef100_Q40082 Cluster: Xylose isomerase; n=1; Hordeum vulgare|Rep: Xylose isomerase - Hordeum vulgare (Barley), partial (38%)	1
2171	miR171_5p.5	TC247106	4	-1	1	20	565	584	UGUUGGCUCGACUCACUCAG	:::: :::.::::...::	AUGAGAUAGUUGAGCUGGCA	Cleavage	homologue to UniRef100_Q40082 Cluster: Xylose isomerase; n=1; Hordeum vulgare|Rep: Xylose isomerase - Hordeum vulgare (Barley), partial (40%)	1
2175	miR171_5p.5	TC281391	4	-1	1	20	605	624	UGUUGGCUCGACUCACUCAG	:::: :::.::::...::	AUGAGAUAGUUGAGCUGGCA	Cleavage	homologue to UniRef100_Q40082 Cluster: Xylose isomerase; n=1; Hordeum vulgare|Rep: Xylose isomerase - Hordeum vulgare (Barley), partial (66%)	1
2176	miR171_5p.5	TC259399	4	-1	1	20	859	878	UGUUGGCUCGACUCACUCAG	:::: :::.::::...::	AUGAGAUAGUUGAGCUGGCA	Cleavage	UniRef100_Q40082 Cluster: Xylose isomerase; n=1; Hordeum vulgare|Rep: Xylose isomerase - Hordeum vulgare (Barley), partial (49%)	1
3930	miR171_5p.5	TC239374	4.5	-1	1	20	1413	1432	UGUUGGCUCGACUCACUCAG	::::: ::::.:: :::: :	CUGAGGGAGUUGAUCCAAGA	Cleavage	UniRef100_Q4W8R3 Cluster: HvEMF2b protein; n=1; Hordeum vulgare|Rep: HvEMF2b protein - Hordeum vulgare (Barley), complete	1
3935	miR171_5p.5	TC238415	4.5	-1	1	20	2628	2647	UGUUGGCUCGACUCACUCAG	::::::::: :::.:..:	GUGAGUGAGUACAGCUAGUA	Translation	UniRef100_A0MH64 Cluster: RPG1; n=1; Hordeum vulgare subsp. vulgare|Rep: RPG1 - Hordeum vulgare var. distichum (Two-rowed barley), complete	1
3936	miR171_5p.5	TC238410	4.5	-1	1	20	3165	3184	UGUUGGCUCGACUCACUCAG	::::::::: :::.:..:	GUGAGUGAGUACAGCUAGUA	Translation	UniRef100_Q8L3P8 Cluster: Stem rust resistance protein Rpg1; n=1; Hordeum vulgare subsp. vulgare|Rep: Stem rust resistance protein Rpg1 - Hordeum vulgare var. distichum (Two-rowed barley), complete	1
3945	miR171_5p.5	TC243644	4.5	-1	1	20	439	458	UGUUGGCUCGACUCACUCAG	: :::: .::::::.:..:.	CGGAGUCGGUCGAGUCGGCG	Cleavage	homologue to UniRef100_P16273 Cluster: Pathogen-related protein; n=1; Hordeum vulgare|Rep: Pathogen-related protein - Hordeum vulgare (Barley), complete	1
3949	miR171_5p.5	TC276322	4.5	-1	1	20	549	568	UGUUGGCUCGACUCACUCAG	: :::: .::::::.:..:.	CGGAGUCGGUCGAGUCGGCG	Cleavage	homologue to UniRef100_P16273 Cluster: Pathogen-related protein; n=1; Hordeum vulgare|Rep: Pathogen-related protein - Hordeum vulgare (Barley), complete	1
3958	miR171_5p.5	BF631573	4.5	-1	1	20	353	372	UGUUGGCUCGACUCACUCAG	::::: :::.: :: ::::	GUGAGUUAGUUGCGCGAACA	Cleavage	similar to UniRef100_P29114 Cluster: Lipoxygenase 1; n=1; Hordeum vulgare|Rep: Lipoxygenase 1 - Hordeum vulgare (Barley), partial (9%)	1
5859	miR171_5p.5	TC244984	5	-1	1	20	790	809	UGUUGGCUCGACUCACUCAG	:::.: ::: .: :::::::	CUGGGAGAGCUGCGCCAACA	Translation	weakly similar to UniRef100_Q9SXG1 Cluster: Nuclease I; n=1; Hordeum vulgare|Rep: Nuclease I - Hordeum vulgare (Barley), partial (75%)	1
440	miR171_5p.6	TC239635	3	-1	1	21	567	587	UGUUGGCUCGACUCACUCAGA	::::: :::.::::::.:	GAUGAGUUAGUUGAGCCAGCC	Cleavage	UniRef100_Q9M4Q0 Cluster: Molybdenum cofactor biosynthesis protein Cnx1; n=1; Hordeum vulgare|Rep: Molybdenum cofactor biosynthesis protein Cnx1 - Hordeum vulgare (Barley), complete	1
2177	miR171_5p.6	TC240419	4	-1	1	21	504	524	UGUUGGCUCGACUCACUCAGA	:. :::::.: :::::::::	UUGGAGUGGGGCGAGCCAACC	Translation	homologue to UniRef100_Q40082 Cluster: Xylose isomerase; n=1; Hordeum vulgare|Rep: Xylose isomerase - Hordeum vulgare (Barley), partial (40%)	1
2178	miR171_5p.6	TC238709	4	-1	1	21	1444	1464	UGUUGGCUCGACUCACUCAGA	:. :::::.: :::::::::	UUGGAGUGGGGCGAGCCAACC	Translation	homologue to UniRef100_Q40082 Cluster: Xylose isomerase; n=1; Hordeum vulgare|Rep: Xylose isomerase - Hordeum vulgare (Barley), complete	2
2179	miR171_5p.6	TC238709	4	-1	1	21	565	585	UGUUGGCUCGACUCACUCAGA	:::: :::.::::...::	GAUGAGAUAGUUGAGCUGGCA	Cleavage	homologue to UniRef100_Q40082 Cluster: Xylose isomerase; n=1; Hordeum vulgare|Rep: Xylose isomerase - Hordeum vulgare (Barley), complete	2
2180	miR171_5p.6	BI958005	4	-1	1	21	345	365	UGUUGGCUCGACUCACUCAGA	:::: : :::: :::::.:::	UCUGCGCGAGUGGAGCCGACA	Translation	similar to UniRef100_Q9AUH3 Cluster: Sucrose:fructan 6-fructosyltransferase; n=1; Hordeum vulgare|Rep: Sucrose:fructan 6-fructosyltransferase - Hordeum vulgare (Barley), partial (57%)	1
2187	miR171_5p.6	GH224969	4	-1	1	21	456	476	UGUUGGCUCGACUCACUCAGA	.::. ::.:::::::: :.:	CUUGGCUGGGUCGAGCCCAUA	Cleavage	UniRef100_Q75PZ8 Cluster: Tryptophan decarboxylase; n=1; Hordeum vulgare|Rep: Tryptophan decarboxylase - Hordeum vulgare (Barley), partial (13%)	1
3974	miR171_5p.6	TC239374	4.5	-1	1	21	1412	1432	UGUUGGCUCGACUCACUCAGA	::::: ::::.:: :::: :	GCUGAGGGAGUUGAUCCAAGA	Cleavage	UniRef100_Q4W8R3 Cluster: HvEMF2b protein; n=1; Hordeum vulgare|Rep: HvEMF2b protein - Hordeum vulgare (Barley), complete	1
3977	miR171_5p.6	TC238415	4.5	-1	1	21	2627	2647	UGUUGGCUCGACUCACUCAGA	: ::::::::: :::.:..:	UGUGAGUGAGUACAGCUAGUA	Translation	UniRef100_A0MH64 Cluster: RPG1; n=1; Hordeum vulgare subsp. vulgare|Rep: RPG1 - Hordeum vulgare var. distichum (Two-rowed barley), complete	1
3978	miR171_5p.6	TC238410	4.5	-1	1	21	3164	3184	UGUUGGCUCGACUCACUCAGA	: ::::::::: :::.:..:	UGUGAGUGAGUACAGCUAGUA	Translation	UniRef100_Q8L3P8 Cluster: Stem rust resistance protein Rpg1; n=1; Hordeum vulgare subsp. vulgare|Rep: Stem rust resistance protein Rpg1 - Hordeum vulgare var. distichum (Two-rowed barley), complete	1
3988	miR171_5p.6	TC243644	4.5	-1	1	21	438	458	UGUUGGCUCGACUCACUCAGA	: :::: .::::::.:..:.	GCGGAGUCGGUCGAGUCGGCG	Cleavage	homologue to UniRef100_P16273 Cluster: Pathogen-related protein; n=1; Hordeum vulgare|Rep: Pathogen-related protein - Hordeum vulgare (Barley), complete	1
3991	miR171_5p.6	TC276322	4.5	-1	1	21	548	568	UGUUGGCUCGACUCACUCAGA	: :::: .::::::.:..:.	GCGGAGUCGGUCGAGUCGGCG	Cleavage	homologue to UniRef100_P16273 Cluster: Pathogen-related protein; n=1; Hordeum vulgare|Rep: Pathogen-related protein - Hordeum vulgare (Barley), complete	1
5914	miR171_5p.6	TC244984	5	-1	1	21	789	809	UGUUGGCUCGACUCACUCAGA	:::.: ::: .: :::::::	GCUGGGAGAGCUGCGCCAACA	Translation	weakly similar to UniRef100_Q9SXG1 Cluster: Nuclease I; n=1; Hordeum vulgare|Rep: Nuclease I - Hordeum vulgare (Barley), partial (75%)	1
965	miR397b_3p.1	TC275772	3.5	-1	1	21	427	447	AUCAACGCUGCACUCAACGGC	:. ::::::::.:.:::::	CCUCUUGAGUGCGGUGUUGAA	Cleavage	homologue to UniRef100_Q9XHQ2 Cluster: Receptor-like kinase; n=1; Hordeum vulgare|Rep: Receptor-like kinase - Hordeum vulgare (Barley), partial (33%)	1
2199	miR397b_3p.1	TC257175	4	-1	1	21	231	251	AUCAACGCUGCACUCAACGGC	:.: ::::::..:.:::::	CCUGGUGAGUGUGGUGUUGAA	Cleavage	similar to UniRef100_Q9XHQ2 Cluster: Receptor-like kinase; n=1; Hordeum vulgare|Rep: Receptor-like kinase - Hordeum vulgare (Barley), partial (25%)	1
2200	miR397b_3p.1	BM816718	4	-1	1	21	169	189	AUCAACGCUGCACUCAACGGC	:. :::::::..:.:::::	CCUCUUGAGUGUGGUGUUGAA	Cleavage	similar to UniRef100_Q9XHQ2 Cluster: Receptor-like kinase; n=1; Hordeum vulgare|Rep: Receptor-like kinase - Hordeum vulgare (Barley), partial (34%)	1
4010	miR397b_3p.1	BG416897	4.5	-1	1	21	158	178	AUCAACGCUGCACUCAACGGC	: : ::::::::: : :::.:	GACAUUGAGUGCACCAUUGGU	Cleavage	similar to UniRef100_P42210 Cluster: Phytepsin precursor (EC 3.4.23.40) (Aspartic proteinase) [Contains: Phytepsin 32 kDa subunit; Phytepsin 29 kDa subunit; Phytepsin 16 kDa subunit; Phytepsin 11 kDa subunit]; n=1; Hordeum vulgare|Rep: Phytepsin precursor (EC 3.4.23.40) (Aspartic proteinase) [Contains: Phytepsin 32 kDa subunit; Phytepsin 29 kDa subunit; Phytepsin 16 kDa subunit; Phytepsin 11 kDa …	1
5961	miR397b_3p.1	TC276683	5	-1	1	21	587	607	AUCAACGCUGCACUCAACGGC	::: :::.:::::::.	ACGUUUGCGUGUAGCGUUGGA	Cleavage	homologue to UniRef100_Q9ZTR2 Cluster: Dehydrin 10; n=1; Hordeum vulgare|Rep: Dehydrin 10 - Hordeum vulgare (Barley), partial (35%)	1
446	miR444b.1	TC253894	3	-1	1	19	1881	1899	UGCAGUUGCUGUCUCAAGC	::::::::::::::::	AAUUGAGACAGCAACUGCU	Cleavage	UniRef100_Q2I7L8 Cluster: Phytochrome C; n=2; Hordeum vulgare subsp. vulgare|Rep: Phytochrome C - Hordeum vulgare var. distichum (Two-rowed barley), complete	1
447	miR444b.1	TC238411	3	-1	1	19	1881	1899	UGCAGUUGCUGUCUCAAGC	::::::::::::::::	AAUUGAGACAGCAACUGCU	Cleavage	UniRef100_Q2I714 Cluster: Phytochrome C; n=2; Hordeum vulgare subsp. vulgare|Rep: Phytochrome C - Hordeum vulgare var. distichum (Two-rowed barley), complete	1
990	miR444b.1	TC238918	3.5	-1	1	19	2503	2520	UGCAGUUGCUGUCUCAAGC	::::: ::::::::::: :	GCUUG-GACAGCAACUGAA	Cleavage	UniRef100_Q4A194 Cluster: Beclin 1 protein; n=1; Hordeum vulgare|Rep: Beclin 1 protein - Hordeum vulgare (Barley), complete	1
2238	miR444b.1	TC240710	4	-1	1	19	921	939	UGCAGUUGCUGUCUCAAGC	:.: ::::.::.:: ::::	GUUGGAGAUAGUAAAUGCA	Cleavage	UniRef100_Q58IJ5 Cluster: UDP-D-glucose epimerase 2; n=1; Hordeum vulgare|Rep: UDP-D-glucose epimerase 2 - Hordeum vulgare (Barley), complete	1
4047	miR444b.1	CK566161	4.5	-1	1	19	638	656	UGCAGUUGCUGUCUCAAGC	:::::. ...:::.:::.:	GCUUGGCGUGGCAGCUGUA	Cleavage	UniRef100_Q8L5E7 Cluster: Dof zinc finger protein; n=1; Hordeum vulgare|Rep: Dof zinc finger protein - Hordeum vulgare (Barley), partial (60%)	1
5970	miR444b.1	TC280545	5	-1	1	19	194	212	UGCAGUUGCUGUCUCAAGC	::::.::::: :::::	GGCUGAGGCAGCAUCUGCA	Cleavage	similar to UniRef100_O48978 Cluster: NBS-LRR type resistance protein; n=1; Hordeum vulgare|Rep: NBS-LRR type resistance protein - Hordeum vulgare (Barley), partial (33%)	1
5984	miR444b.1	BI957846	5	-1	1	19	631	649	UGCAGUUGCUGUCUCAAGC	::::::.:. :.:::::	CCUUGAGGCGACGACUGCC	Cleavage	similar to UniRef100_Q40021 Cluster: B1 hordein; n=1; Hordeum vulgare|Rep: B1 hordein - Hordeum vulgare (Barley), partial (54%)	1
5985	miR444b.1	TC251067	5	-1	1	19	236	254	UGCAGUUGCUGUCUCAAGC	:::::::..::: .:::	UCUUGAGAUGGCAUUUGCU	Cleavage	partial sequence, homology to phosphoribosylformylglycinamidine synthase [Hordeum vulgare]	1
6002	miR444b.1	TC251060	5	-1	1	19	432	450	UGCAGUUGCUGUCUCAAGC	::::: : :::::::::	UCUUGAUAAAGCAACUGCU	Translation	UniRef100_Q94IN1 Cluster: P-type ATPase; n=1; Hordeum vulgare|Rep: P-type ATPase - Hordeum vulgare (Barley), complete	1
6003	miR444b.1	TC239635	5	-1	1	19	575	593	UGCAGUUGCUGUCUCAAGC	::::: :::: ::::::	AGUUGAGCCAGCCACUGCA	Cleavage	UniRef100_Q9M4Q0 Cluster: Molybdenum cofactor biosynthesis protein Cnx1; n=1; Hordeum vulgare|Rep: Molybdenum cofactor biosynthesis protein Cnx1 - Hordeum vulgare (Barley), complete	1
6012	miR444b.1	TC276459	5	-1	1	19	402	420	UGCAGUUGCUGUCUCAAGC	::::::. :: :.:::::	ACUUGAGGAAGAAGCUGCA	Translation	UniRef100_Q9LEI1 Cluster: MADS-box protein 7; n=1; Hordeum vulgare|Rep: MADS-box protein 7 - Hordeum vulgare (Barley), partial (86%)	1
456	miR444b.2	TC253894	3	-1	1	20	1880	1899	UGCAGUUGCUGUCUCAAGCU	::::::::::::::::	UAAUUGAGACAGCAACUGCU	Cleavage	UniRef100_Q2I7L8 Cluster: Phytochrome C; n=2; Hordeum vulgare subsp. vulgare|Rep: Phytochrome C - Hordeum vulgare var. distichum (Two-rowed barley), complete	1
457	miR444b.2	TC238411	3	-1	1	20	1880	1899	UGCAGUUGCUGUCUCAAGCU	::::::::::::::::	UAAUUGAGACAGCAACUGCU	Cleavage	UniRef100_Q2I714 Cluster: Phytochrome C; n=2; Hordeum vulgare subsp. vulgare|Rep: Phytochrome C - Hordeum vulgare var. distichum (Two-rowed barley), complete	1
2262	miR444b.2	TC280545	4	-1	1	20	193	212	UGCAGUUGCUGUCUCAAGCU	:: ::::.::::: :::::	AGGCUGAGGCAGCAUCUGCA	Cleavage	similar to UniRef100_O48978 Cluster: NBS-LRR type resistance protein; n=1; Hordeum vulgare|Rep: NBS-LRR type resistance protein - Hordeum vulgare (Barley), partial (33%)	1
4100	miR444b.2	TC248988	4.5	-1	1	20	825	844	UGCAGUUGCUGUCUCAAGCU	:::: :: .::::::.:::	AGCUAGACGCAGCAAUUGCC	Cleavage	UniRef100_O82422 Cluster: Probable UDP-N-acetylglucosamine--peptide N- acetylglucosaminyltransferase SPINDLY; n=1; Hordeum vulgare|Rep: Probable UDP-N-acetylglucosamine--peptide N- acetylglucosaminyltransferase SPINDLY - Hordeum vulgare (Barley), complete	1
4119	miR444b.2	CK566161	4.5	-1	1	20	637	656	UGCAGUUGCUGUCUCAAGCU	:::::. ...:::.:::.:	CGCUUGGCGUGGCAGCUGUA	Cleavage	UniRef100_Q8L5E7 Cluster: Dof zinc finger protein; n=1; Hordeum vulgare|Rep: Dof zinc finger protein - Hordeum vulgare (Barley), partial (60%)	1
6022	miR444b.2	TC276470	5	-1	1	20	476	495	UGCAGUUGCUGUCUCAAGCU	::::::::.:.:...:: :	AGCUUGAGGCGGUGGCUACU	Cleavage	NBS-LRR type resistance protein [Hordeum vulgare]	1
6046	miR444b.2	BI957846	5	-1	1	20	630	649	UGCAGUUGCUGUCUCAAGCU	: ::::::.:. :.:::::	ACCUUGAGGCGACGACUGCC	Cleavage	similar to UniRef100_Q40021 Cluster: B1 hordein; n=1; Hordeum vulgare|Rep: B1 hordein - Hordeum vulgare (Barley), partial (54%)	1
464	miR444b.3	TC253894	3	-1	1	21	1879	1899	UGCAGUUGCUGUCUCAAGCUU	::::::::::::::::	CUAAUUGAGACAGCAACUGCU	Cleavage	UniRef100_Q2I7L8 Cluster: Phytochrome C; n=2; Hordeum vulgare subsp. vulgare|Rep: Phytochrome C - Hordeum vulgare var. distichum (Two-rowed barley), complete	1
465	miR444b.3	TC238411	3	-1	1	21	1879	1899	UGCAGUUGCUGUCUCAAGCUU	::::::::::::::::	CUAAUUGAGACAGCAACUGCU	Cleavage	UniRef100_Q2I714 Cluster: Phytochrome C; n=2; Hordeum vulgare subsp. vulgare|Rep: Phytochrome C - Hordeum vulgare var. distichum (Two-rowed barley), complete	1
2296	miR444b.3	TC280545	4	-1	1	21	192	212	UGCAGUUGCUGUCUCAAGCUU	.:: ::::.::::: :::::	GAGGCUGAGGCAGCAUCUGCA	Cleavage	similar to UniRef100_O48978 Cluster: NBS-LRR type resistance protein; n=1; Hordeum vulgare|Rep: NBS-LRR type resistance protein - Hordeum vulgare (Barley), partial (33%)	1
4147	miR444b.3	TC248988	4.5	-1	1	21	824	844	UGCAGUUGCUGUCUCAAGCUU	.:::: :: .::::::.:::	GAGCUAGACGCAGCAAUUGCC	Cleavage	UniRef100_O82422 Cluster: Probable UDP-N-acetylglucosamine--peptide N- acetylglucosaminyltransferase SPINDLY; n=1; Hordeum vulgare|Rep: Probable UDP-N-acetylglucosamine--peptide N- acetylglucosaminyltransferase SPINDLY - Hordeum vulgare (Barley), complete	1
6057	miR444b.3	TC276470	5	-1	1	21	475	495	UGCAGUUGCUGUCUCAAGCUU	.::::::::.:.:...:: :	GAGCUUGAGGCGGUGGCUACU	Cleavage	NBS-LRR type resistance protein [Hordeum vulgare]	1
77	miR5048a.2	TC238421	1	-1	1	19	1587	1605	UAUUUGCAGGUUUUAGGUC	:::.::::::::::::::.	GACUUAAAACCUGCAAAUG	Cleavage	homologue to UniRef100_Q2L855 Cluster: Resistance protein; n=1; Hordeum vulgare subsp. vulgare|Rep: Resistance protein - Hordeum vulgare var. distichum (Two-rowed barley), complete	1
301	miR5048a.2	TC238427	2.5	-1	1	19	405	423	UAUUUGCAGGUUUUAGGUC	:::.:.::::: :::::::	GACUUGAAACCAGCAAAUA	Cleavage	UniRef100_Q1KMQ1 Cluster: Serine/threonine kinase-like protein ABC1036; n=1; Hordeum vulgare subsp. vulgare|Rep: Serine/threonine kinase-like protein ABC1036 - Hordeum vulgare var. distichum (Two-rowed barley), complete	1
302	miR5048a.2	TC238429	2.5	-1	1	19	792	810	UAUUUGCAGGUUUUAGGUC	:::.:.::::: :::::::	GACUUGAAACCAGCAAAUA	Cleavage	UniRef100_Q1KMQ0 Cluster: Serine/threonine kinase-like protein ABC1040; n=1; Hordeum vulgare subsp. vulgare|Rep: Serine/threonine kinase-like protein ABC1040 - Hordeum vulgare var. distichum (Two-rowed barley), complete	1
474	miR5048a.2	TC262711	3	-1	1	19	85	103	UAUUUGCAGGUUUUAGGUC	::.::.::::: ::.::::	GAUCUGAAACCCGCGAAUA	Cleavage	weakly similar to UniRef100_A3FPG2 Cluster: Serine/threonine protein kinase; n=1; Hordeum vulgare subsp. vulgare|Rep: Serine/threonine protein kinase - Hordeum vulgare var. distichum (Two-rowed barley), partial (35%)	1
1040	miR5048a.2	TC264555	3.5	-1	1	19	1768	1786	UAUUUGCAGGUUUUAGGUC	:::.::::::: : :::::	GACUUAAAACCCGGAAAUA	Cleavage	UniRef100_Q0Z988 Cluster: Nonfunctional Rpg1; n=1; Hordeum vulgare subsp. spontaneum|Rep: Nonfunctional Rpg1 - Hordeum spontaneum (Barley), complete	1
1041	miR5048a.2	TC238415	3.5	-1	1	19	1630	1648	UAUUUGCAGGUUUUAGGUC	:::.::::::: : :::::	GACUUAAAACCCGGAAAUA	Cleavage	UniRef100_A0MH64 Cluster: RPG1; n=1; Hordeum vulgare subsp. vulgare|Rep: RPG1 - Hordeum vulgare var. distichum (Two-rowed barley), complete	2
1043	miR5048a.2	TC238410	3.5	-1	1	19	2161	2179	UAUUUGCAGGUUUUAGGUC	:::.::::::: : :::::	GACUUAAAACCCGGAAAUA	Cleavage	UniRef100_Q8L3P8 Cluster: Stem rust resistance protein Rpg1; n=1; Hordeum vulgare subsp. vulgare|Rep: Stem rust resistance protein Rpg1 - Hordeum vulgare var. distichum (Two-rowed barley), complete	2
1051	miR5048a.2	TC239766	3.5	-1	1	19	581	599	UAUUUGCAGGUUUUAGGUC	::. :.::::.:::::::	GAUGUGAAACUUGCAAAUU	Cleavage	similar to UniRef100_P32024 Cluster: 23 kDa jasmonate-induced protein; n=1; Hordeum vulgare|Rep: 23 kDa jasmonate-induced protein - Hordeum vulgare (Barley), complete	1
1063	miR5048a.2	TC244512	3.5	-1	1	19	1443	1461	UAUUUGCAGGUUUUAGGUC	::. :.::: :::::::::	GAUGUGAAAGCUGCAAAUA	Translation	UniRef100_A2TLT1 Cluster: BRI1-associated receptor kinase 1; n=1; Hordeum vulgare subsp. vulgare|Rep: BRI1-associated receptor kinase 1 - Hordeum vulgare var. distichum (Two-rowed barley), complete	1
1064	miR5048a.2	BI950333	3.5	-1	1	19	243	261	UAUUUGCAGGUUUUAGGUC	: :: :::::::::::.:	GCCCCAAAACCUGCAAGUU	Cleavage	similar to UniRef100_P12940 Cluster: Bowman-Birk type trypsin inhibitor; n=1; Hordeum vulgare|Rep: Bowman-Birk type trypsin inhibitor - Hordeum vulgare (Barley), partial (33%)	1
1065	miR5048a.2	TC240617	3.5	-1	1	19	253	271	UAUUUGCAGGUUUUAGGUC	: :: :::::::::::.:	GCCCCAAAACCUGCAAGUC	Cleavage	similar to UniRef100_P12940 Cluster: Bowman-Birk type trypsin inhibitor; n=1; Hordeum vulgare|Rep: Bowman-Birk type trypsin inhibitor - Hordeum vulgare (Barley), partial (98%)	1
1066	miR5048a.2	BG367197	3.5	-1	1	19	241	259	UAUUUGCAGGUUUUAGGUC	: :: :::::::::::.:	GCCCCAAAACCUGCAAGUC	Cleavage	similar to UniRef100_P12940 Cluster: Bowman-Birk type trypsin inhibitor; n=1; Hordeum vulgare|Rep: Bowman-Birk type trypsin inhibitor - Hordeum vulgare (Barley), partial (57%)	1
1067	miR5048a.2	BF253555	3.5	-1	1	19	234	252	UAUUUGCAGGUUUUAGGUC	: :: :::::::::::.:	GCCCCAAAACCUGCAAGUC	Cleavage	similar to UniRef100_P12940 Cluster: Bowman-Birk type trypsin inhibitor; n=1; Hordeum vulgare|Rep: Bowman-Birk type trypsin inhibitor - Hordeum vulgare (Barley), partial (54%)	1
1068	miR5048a.2	TC258745	3.5	-1	1	19	307	325	UAUUUGCAGGUUUUAGGUC	: :: :::::::::::.:	GCCCGAAAACCUGCAAGUC	Cleavage	homologue to UniRef100_P12940 Cluster: Bowman-Birk type trypsin inhibitor; n=1; Hordeum vulgare|Rep: Bowman-Birk type trypsin inhibitor - Hordeum vulgare (Barley), complete	1
1069	miR5048a.2	TC273094	3.5	-1	1	19	380	398	UAUUUGCAGGUUUUAGGUC	: :: :::::::::::.:	GCCCCAAAACCUGCAAGUC	Cleavage	homologue to UniRef100_P12940 Cluster: Bowman-Birk type trypsin inhibitor; n=1; Hordeum vulgare|Rep: Bowman-Birk type trypsin inhibitor - Hordeum vulgare (Barley), complete	1
1070	miR5048a.2	TC276867	3.5	-1	1	19	335	353	UAUUUGCAGGUUUUAGGUC	: :: :::::::::::.:	GCCCCAAAACCUGCAAGUC	Cleavage	homologue to UniRef100_P12940 Cluster: Bowman-Birk type trypsin inhibitor; n=1; Hordeum vulgare|Rep: Bowman-Birk type trypsin inhibitor - Hordeum vulgare (Barley), complete	1
1071	miR5048a.2	TC281268	3.5	-1	1	19	240	258	UAUUUGCAGGUUUUAGGUC	: :: :::::::::::.:	GCCCCAAAACCUGCAAGUC	Cleavage	homologue to UniRef100_P12940 Cluster: Bowman-Birk type trypsin inhibitor; n=1; Hordeum vulgare|Rep: Bowman-Birk type trypsin inhibitor - Hordeum vulgare (Barley), complete	1
1074	miR5048a.2	CV053953	3.5	-1	1	19	204	222	UAUUUGCAGGUUUUAGGUC	::: ::::: ::::::::	GACACAAAACGUGCAAAUA	Cleavage	UniRef100_Q7XB14 Cluster: Homogentisic acid geranylgeranyl transferase; n=1; Hordeum vulgare|Rep: Homogentisic acid geranylgeranyl transferase - Hordeum vulgare (Barley), partial (29%)	1
2328	miR5048a.2	TC254311	4	-1	1	19	608	626	UAUUUGCAGGUUUUAGGUC	::..::::::: :: ::::	GAUUUAAAACCCGCCAAUA	Cleavage	similar to UniRef100_Q1KMQ0 Cluster: Serine/threonine kinase-like protein ABC1040; n=1; Hordeum vulgare subsp. vulgare|Rep: Serine/threonine kinase-like protein ABC1040 - Hordeum vulgare var. distichum (Two-rowed barley), partial (12%)	1
2343	miR5048a.2	BU999245	4	-1	1	19	457	475	UAUUUGCAGGUUUUAGGUC	::::: ::.:::: ::::	GACCUUAAGCCUGAAAAUU	Cleavage	UniRef100_Q84UD4 Cluster: GAMYB-binding protein; n=1; Hordeum vulgare subsp. vulgare|Rep: GAMYB-binding protein - Hordeum vulgare var. distichum (Two-rowed barley), partial (39%)	1
2356	miR5048a.2	CD057115	4	-1	1	19	227	245	UAUUUGCAGGUUUUAGGUC	::::: :::::::: :: :	GACCUUAAACCUGCCAACA	Cleavage	weakly similar to UniRef100_Q0Z988 Cluster: Nonfunctional Rpg1; n=1; Hordeum vulgare subsp. spontaneum|Rep: Nonfunctional Rpg1 - Hordeum spontaneum (Barley), partial (15%)	1
2358	miR5048a.2	TC238759	4	-1	1	19	832	850	UAUUUGCAGGUUUUAGGUC	::::: ::.:::: ::::	GACCUUAAGCCUGAAAAUU	Cleavage	UniRef100_Q84UD4 Cluster: GAMYB-binding protein; n=1; Hordeum vulgare subsp. vulgare|Rep: GAMYB-binding protein - Hordeum vulgare var. distichum (Two-rowed barley), complete	1
2361	miR5048a.2	CB880243	4	-1	1	19	564	582	UAUUUGCAGGUUUUAGGUC	:.. :..:.:::::::.::	GGUGUGGAGCCUGCAAGUA	Cleavage	UniRef100_Q9M5A3 Cluster: Starch synthase I; n=1; Hordeum vulgare|Rep: Starch synthase I - Hordeum vulgare (Barley), partial (17%)	1
4158	miR5048a.2	TC238415	4.5	-1	1	19	703	721	UAUUUGCAGGUUUUAGGUC	:: .:::::::: :::: :	GAAUUAAAACCUACAAAAA	Cleavage	UniRef100_A0MH64 Cluster: RPG1; n=1; Hordeum vulgare subsp. vulgare|Rep: RPG1 - Hordeum vulgare var. distichum (Two-rowed barley), complete	2
4160	miR5048a.2	TC238410	4.5	-1	1	19	1237	1255	UAUUUGCAGGUUUUAGGUC	:: .:::::::: :::: :	GAAUUAAAACCUACAAAAA	Cleavage	UniRef100_Q8L3P8 Cluster: Stem rust resistance protein Rpg1; n=1; Hordeum vulgare subsp. vulgare|Rep: Stem rust resistance protein Rpg1 - Hordeum vulgare var. distichum (Two-rowed barley), complete	2
6088	miR5048a.2	TC267212	5	-1	1	19	232	250	UAUUUGCAGGUUUUAGGUC	.:::.::.::::::::	CGCCUGAAGCCUGCAAAGC	Cleavage	UniRef100_P50888 Cluster: 60S ribosomal protein L24; n=1; Hordeum vulgare|Rep: 60S ribosomal protein L24 - Hordeum vulgare (Barley), partial (98%)	1
6089	miR5048a.2	TC276725	5	-1	1	19	273	291	UAUUUGCAGGUUUUAGGUC	.:::.::.::::::::	CGCCUGAAGCCUGCAAAGC	Cleavage	UniRef100_P50888 Cluster: 60S ribosomal protein L24; n=1; Hordeum vulgare|Rep: 60S ribosomal protein L24 - Hordeum vulgare (Barley), partial (86%)	1
6090	miR5048a.2	TC266318	5	-1	1	19	136	154	UAUUUGCAGGUUUUAGGUC	.:::.::.::::::::	CGCCUGAAGCCUGCAAAGC	Cleavage	UniRef100_P50888 Cluster: 60S ribosomal protein L24; n=1; Hordeum vulgare|Rep: 60S ribosomal protein L24 - Hordeum vulgare (Barley), partial (84%)	1
6091	miR5048a.2	TC261798	5	-1	1	19	721	739	UAUUUGCAGGUUUUAGGUC	.:::.::.::::::::	CGCCUGAAGCCUGCAAAGC	Cleavage	UniRef100_P50888 Cluster: 60S ribosomal protein L24; n=1; Hordeum vulgare|Rep: 60S ribosomal protein L24 - Hordeum vulgare (Barley), complete	1
6092	miR5048a.2	TC280061	5	-1	1	19	595	613	UAUUUGCAGGUUUUAGGUC	.:::.::.::::::::	CGCCUGAAGCCUGCAAAGC	Cleavage	UniRef100_P50888 Cluster: 60S ribosomal protein L24; n=1; Hordeum vulgare|Rep: 60S ribosomal protein L24 - Hordeum vulgare (Barley), complete	1
6102	miR5048a.2	TC257514	5	-1	1	19	682	700	UAUUUGCAGGUUUUAGGUC	:::.:.:: ::::::::	GACUUGAACCCUGCAAAAC	Translation	UniRef100_Q9FPF7 Cluster: Alcohol dehydrogenase; n=1; Hordeum vulgare subsp. spontaneum|Rep: Alcohol dehydrogenase - Hordeum spontaneum (Barley), complete	1
6105	miR5048a.2	TC238531	5	-1	1	19	676	694	UAUUUGCAGGUUUUAGGUC	:::.:.:: ::::::::	GACUUGAACCCUGCAAAAC	Translation	UniRef100_P10847 Cluster: Alcohol dehydrogenase 2; n=1; Hordeum vulgare|Rep: Alcohol dehydrogenase 2 - Hordeum vulgare (Barley), complete	1
78	miR5048a.3	TC238421	1	-1	1	20	1586	1605	UAUUUGCAGGUUUUAGGUCU	.:::.::::::::::::::.	GGACUUAAAACCUGCAAAUG	Cleavage	homologue to UniRef100_Q2L855 Cluster: Resistance protein; n=1; Hordeum vulgare subsp. vulgare|Rep: Resistance protein - Hordeum vulgare var. distichum (Two-rowed barley), complete	1
304	miR5048a.3	TC238427	2.5	-1	1	20	404	423	UAUUUGCAGGUUUUAGGUCU	.:::.:.::::: :::::::	GGACUUGAAACCAGCAAAUA	Cleavage	UniRef100_Q1KMQ1 Cluster: Serine/threonine kinase-like protein ABC1036; n=1; Hordeum vulgare subsp. vulgare|Rep: Serine/threonine kinase-like protein ABC1036 - Hordeum vulgare var. distichum (Two-rowed barley), complete	1
305	miR5048a.3	TC238429	2.5	-1	1	20	791	810	UAUUUGCAGGUUUUAGGUCU	.:::.:.::::: :::::::	GGACUUGAAACCAGCAAAUA	Cleavage	UniRef100_Q1KMQ0 Cluster: Serine/threonine kinase-like protein ABC1040; n=1; Hordeum vulgare subsp. vulgare|Rep: Serine/threonine kinase-like protein ABC1040 - Hordeum vulgare var. distichum (Two-rowed barley), complete	1
480	miR5048a.3	TC262711	3	-1	1	20	84	103	UAUUUGCAGGUUUUAGGUCU	:::.::.::::: ::.::::	AGAUCUGAAACCCGCGAAUA	Cleavage	weakly similar to UniRef100_A3FPG2 Cluster: Serine/threonine protein kinase; n=1; Hordeum vulgare subsp. vulgare|Rep: Serine/threonine protein kinase - Hordeum vulgare var. distichum (Two-rowed barley), partial (35%)	1
1087	miR5048a.3	TC264555	3.5	-1	1	20	1767	1786	UAUUUGCAGGUUUUAGGUCU	.:::.::::::: : :::::	GGACUUAAAACCCGGAAAUA	Cleavage	UniRef100_Q0Z988 Cluster: Nonfunctional Rpg1; n=1; Hordeum vulgare subsp. spontaneum|Rep: Nonfunctional Rpg1 - Hordeum spontaneum (Barley), complete	1
1088	miR5048a.3	TC238415	3.5	-1	1	20	1629	1648	UAUUUGCAGGUUUUAGGUCU	.:::.::::::: : :::::	GGACUUAAAACCCGGAAAUA	Cleavage	UniRef100_A0MH64 Cluster: RPG1; n=1; Hordeum vulgare subsp. vulgare|Rep: RPG1 - Hordeum vulgare var. distichum (Two-rowed barley), complete	2
1089	miR5048a.3	TC238410	3.5	-1	1	20	2160	2179	UAUUUGCAGGUUUUAGGUCU	.:::.::::::: : :::::	GGACUUAAAACCCGGAAAUA	Cleavage	UniRef100_Q8L3P8 Cluster: Stem rust resistance protein Rpg1; n=1; Hordeum vulgare subsp. vulgare|Rep: Stem rust resistance protein Rpg1 - Hordeum vulgare var. distichum (Two-rowed barley), complete	2
1109	miR5048a.3	TC239766	3.5	-1	1	20	580	599	UAUUUGCAGGUUUUAGGUCU	::. :.::::.:::::::	CGAUGUGAAACUUGCAAAUU	Cleavage	similar to UniRef100_P32024 Cluster: 23 kDa jasmonate-induced protein; n=1; Hordeum vulgare|Rep: 23 kDa jasmonate-induced protein - Hordeum vulgare (Barley), complete	1
1114	miR5048a.3	TC244512	3.5	-1	1	20	1442	1461	UAUUUGCAGGUUUUAGGUCU	::. :.::: :::::::::	UGAUGUGAAAGCUGCAAAUA	Translation	UniRef100_A2TLT1 Cluster: BRI1-associated receptor kinase 1; n=1; Hordeum vulgare subsp. vulgare|Rep: BRI1-associated receptor kinase 1 - Hordeum vulgare var. distichum (Two-rowed barley), complete	1
1115	miR5048a.3	CV053953	3.5	-1	1	20	203	222	UAUUUGCAGGUUUUAGGUCU	.::: ::::: ::::::::	GGACACAAAACGUGCAAAUA	Cleavage	UniRef100_Q7XB14 Cluster: Homogentisic acid geranylgeranyl transferase; n=1; Hordeum vulgare|Rep: Homogentisic acid geranylgeranyl transferase - Hordeum vulgare (Barley), partial (29%)	1
2379	miR5048a.3	TC254311	4	-1	1	20	607	626	UAUUUGCAGGUUUUAGGUCU	.::..::::::: :: ::::	GGAUUUAAAACCCGCCAAUA	Cleavage	similar to UniRef100_Q1KMQ0 Cluster: Serine/threonine kinase-like protein ABC1040; n=1; Hordeum vulgare subsp. vulgare|Rep: Serine/threonine kinase-like protein ABC1040 - Hordeum vulgare var. distichum (Two-rowed barley), partial (12%)	1
2381	miR5048a.3	TC278648	4	-1	1	20	741	760	UAUUUGCAGGUUUUAGGUCU	::::.: :: .::::::.::	AGACUUUAAUUCUGCAAGUA	Translation	UniRef100_Q40070 Cluster: Photosystem II 10 kDa polypeptide, chloroplast precursor; n=1; Hordeum vulgare|Rep: Photosystem II 10 kDa polypeptide, chloroplast precursor - Hordeum vulgare (Barley), complete	1
2388	miR5048a.3	TC255054	4	-1	1	20	1855	1874	UAUUUGCAGGUUUUAGGUCU	::.:. :::::::::.::.	AGGCUNCAAACCUGCAGAUG	Cleavage	UniRef100_Q9XHQ4 Cluster: Receptor-like kinase LRK10; n=1; Hordeum vulgare|Rep: Receptor-like kinase LRK10 - Hordeum vulgare (Barley), complete	1
2405	miR5048a.3	CB880243	4	-1	1	20	563	582	UAUUUGCAGGUUUUAGGUCU	.:.. :..:.:::::::.::	GGGUGUGGAGCCUGCAAGUA	Cleavage	UniRef100_Q9M5A3 Cluster: Starch synthase I; n=1; Hordeum vulgare|Rep: Starch synthase I - Hordeum vulgare (Barley), partial (17%)	1
4211	miR5048a.3	TC238415	4.5	-1	1	20	702	721	UAUUUGCAGGUUUUAGGUCU	::: .:::::::: :::: :	AGAAUUAAAACCUACAAAAA	Cleavage	UniRef100_A0MH64 Cluster: RPG1; n=1; Hordeum vulgare subsp. vulgare|Rep: RPG1 - Hordeum vulgare var. distichum (Two-rowed barley), complete	2
4212	miR5048a.3	TC238410	4.5	-1	1	20	1236	1255	UAUUUGCAGGUUUUAGGUCU	::: .:::::::: :::: :	AGAAUUAAAACCUACAAAAA	Cleavage	UniRef100_Q8L3P8 Cluster: Stem rust resistance protein Rpg1; n=1; Hordeum vulgare subsp. vulgare|Rep: Stem rust resistance protein Rpg1 - Hordeum vulgare var. distichum (Two-rowed barley), complete	2
4249	miR5048a.3	TC257845	4.5	-1	1	20	612	631	UAUUUGCAGGUUUUAGGUCU	.::.::::::..:: ::: :	GGAUCUAAAAUUUGAAAAGA	Cleavage	similar to UniRef100_Q02437 Cluster: Glucan endo-1,3-beta-glucosidase GIV (EC 3.2.1.39) ((1->3)-beta-glucan endohydrolase GIV) ((1->3)-beta-glucanase isoenzyme GIV); n=1; Hordeum vulgare|Rep: Glucan endo-1,3-beta-glucosidase GIV (EC 3.2.1.39) ((1->3)-beta-glucan endohydrolase GIV) ((1->3)-beta-glucanase isoenzyme GIV) - Hordeum vulgare (Barley), partial (55%)	1
6119	miR5048a.3	TC257514	5	-1	1	20	681	700	UAUUUGCAGGUUUUAGGUCU	.:::.:.:: ::::::::	GGACUUGAACCCUGCAAAAC	Translation	UniRef100_Q9FPF7 Cluster: Alcohol dehydrogenase; n=1; Hordeum vulgare subsp. spontaneum|Rep: Alcohol dehydrogenase - Hordeum spontaneum (Barley), complete	1
6122	miR5048a.3	TC238531	5	-1	1	20	675	694	UAUUUGCAGGUUUUAGGUCU	.:::.:.:: ::::::::	GGACUUGAACCCUGCAAAAC	Translation	UniRef100_P10847 Cluster: Alcohol dehydrogenase 2; n=1; Hordeum vulgare|Rep: Alcohol dehydrogenase 2 - Hordeum vulgare (Barley), complete	1
6128	miR5048a.3	TC267212	5	-1	1	20	231	250	UAUUUGCAGGUUUUAGGUCU	.:::.::.::::::::	CCGCCUGAAGCCUGCAAAGC	Cleavage	UniRef100_P50888 Cluster: 60S ribosomal protein L24; n=1; Hordeum vulgare|Rep: 60S ribosomal protein L24 - Hordeum vulgare (Barley), partial (98%)	1
6129	miR5048a.3	TC276725	5	-1	1	20	272	291	UAUUUGCAGGUUUUAGGUCU	.:::.::.::::::::	CCGCCUGAAGCCUGCAAAGC	Cleavage	UniRef100_P50888 Cluster: 60S ribosomal protein L24; n=1; Hordeum vulgare|Rep: 60S ribosomal protein L24 - Hordeum vulgare (Barley), partial (86%)	1
6133	miR5048a.3	TC266318	5	-1	1	20	135	154	UAUUUGCAGGUUUUAGGUCU	.:::.::.::::::::	CCGCCUGAAGCCUGCAAAGC	Cleavage	UniRef100_P50888 Cluster: 60S ribosomal protein L24; n=1; Hordeum vulgare|Rep: 60S ribosomal protein L24 - Hordeum vulgare (Barley), partial (84%)	1
6135	miR5048a.3	TC261798	5	-1	1	20	720	739	UAUUUGCAGGUUUUAGGUCU	.:::.::.::::::::	CCGCCUGAAGCCUGCAAAGC	Cleavage	UniRef100_P50888 Cluster: 60S ribosomal protein L24; n=1; Hordeum vulgare|Rep: 60S ribosomal protein L24 - Hordeum vulgare (Barley), complete	1
6137	miR5048a.3	TC280061	5	-1	1	20	594	613	UAUUUGCAGGUUUUAGGUCU	.:::.::.::::::::	CCGCCUGAAGCCUGCAAAGC	Cleavage	UniRef100_P50888 Cluster: 60S ribosomal protein L24; n=1; Hordeum vulgare|Rep: 60S ribosomal protein L24 - Hordeum vulgare (Barley), complete	1
79	miR5048a.44	TC238421	1	-1	1	21	1585	1605	UAUUUGCAGGUUUUAGGUCUA	:.:::.::::::::::::::.	UGGACUUAAAACCUGCAAAUG	Cleavage	homologue to UniRef100_Q2L855 Cluster: Resistance protein; n=1; Hordeum vulgare subsp. vulgare|Rep: Resistance protein - Hordeum vulgare var. distichum (Two-rowed barley), complete	2
306	miR5048a.44	TC238427	2.5	-1	1	21	403	423	UAUUUGCAGGUUUUAGGUCUA	:.:::.:.::::: :::::::	UGGACUUGAAACCAGCAAAUA	Cleavage	UniRef100_Q1KMQ1 Cluster: Serine/threonine kinase-like protein ABC1036; n=1; Hordeum vulgare subsp. vulgare|Rep: Serine/threonine kinase-like protein ABC1036 - Hordeum vulgare var. distichum (Two-rowed barley), complete	1
307	miR5048a.44	TC238429	2.5	-1	1	21	790	810	UAUUUGCAGGUUUUAGGUCUA	:.:::.:.::::: :::::::	UGGACUUGAAACCAGCAAAUA	Cleavage	UniRef100_Q1KMQ0 Cluster: Serine/threonine kinase-like protein ABC1040; n=1; Hordeum vulgare subsp. vulgare|Rep: Serine/threonine kinase-like protein ABC1040 - Hordeum vulgare var. distichum (Two-rowed barley), complete	1
489	miR5048a.44	TC262711	3	-1	1	21	83	103	UAUUUGCAGGUUUUAGGUCUA	::::.::.::::: ::.::::	UAGAUCUGAAACCCGCGAAUA	Cleavage	weakly similar to UniRef100_A3FPG2 Cluster: Serine/threonine protein kinase; n=1; Hordeum vulgare subsp. vulgare|Rep: Serine/threonine protein kinase - Hordeum vulgare var. distichum (Two-rowed barley), partial (35%)	1
1133	miR5048a.44	TC264555	3.5	-1	1	21	1766	1786	UAUUUGCAGGUUUUAGGUCUA	.:::.::::::: : :::::	GGGACUUAAAACCCGGAAAUA	Cleavage	UniRef100_Q0Z988 Cluster: Nonfunctional Rpg1; n=1; Hordeum vulgare subsp. spontaneum|Rep: Nonfunctional Rpg1 - Hordeum spontaneum (Barley), complete	1
1134	miR5048a.44	TC238415	3.5	-1	1	21	1628	1648	UAUUUGCAGGUUUUAGGUCUA	.:::.::::::: : :::::	GGGACUUAAAACCCGGAAAUA	Cleavage	UniRef100_A0MH64 Cluster: RPG1; n=1; Hordeum vulgare subsp. vulgare|Rep: RPG1 - Hordeum vulgare var. distichum (Two-rowed barley), complete	2
1135	miR5048a.44	TC238410	3.5	-1	1	21	2159	2179	UAUUUGCAGGUUUUAGGUCUA	.:::.::::::: : :::::	GGGACUUAAAACCCGGAAAUA	Cleavage	UniRef100_Q8L3P8 Cluster: Stem rust resistance protein Rpg1; n=1; Hordeum vulgare subsp. vulgare|Rep: Stem rust resistance protein Rpg1 - Hordeum vulgare var. distichum (Two-rowed barley), complete	2
1149	miR5048a.44	TC239766	3.5	-1	1	21	579	599	UAUUUGCAGGUUUUAGGUCUA	::. :.::::.:::::::	ACGAUGUGAAACUUGCAAAUU	Cleavage	similar to UniRef100_P32024 Cluster: 23 kDa jasmonate-induced protein; n=1; Hordeum vulgare|Rep: 23 kDa jasmonate-induced protein - Hordeum vulgare (Barley), complete	1
2409	miR5048a.44	TC254311	4	-1	1	21	606	626	UAUUUGCAGGUUUUAGGUCUA	:.::..::::::: :: ::::	UGGAUUUAAAACCCGCCAAUA	Cleavage	similar to UniRef100_Q1KMQ0 Cluster: Serine/threonine kinase-like protein ABC1040; n=1; Hordeum vulgare subsp. vulgare|Rep: Serine/threonine kinase-like protein ABC1040 - Hordeum vulgare var. distichum (Two-rowed barley), partial (12%)	1
2431	miR5048a.44	TC278648	4	-1	1	21	740	760	UAUUUGCAGGUUUUAGGUCUA	::::.: :: .::::::.::	CAGACUUUAAUUCUGCAAGUA	Translation	UniRef100_Q40070 Cluster: Photosystem II 10 kDa polypeptide, chloroplast precursor; n=1; Hordeum vulgare|Rep: Photosystem II 10 kDa polypeptide, chloroplast precursor - Hordeum vulgare (Barley), complete	1
2436	miR5048a.44	TC255054	4	-1	1	21	1854	1874	UAUUUGCAGGUUUUAGGUCUA	::.:. :::::::::.::.	GAGGCUNCAAACCUGCAGAUG	Cleavage	UniRef100_Q9XHQ4 Cluster: Receptor-like kinase LRK10; n=1; Hordeum vulgare|Rep: Receptor-like kinase LRK10 - Hordeum vulgare (Barley), complete	1
4269	miR5048a.44	TC257845	4.5	-1	1	21	611	631	UAUUUGCAGGUUUUAGGUCUA	:.::.::::::..:: ::: :	UGGAUCUAAAAUUUGAAAAGA	Cleavage	similar to UniRef100_Q02437 Cluster: Glucan endo-1,3-beta-glucosidase GIV (EC 3.2.1.39) ((1->3)-beta-glucan endohydrolase GIV) ((1->3)-beta-glucanase isoenzyme GIV); n=1; Hordeum vulgare|Rep: Glucan endo-1,3-beta-glucosidase GIV (EC 3.2.1.39) ((1->3)-beta-glucan endohydrolase GIV) ((1->3)-beta-glucanase isoenzyme GIV) - Hordeum vulgare (Barley), partial (55%)	1
4270	miR5048a.44	TC238415	4.5	-1	1	21	701	721	UAUUUGCAGGUUUUAGGUCUA	:::: .:::::::: :::: :	UAGAAUUAAAACCUACAAAAA	Cleavage	UniRef100_A0MH64 Cluster: RPG1; n=1; Hordeum vulgare subsp. vulgare|Rep: RPG1 - Hordeum vulgare var. distichum (Two-rowed barley), complete	2
4272	miR5048a.44	TC238410	4.5	-1	1	21	1235	1255	UAUUUGCAGGUUUUAGGUCUA	:::: .:::::::: :::: :	UAGAAUUAAAACCUACAAAAA	Cleavage	UniRef100_Q8L3P8 Cluster: Stem rust resistance protein Rpg1; n=1; Hordeum vulgare subsp. vulgare|Rep: Stem rust resistance protein Rpg1 - Hordeum vulgare var. distichum (Two-rowed barley), complete	2
6150	miR5048a.44	TC238421	5	-1	1	21	700	720	UAUUUGCAGGUUUUAGGUCUA	:.:. .:::::::: :::: :	UGGGAUUAAAACCUUCAAAAA	Cleavage	homologue to UniRef100_Q2L855 Cluster: Resistance protein; n=1; Hordeum vulgare subsp. vulgare|Rep: Resistance protein - Hordeum vulgare var. distichum (Two-rowed barley), complete	2
6155	miR5048a.44	TC257514	5	-1	1	21	680	700	UAUUUGCAGGUUUUAGGUCUA	:.:::.:.:: ::::::::	UGGACUUGAACCCUGCAAAAC	Translation	UniRef100_Q9FPF7 Cluster: Alcohol dehydrogenase; n=1; Hordeum vulgare subsp. spontaneum|Rep: Alcohol dehydrogenase - Hordeum spontaneum (Barley), complete	1
6156	miR5048a.44	TC238531	5	-1	1	21	674	694	UAUUUGCAGGUUUUAGGUCUA	:.:::.:.:: ::::::::	UGGACUUGAACCCUGCAAAAC	Translation	UniRef100_P10847 Cluster: Alcohol dehydrogenase 2; n=1; Hordeum vulgare|Rep: Alcohol dehydrogenase 2 - Hordeum vulgare (Barley), complete	1
6167	miR5048a.44	BM442796	5	-1	1	21	587	607	UAUUUGCAGGUUUUAGGUCUA	:.::..:.::.::: :::::	UGGAUUUGAAGCCUCAAAAUA	Cleavage	similar to UniRef100_A3FPG3 Cluster: Serine/threonine protein kinase; n=1; Hordeum vulgare subsp. vulgare|Rep: Serine/threonine protein kinase - Hordeum vulgare var. distichum (Two-rowed barley), partial (51%)	1
6180	miR5048a.44	TC248990	5	-1	1	21	657	677	UAUUUGCAGGUUUUAGGUCUA	:.:..::.::.::: :::::	UGGGUCUGAAGCCUCAAAAUA	Cleavage	weakly similar to UniRef100_A3FPG3 Cluster: Serine/threonine protein kinase; n=1; Hordeum vulgare subsp. vulgare|Rep: Serine/threonine protein kinase - Hordeum vulgare var. distichum (Two-rowed barley), partial (79%)	1
6182	miR5048a.44	TC238454	5	-1	1	21	1312	1332	UAUUUGCAGGUUUUAGGUCUA	:.::.::::. ::::::.:.	UGGAUCUAAGCGCUGCAAGUG	Translation	UniRef100_Q69EY5 Cluster: GDP dissociation inhibitor protein; n=2; Hordeum vulgare|Rep: GDP dissociation inhibitor protein - Hordeum vulgare (Barley), complete	1
80	miR5048a.5	TC238421	1	-1	1	22	1584	1605	UAUUUGCAGGUUUUAGGUCUAA	:.:::.::::::::::::::.	AUGGACUUAAAACCUGCAAAUG	Cleavage	homologue to UniRef100_Q2L855 Cluster: Resistance protein; n=1; Hordeum vulgare subsp. vulgare|Rep: Resistance protein - Hordeum vulgare var. distichum (Two-rowed barley), complete	2
309	miR5048a.5	TC238427	2.5	-1	1	22	402	423	UAUUUGCAGGUUUUAGGUCUAA	:.:::.:.::::: :::::::	CUGGACUUGAAACCAGCAAAUA	Cleavage	UniRef100_Q1KMQ1 Cluster: Serine/threonine kinase-like protein ABC1036; n=1; Hordeum vulgare subsp. vulgare|Rep: Serine/threonine kinase-like protein ABC1036 - Hordeum vulgare var. distichum (Two-rowed barley), complete	1
310	miR5048a.5	TC238429	2.5	-1	1	22	789	810	UAUUUGCAGGUUUUAGGUCUAA	:.:::.:.::::: :::::::	CUGGACUUGAAACCAGCAAAUA	Cleavage	UniRef100_Q1KMQ0 Cluster: Serine/threonine kinase-like protein ABC1040; n=1; Hordeum vulgare subsp. vulgare|Rep: Serine/threonine kinase-like protein ABC1040 - Hordeum vulgare var. distichum (Two-rowed barley), complete	1
501	miR5048a.5	TC262711	3	-1	1	22	82	103	UAUUUGCAGGUUUUAGGUCUAA	:::::.::.::::: ::.::::	UUAGAUCUGAAACCCGCGAAUA	Cleavage	weakly similar to UniRef100_A3FPG2 Cluster: Serine/threonine protein kinase; n=1; Hordeum vulgare subsp. vulgare|Rep: Serine/threonine protein kinase - Hordeum vulgare var. distichum (Two-rowed barley), partial (35%)	1
1155	miR5048a.5	TC238415	3.5	-1	1	22	1627	1648	UAUUUGCAGGUUUUAGGUCUAA	.:::.::::::: : :::::	GGGGACUUAAAACCCGGAAAUA	Cleavage	UniRef100_A0MH64 Cluster: RPG1; n=1; Hordeum vulgare subsp. vulgare|Rep: RPG1 - Hordeum vulgare var. distichum (Two-rowed barley), complete	2
1156	miR5048a.5	TC238410	3.5	-1	1	22	2158	2179	UAUUUGCAGGUUUUAGGUCUAA	.:::.::::::: : :::::	GGGGACUUAAAACCCGGAAAUA	Cleavage	UniRef100_Q8L3P8 Cluster: Stem rust resistance protein Rpg1; n=1; Hordeum vulgare subsp. vulgare|Rep: Stem rust resistance protein Rpg1 - Hordeum vulgare var. distichum (Two-rowed barley), complete	2
1157	miR5048a.5	TC264555	3.5	-1	1	22	1765	1786	UAUUUGCAGGUUUUAGGUCUAA	.:::.::::::: : :::::	GGGGACUUAAAACCCGGAAAUA	Cleavage	UniRef100_Q0Z988 Cluster: Nonfunctional Rpg1; n=1; Hordeum vulgare subsp. spontaneum|Rep: Nonfunctional Rpg1 - Hordeum spontaneum (Barley), complete	1
2447	miR5048a.5	TC254311	4	-1	1	22	605	626	UAUUUGCAGGUUUUAGGUCUAA	::.::..::::::: :: ::::	UUGGAUUUAAAACCCGCCAAUA	Cleavage	similar to UniRef100_Q1KMQ0 Cluster: Serine/threonine kinase-like protein ABC1040; n=1; Hordeum vulgare subsp. vulgare|Rep: Serine/threonine kinase-like protein ABC1040 - Hordeum vulgare var. distichum (Two-rowed barley), partial (12%)	1
2472	miR5048a.5	TC278648	4	-1	1	22	739	760	UAUUUGCAGGUUUUAGGUCUAA	::::.: :: .::::::.::	ACAGACUUUAAUUCUGCAAGUA	Translation	UniRef100_Q40070 Cluster: Photosystem II 10 kDa polypeptide, chloroplast precursor; n=1; Hordeum vulgare|Rep: Photosystem II 10 kDa polypeptide, chloroplast precursor - Hordeum vulgare (Barley), complete	1
2477	miR5048a.5	TC255054	4	-1	1	22	1853	1874	UAUUUGCAGGUUUUAGGUCUAA	::.:. :::::::::.::.	GGAGGCUNCAAACCUGCAGAUG	Cleavage	UniRef100_Q9XHQ4 Cluster: Receptor-like kinase LRK10; n=1; Hordeum vulgare|Rep: Receptor-like kinase LRK10 - Hordeum vulgare (Barley), complete	1
4313	miR5048a.5	TC238415	4.5	-1	1	22	700	721	UAUUUGCAGGUUUUAGGUCUAA	::::: .:::::::: :::: :	UUAGAAUUAAAACCUACAAAAA	Cleavage	UniRef100_A0MH64 Cluster: RPG1; n=1; Hordeum vulgare subsp. vulgare|Rep: RPG1 - Hordeum vulgare var. distichum (Two-rowed barley), complete	2
4314	miR5048a.5	TC238410	4.5	-1	1	22	1234	1255	UAUUUGCAGGUUUUAGGUCUAA	::::: .:::::::: :::: :	UUAGAAUUAAAACCUACAAAAA	Cleavage	UniRef100_Q8L3P8 Cluster: Stem rust resistance protein Rpg1; n=1; Hordeum vulgare subsp. vulgare|Rep: Stem rust resistance protein Rpg1 - Hordeum vulgare var. distichum (Two-rowed barley), complete	2
4330	miR5048a.5	TC257845	4.5	-1	1	22	610	631	UAUUUGCAGGUUUUAGGUCUAA	:.::.::::::..:: ::: :	GUGGAUCUAAAAUUUGAAAAGA	Cleavage	similar to UniRef100_Q02437 Cluster: Glucan endo-1,3-beta-glucosidase GIV (EC 3.2.1.39) ((1->3)-beta-glucan endohydrolase GIV) ((1->3)-beta-glucanase isoenzyme GIV); n=1; Hordeum vulgare|Rep: Glucan endo-1,3-beta-glucosidase GIV (EC 3.2.1.39) ((1->3)-beta-glucan endohydrolase GIV) ((1->3)-beta-glucanase isoenzyme GIV) - Hordeum vulgare (Barley), partial (55%)	1
4351	miR5048a.5	EY275077	4.5	-1	1	22	396	417	UAUUUGCAGGUUUUAGGUCUAA	:: :.. :.::.:.:::::::	UUUGGUGUGAAGCUUGCAAAUU	Cleavage	weakly similar to UniRef100_P32024 Cluster: 23 kDa jasmonate-induced protein; n=1; Hordeum vulgare|Rep: 23 kDa jasmonate-induced protein - Hordeum vulgare (Barley), partial (34%)	1
6183	miR5048a.5	TC238421	5	-1	1	22	699	720	UAUUUGCAGGUUUUAGGUCUAA	:.:. .:::::::: :::: :	CUGGGAUUAAAACCUUCAAAAA	Cleavage	homologue to UniRef100_Q2L855 Cluster: Resistance protein; n=1; Hordeum vulgare subsp. vulgare|Rep: Resistance protein - Hordeum vulgare var. distichum (Two-rowed barley), complete	2
6188	miR5048a.5	TC257514	5	-1	1	22	679	700	UAUUUGCAGGUUUUAGGUCUAA	:.:::.:.:: ::::::::	GUGGACUUGAACCCUGCAAAAC	Translation	UniRef100_Q9FPF7 Cluster: Alcohol dehydrogenase; n=1; Hordeum vulgare subsp. spontaneum|Rep: Alcohol dehydrogenase - Hordeum spontaneum (Barley), complete	1
6189	miR5048a.5	TC238531	5	-1	1	22	673	694	UAUUUGCAGGUUUUAGGUCUAA	:.:::.:.:: ::::::::	GUGGACUUGAACCCUGCAAAAC	Translation	UniRef100_P10847 Cluster: Alcohol dehydrogenase 2; n=1; Hordeum vulgare|Rep: Alcohol dehydrogenase 2 - Hordeum vulgare (Barley), complete	1
6192	miR5048a.5	TC248990	5	-1	1	22	656	677	UAUUUGCAGGUUUUAGGUCUAA	::.:..::.::.::: :::::	UUGGGUCUGAAGCCUCAAAAUA	Cleavage	weakly similar to UniRef100_A3FPG3 Cluster: Serine/threonine protein kinase; n=1; Hordeum vulgare subsp. vulgare|Rep: Serine/threonine protein kinase - Hordeum vulgare var. distichum (Two-rowed barley), partial (79%)	1
6210	miR5048a.5	BM442796	5	-1	1	22	586	607	UAUUUGCAGGUUUUAGGUCUAA	:.::..:.::.::: :::::	AUGGAUUUGAAGCCUCAAAAUA	Cleavage	similar to UniRef100_A3FPG3 Cluster: Serine/threonine protein kinase; n=1; Hordeum vulgare subsp. vulgare|Rep: Serine/threonine protein kinase - Hordeum vulgare var. distichum (Two-rowed barley), partial (51%)	1
81	miR5048a.8	TC238421	1	-1	1	19	1585	1603	UUUGCAGGUUUUAGGUCUA	:.:::.:::::::::::::	UGGACUUAAAACCUGCAAA	Cleavage	homologue to UniRef100_Q2L855 Cluster: Resistance protein; n=1; Hordeum vulgare subsp. vulgare|Rep: Resistance protein - Hordeum vulgare var. distichum (Two-rowed barley), complete	2
517	miR5048a.8	TC257514	3	-1	1	19	680	698	UUUGCAGGUUUUAGGUCUA	:.:::.:.:: ::::::::	UGGACUUGAACCCUGCAAA	Cleavage	UniRef100_Q9FPF7 Cluster: Alcohol dehydrogenase; n=1; Hordeum vulgare subsp. spontaneum|Rep: Alcohol dehydrogenase - Hordeum spontaneum (Barley), complete	1
520	miR5048a.8	TC262711	3	-1	1	19	83	101	UUUGCAGGUUUUAGGUCUA	::::.::.::::: ::.::	UAGAUCUGAAACCCGCGAA	Cleavage	weakly similar to UniRef100_A3FPG2 Cluster: Serine/threonine protein kinase; n=1; Hordeum vulgare subsp. vulgare|Rep: Serine/threonine protein kinase - Hordeum vulgare var. distichum (Two-rowed barley), partial (35%)	1
523	miR5048a.8	TC238531	3	-1	1	19	674	692	UUUGCAGGUUUUAGGUCUA	:.:::.:.:: ::::::::	UGGACUUGAACCCUGCAAA	Cleavage	UniRef100_P10847 Cluster: Alcohol dehydrogenase 2; n=1; Hordeum vulgare|Rep: Alcohol dehydrogenase 2 - Hordeum vulgare (Barley), complete	1
527	miR5048a.8	TC238427	3	-1	1	19	403	421	UUUGCAGGUUUUAGGUCUA	:.:::.:.::::: :::::	UGGACUUGAAACCAGCAAA	Cleavage	UniRef100_Q1KMQ1 Cluster: Serine/threonine kinase-like protein ABC1036; n=1; Hordeum vulgare subsp. vulgare|Rep: Serine/threonine kinase-like protein ABC1036 - Hordeum vulgare var. distichum (Two-rowed barley), complete	1
528	miR5048a.8	TC238429	3	-1	1	19	790	808	UUUGCAGGUUUUAGGUCUA	:.:::.:.::::: :::::	UGGACUUGAAACCAGCAAA	Cleavage	UniRef100_Q1KMQ0 Cluster: Serine/threonine kinase-like protein ABC1040; n=1; Hordeum vulgare subsp. vulgare|Rep: Serine/threonine kinase-like protein ABC1040 - Hordeum vulgare var. distichum (Two-rowed barley), complete	1
530	miR5048a.8	TC264555	3	-1	1	19	839	857	UUUGCAGGUUUUAGGUCUA	:::: .:::::::: ::::	UAGAAUUAAAACCUACAAA	Cleavage	UniRef100_Q0Z988 Cluster: Nonfunctional Rpg1; n=1; Hordeum vulgare subsp. spontaneum|Rep: Nonfunctional Rpg1 - Hordeum spontaneum (Barley), complete	2
531	miR5048a.8	TC238415	3	-1	1	19	701	719	UUUGCAGGUUUUAGGUCUA	:::: .:::::::: ::::	UAGAAUUAAAACCUACAAA	Cleavage	UniRef100_A0MH64 Cluster: RPG1; n=1; Hordeum vulgare subsp. vulgare|Rep: RPG1 - Hordeum vulgare var. distichum (Two-rowed barley), complete	2
532	miR5048a.8	TC238410	3	-1	1	19	1235	1253	UUUGCAGGUUUUAGGUCUA	:::: .:::::::: ::::	UAGAAUUAAAACCUACAAA	Cleavage	UniRef100_Q8L3P8 Cluster: Stem rust resistance protein Rpg1; n=1; Hordeum vulgare subsp. vulgare|Rep: Stem rust resistance protein Rpg1 - Hordeum vulgare var. distichum (Two-rowed barley), complete	2
1190	miR5048a.8	TC257845	3.5	-1	1	19	611	629	UUUGCAGGUUUUAGGUCUA	:.::.::::::..:: :::	UGGAUCUAAAAUUUGAAAA	Cleavage	similar to UniRef100_Q02437 Cluster: Glucan endo-1,3-beta-glucosidase GIV (EC 3.2.1.39) ((1->3)-beta-glucan endohydrolase GIV) ((1->3)-beta-glucanase isoenzyme GIV); n=1; Hordeum vulgare|Rep: Glucan endo-1,3-beta-glucosidase GIV (EC 3.2.1.39) ((1->3)-beta-glucan endohydrolase GIV) ((1->3)-beta-glucanase isoenzyme GIV) - Hordeum vulgare (Barley), partial (55%)	1
1194	miR5048a.8	TC259620	3.5	-1	1	19	842	860	UUUGCAGGUUUUAGGUCUA	:.::..:.:: ::::::::	UGGAUUUGAACCCUGCAAA	Cleavage	UniRef100_Q84K66 Cluster: Alcohol dehydrogenase; n=1; Hordeum vulgare subsp. spontaneum|Rep: Alcohol dehydrogenase - Hordeum spontaneum (Barley), partial (88%)	1
1198	miR5048a.8	TC238395	3.5	-1	1	19	670	688	UUUGCAGGUUUUAGGUCUA	:::::.: .:.::::.:::	UAGACUUUGAGCCUGUAAA	Cleavage	UniRef100_Q2I7M3 Cluster: Phytochrome A; n=2; Hordeum vulgare subsp. vulgare|Rep: Phytochrome A - Hordeum vulgare var. distichum (Two-rowed barley), complete	1
1199	miR5048a.8	TC238832	3.5	-1	1	19	695	713	UUUGCAGGUUUUAGGUCUA	:::::.: .:.::::.:::	UAGACUUUGAGCCUGUAAA	Cleavage	UniRef100_Q2I7M2 Cluster: Phytochrome A; n=1; Hordeum vulgare subsp. vulgare|Rep: Phytochrome A - Hordeum vulgare var. distichum (Two-rowed barley), complete	1
2479	miR5048a.8	TC238421	4	-1	1	19	700	718	UUUGCAGGUUUUAGGUCUA	:.:. .:::::::: ::::	UGGGAUUAAAACCUUCAAA	Cleavage	homologue to UniRef100_Q2L855 Cluster: Resistance protein; n=1; Hordeum vulgare subsp. vulgare|Rep: Resistance protein - Hordeum vulgare var. distichum (Two-rowed barley), complete	2
2522	miR5048a.8	CD057115	4	-1	1	19	225	243	UUUGCAGGUUUUAGGUCUA	: ::::: :::::::: ::	UUGACCUUAAACCUGCCAA	Cleavage	weakly similar to UniRef100_Q0Z988 Cluster: Nonfunctional Rpg1; n=1; Hordeum vulgare subsp. spontaneum|Rep: Nonfunctional Rpg1 - Hordeum spontaneum (Barley), partial (15%)	1
4354	miR5048a.8	TC267212	4.5	-1	1	19	230	248	UUUGCAGGUUUUAGGUCUA	.:::.::.::::::::	ACCGCCUGAAGCCUGCAAA	Cleavage	UniRef100_P50888 Cluster: 60S ribosomal protein L24; n=1; Hordeum vulgare|Rep: 60S ribosomal protein L24 - Hordeum vulgare (Barley), partial (98%)	1
4356	miR5048a.8	TC276725	4.5	-1	1	19	271	289	UUUGCAGGUUUUAGGUCUA	.:::.::.::::::::	ACCGCCUGAAGCCUGCAAA	Cleavage	UniRef100_P50888 Cluster: 60S ribosomal protein L24; n=1; Hordeum vulgare|Rep: 60S ribosomal protein L24 - Hordeum vulgare (Barley), partial (86%)	1
4357	miR5048a.8	TC266318	4.5	-1	1	19	134	152	UUUGCAGGUUUUAGGUCUA	.:::.::.::::::::	ACCGCCUGAAGCCUGCAAA	Cleavage	UniRef100_P50888 Cluster: 60S ribosomal protein L24; n=1; Hordeum vulgare|Rep: 60S ribosomal protein L24 - Hordeum vulgare (Barley), partial (84%)	1
4358	miR5048a.8	TC261798	4.5	-1	1	19	719	737	UUUGCAGGUUUUAGGUCUA	.:::.::.::::::::	ACCGCCUGAAGCCUGCAAA	Cleavage	UniRef100_P50888 Cluster: 60S ribosomal protein L24; n=1; Hordeum vulgare|Rep: 60S ribosomal protein L24 - Hordeum vulgare (Barley), complete	1
4359	miR5048a.8	TC280061	4.5	-1	1	19	593	611	UUUGCAGGUUUUAGGUCUA	.:::.::.::::::::	ACCGCCUGAAGCCUGCAAA	Cleavage	UniRef100_P50888 Cluster: 60S ribosomal protein L24; n=1; Hordeum vulgare|Rep: 60S ribosomal protein L24 - Hordeum vulgare (Barley), complete	1
4416	miR5048a.8	TC254311	4.5	-1	1	19	606	624	UUUGCAGGUUUUAGGUCUA	:.::..::::::: :: ::	UGGAUUUAAAACCCGCCAA	Cleavage	similar to UniRef100_Q1KMQ0 Cluster: Serine/threonine kinase-like protein ABC1040; n=1; Hordeum vulgare subsp. vulgare|Rep: Serine/threonine kinase-like protein ABC1040 - Hordeum vulgare var. distichum (Two-rowed barley), partial (12%)	1
6213	miR5048a.8	TC264555	5	-1	1	19	1766	1784	UUUGCAGGUUUUAGGUCUA	.:::.::::::: : :::	GGGACUUAAAACCCGGAAA	Cleavage	UniRef100_Q0Z988 Cluster: Nonfunctional Rpg1; n=1; Hordeum vulgare subsp. spontaneum|Rep: Nonfunctional Rpg1 - Hordeum spontaneum (Barley), complete	2
6214	miR5048a.8	TC238415	5	-1	1	19	1628	1646	UUUGCAGGUUUUAGGUCUA	.:::.::::::: : :::	GGGACUUAAAACCCGGAAA	Cleavage	UniRef100_A0MH64 Cluster: RPG1; n=1; Hordeum vulgare subsp. vulgare|Rep: RPG1 - Hordeum vulgare var. distichum (Two-rowed barley), complete	2
6215	miR5048a.8	TC238410	5	-1	1	19	2159	2177	UUUGCAGGUUUUAGGUCUA	.:::.::::::: : :::	GGGACUUAAAACCCGGAAA	Cleavage	UniRef100_Q8L3P8 Cluster: Stem rust resistance protein Rpg1; n=1; Hordeum vulgare subsp. vulgare|Rep: Stem rust resistance protein Rpg1 - Hordeum vulgare var. distichum (Two-rowed barley), complete	2
15	miR5049e.1	TC266552	0	-1	1	19	1216	1234	AAUUAUUUAGGUACAGAGG	:::::::::::::::::::	CCUCUGUACCUAAAUAAUU	Cleavage	similar to UniRef100_Q6J6M8 Cluster: GAMYB-binding protein; n=2; Hordeum vulgare subsp. vulgare|Rep: GAMYB-binding protein - Hordeum vulgare var. distichum (Two-rowed barley), partial (33%)	1
145	miR5049e.1	BJ450193	1.5	-1	1	19	325	343	AAUUAUUUAGGUACAGAGG	::::: :::::.:::::::	CCUCUAUACCUGAAUAAUU	Cleavage	similar to UniRef100_P93181 Cluster: Pathogenesis-related protein precursor; n=1; Hordeum vulgare|Rep: Pathogenesis-related protein precursor - Hordeum vulgare (Barley), partial (43%)	1
539	miR5049e.1	CK566281	3	-1	1	19	45	63	AAUUAUUUAGGUACAGAGG	::::::: :::::::: ::	CCUCUGUUCCUAAAUACUU	Cleavage	homologue to UniRef100_Q9SWT8 Cluster: HV1LRR1; n=1; Hordeum vulgare|Rep: HV1LRR1 - Hordeum vulgare (Barley), partial (16%)	1
1216	miR5049e.1	TC249456	3.5	-1	1	19	522	540	AAUUAUUUAGGUACAGAGG	:::::::::::..::.. :	CCUCUGUACCUGGAUGGCU	Cleavage	UniRef100_Q84JE9 Cluster: Dehydration-responsive AP2 domain transcriptional activator; n=1; Hordeum vulgare|Rep: Dehydration-responsive AP2 domain transcriptional activator - Hordeum vulgare (Barley), partial (59%)	1
1217	miR5049e.1	TC270835	3.5	-1	1	19	885	903	AAUUAUUUAGGUACAGAGG	:.:::::::. :.::.:::	CUUCUGUACUGAGAUGAUU	Cleavage	similar to UniRef100_Q7XZU7 Cluster: GAD1; n=1; Hordeum vulgare|Rep: GAD1 - Hordeum vulgare (Barley), partial (37%)	1
1218	miR5049e.1	NP796812	3.5	-1	1	19	1111	1129	AAUUAUUUAGGUACAGAGG	:::::::::::..::.. :	CCUCUGUACCUGGAUGGCU	Cleavage	GB|AY223807.1|AAO38209.1 AP2 transcriptional activator DRF1.1 [Hordeum vulgare]	1
1220	miR5049e.1	TC238503	3.5	-1	1	19	1118	1136	AAUUAUUUAGGUACAGAGG	:::::::::::..::.. :	CCUCUGUACCUGGAUGGCU	Cleavage	UniRef100_Q84JE9 Cluster: Dehydration-responsive AP2 domain transcriptional activator; n=1; Hordeum vulgare|Rep: Dehydration-responsive AP2 domain transcriptional activator - Hordeum vulgare (Barley), complete	1
2541	miR5049e.1	TC281546	4	-1	1	19	705	723	AAUUAUUUAGGUACAGAGG	:::::::::. : .:::::	CCUCUGUACUAAUGUAAUU	Cleavage	similar to UniRef100_P32024 Cluster: 23 kDa jasmonate-induced protein; n=1; Hordeum vulgare|Rep: 23 kDa jasmonate-induced protein - Hordeum vulgare (Barley), partial (50%)	1
6256	miR5049e.1	BG368997	5	-1	1	19	449	467	AAUUAUUUAGGUACAGAGG	::::::: :::: .::.:	CCUCUGUNCCUAUGUAGUA	Cleavage	UniRef100_P07597 Cluster: Non-specific lipid-transfer protein 1 precursor; n=2; Hordeum vulgare|Rep: Non-specific lipid-transfer protein 1 precursor - Hordeum vulgare (Barley), complete	1
6257	miR5049e.1	TC238500	5	-1	1	19	5619	5638	AAUU-AUUUAGGUACAGAGG	:.:::::.:::.:.: ::::	CUUCUGUGCCUGAGUUAAUU	Cleavage	NBS-LRR type resistance protein [Hordeum vulgare]	1
22	miR5049e.2	TC266552	0	-1	1	21	1214	1234	AAUUAUUUAGGUACAGAGGGA	:.:::::::::::::::::::	UUCCUCUGUACCUAAAUAAUU	Cleavage	similar to UniRef100_Q6J6M8 Cluster: GAMYB-binding protein; n=2; Hordeum vulgare subsp. vulgare|Rep: GAMYB-binding protein - Hordeum vulgare var. distichum (Two-rowed barley), partial (33%)	1
155	miR5049e.2	BJ450193	1.5	-1	1	21	323	343	AAUUAUUUAGGUACAGAGGGA	::::::: :::::.:::::::	UCCCUCUAUACCUGAAUAAUU	Cleavage	similar to UniRef100_P93181 Cluster: Pathogenesis-related protein precursor; n=1; Hordeum vulgare|Rep: Pathogenesis-related protein precursor - Hordeum vulgare (Barley), partial (43%)	1
559	miR5049e.2	CK566281	3	-1	1	21	43	63	AAUUAUUUAGGUACAGAGGGA	: ::::::: :::::::: ::	UACCUCUGUUCCUAAAUACUU	Cleavage	homologue to UniRef100_Q9SWT8 Cluster: HV1LRR1; n=1; Hordeum vulgare|Rep: HV1LRR1 - Hordeum vulgare (Barley), partial (16%)	1
1242	miR5049e.2	TC270835	3.5	-1	1	21	883	903	AAUUAUUUAGGUACAGAGGGA	: :.:::::::. :.::.:::	UACUUCUGUACUGAGAUGAUU	Cleavage	similar to UniRef100_Q7XZU7 Cluster: GAD1; n=1; Hordeum vulgare|Rep: GAD1 - Hordeum vulgare (Barley), partial (37%)	1
1244	miR5049e.2	TC249456	3.5	-1	1	21	520	540	AAUUAUUUAGGUACAGAGGGA	:::::::::::..::.. :	AACCUCUGUACCUGGAUGGCU	Cleavage	UniRef100_Q84JE9 Cluster: Dehydration-responsive AP2 domain transcriptional activator; n=1; Hordeum vulgare|Rep: Dehydration-responsive AP2 domain transcriptional activator - Hordeum vulgare (Barley), partial (59%)	1
1245	miR5049e.2	NP796812	3.5	-1	1	21	1109	1129	AAUUAUUUAGGUACAGAGGGA	:::::::::::..::.. :	AACCUCUGUACCUGGAUGGCU	Cleavage	GB|AY223807.1|AAO38209.1 AP2 transcriptional activator DRF1.1 [Hordeum vulgare]	1
1246	miR5049e.2	TC238503	3.5	-1	1	21	1116	1136	AAUUAUUUAGGUACAGAGGGA	:::::::::::..::.. :	AACCUCUGUACCUGGAUGGCU	Cleavage	UniRef100_Q84JE9 Cluster: Dehydration-responsive AP2 domain transcriptional activator; n=1; Hordeum vulgare|Rep: Dehydration-responsive AP2 domain transcriptional activator - Hordeum vulgare (Barley), complete	1
2593	miR5049e.2	TC281546	4	-1	1	21	703	723	AAUUAUUUAGGUACAGAGGGA	.:::::::::. : .:::::	AUCCUCUGUACUAAUGUAAUU	Cleavage	similar to UniRef100_P32024 Cluster: 23 kDa jasmonate-induced protein; n=1; Hordeum vulgare|Rep: 23 kDa jasmonate-induced protein - Hordeum vulgare (Barley), partial (50%)	1
6280	miR5049e.2	TC238500	5	-1	1	21	5617	5638	AAUU-AUUUAGGUACAGAGGGA	::.:::::.:::.:.: ::::	ACCUUCUGUGCCUGAGUUAAUU	Cleavage	NBS-LRR type resistance protein [Hordeum vulgare]	1
2626	miR5051.2	TC238484	4	-1	1	19	422	440	UUUGGCACCUUGAAACUGG	::.: ::::::::::...	CCGGGUUCAAGGUGCUGGC	Cleavage	UniRef100_P13564 Cluster: Glutamine synthetase leaf isozyme, chloroplast precursor; n=1; Hordeum vulgare|Rep: Glutamine synthetase leaf isozyme, chloroplast precursor - Hordeum vulgare (Barley), complete	1
2629	miR5051.2	TC240501	4	-1	1	19	2029	2047	UUUGGCACCUUGAAACUGG	.:: :::..:::: :::::	UCAUUUUUGAGGUACCAAA	Cleavage	UniRef100_Q3T8Z4 Cluster: Autophagy protein 9; n=1; Hordeum vulgare|Rep: Autophagy protein 9 - Hordeum vulgare (Barley), complete	1
4459	miR5051.2	DN157376	4.5	-1	1	19	80	98	UUUGGCACCUUGAAACUGG	::::::::::: :..::	GAAGUUUCAAGGUCCUGAA	Cleavage	homologue to UniRef100_O48909 Cluster: DNA-directed RNA polymerase; n=1; Hordeum vulgare|Rep: DNA-directed RNA polymerase - Hordeum vulgare (Barley), partial (11%)	1
4481	miR5051.2	GH223989	4.5	-1	1	19	36	54	UUUGGCACCUUGAAACUGG	::: :::.:.::: ..:::	CCACUUUUAGGGUUUUAAA	Cleavage	similar to UniRef100_A8CFR3 Cluster: Beta-amylase; n=3; Hordeum vulgare|Rep: Beta-amylase - Hordeum vulgare (Barley), partial (9%)	1
6321	miR5051.2	TC256936	5	-1	1	19	185	203	UUUGGCACCUUGAAACUGG	:..::::::.::: ::. :	CUGGUUUCAGGGUACCGCA	Cleavage	UniRef100_Q8HS72 Cluster: Glucose-1-phosphate adenylyltransferase; n=1; Hordeum vulgare subsp. vulgare|Rep: Glucose-1-phosphate adenylyltransferase - Hordeum vulgare var. distichum (Two-rowed barley), partial (33%)	1
6322	miR5051.2	TC238500	5	-1	1	19	2206	2224	UUUGGCACCUUGAAACUGG	::::::::::: : :::	UAAGUUUCAAGGUUCAAAA	Cleavage	NBS-LRR type resistance protein [Hordeum vulgare]	1
2669	miR5051.3	TC240501	4	-1	1	20	2028	2047	UUUGGCACCUUGAAACUGGG	:.:: :::..:::: :::::	CUCAUUUUUGAGGUACCAAA	Cleavage	UniRef100_Q3T8Z4 Cluster: Autophagy protein 9; n=1; Hordeum vulgare|Rep: Autophagy protein 9 - Hordeum vulgare (Barley), complete	1
2676	miR5051.3	TC238484	4	-1	1	20	421	440	UUUGGCACCUUGAAACUGGG	.::.: ::::::::::...	UCCGGGUUCAAGGUGCUGGC	Cleavage	UniRef100_P13564 Cluster: Glutamine synthetase leaf isozyme, chloroplast precursor; n=1; Hordeum vulgare|Rep: Glutamine synthetase leaf isozyme, chloroplast precursor - Hordeum vulgare (Barley), complete	1
4509	miR5051.3	GH223989	4.5	-1	1	20	35	54	UUUGGCACCUUGAAACUGGG	:::: :::.:.::: ..:::	CCCACUUUUAGGGUUUUAAA	Cleavage	similar to UniRef100_A8CFR3 Cluster: Beta-amylase; n=3; Hordeum vulgare|Rep: Beta-amylase - Hordeum vulgare (Barley), partial (9%)	1
4514	miR5051.3	DN157376	4.5	-1	1	20	79	98	UUUGGCACCUUGAAACUGGG	::::::::::: :..::	CGAAGUUUCAAGGUCCUGAA	Cleavage	homologue to UniRef100_O48909 Cluster: DNA-directed RNA polymerase; n=1; Hordeum vulgare|Rep: DNA-directed RNA polymerase - Hordeum vulgare (Barley), partial (11%)	1
4538	miR5051.3	TC238500	4.5	-1	1	20	2205	2224	UUUGGCACCUUGAAACUGGG	:. ::::::::::: : :::	CUAAGUUUCAAGGUUCAAAA	Cleavage	NBS-LRR type resistance protein [Hordeum vulgare]	1
6354	miR5051.3	BE411664	5	-1	1	20	283	302	UUUGGCACCUUGAAACUGGG	:.:.: :::.::: :.:::.	CUCGGCUUCGAGGGGUCAAG	Cleavage	homologue to UniRef100_Q7XZU7 Cluster: GAD1; n=1; Hordeum vulgare|Rep: GAD1 - Hordeum vulgare (Barley), partial (23%)	1
2708	miR5051.4	TC240501	4	-1	1	21	2027	2047	UUUGGCACCUUGAAACUGGGA	:.:: :::..:::: :::::	GCUCAUUUUUGAGGUACCAAA	Cleavage	UniRef100_Q3T8Z4 Cluster: Autophagy protein 9; n=1; Hordeum vulgare|Rep: Autophagy protein 9 - Hordeum vulgare (Barley), complete	1
2717	miR5051.4	TC238484	4	-1	1	21	420	440	UUUGGCACCUUGAAACUGGGA	.::.: ::::::::::...	CUCCGGGUUCAAGGUGCUGGC	Cleavage	UniRef100_P13564 Cluster: Glutamine synthetase leaf isozyme, chloroplast precursor; n=1; Hordeum vulgare|Rep: Glutamine synthetase leaf isozyme, chloroplast precursor - Hordeum vulgare (Barley), complete	1
4557	miR5051.4	GH223989	4.5	-1	1	21	34	54	UUUGGCACCUUGAAACUGGGA	::::: :::.:.::: ..:::	UCCCACUUUUAGGGUUUUAAA	Cleavage	similar to UniRef100_A8CFR3 Cluster: Beta-amylase; n=3; Hordeum vulgare|Rep: Beta-amylase - Hordeum vulgare (Barley), partial (9%)	1
4564	miR5051.4	DN157376	4.5	-1	1	21	78	98	UUUGGCACCUUGAAACUGGGA	:: ::::::::::: :..::	UCGAAGUUUCAAGGUCCUGAA	Cleavage	homologue to UniRef100_O48909 Cluster: DNA-directed RNA polymerase; n=1; Hordeum vulgare|Rep: DNA-directed RNA polymerase - Hordeum vulgare (Barley), partial (11%)	1
4600	miR5051.4	TC238500	4.5	-1	1	21	2204	2224	UUUGGCACCUUGAAACUGGGA	:. ::::::::::: : :::	ACUAAGUUUCAAGGUUCAAAA	Cleavage	NBS-LRR type resistance protein [Hordeum vulgare]	1
6403	miR5051.4	TC259026	5	-1	1	21	512	532	UUUGGCACCUUGAAACUGGGA	:....:::::.: :::: :::	UUUUGGUUUCGAUGUGCAAAA	Cleavage	UniRef100_A1E9I1 Cluster: DNA-directed RNA polymerase subunit beta; n=1; Hordeum vulgare|Rep: DNA-directed RNA polymerase subunit beta - Hordeum vulgare (Barley), complete	1
573	miR6200.2	TC240710	3	-1	1	19	1236	1254	UUGGCCAACUAGAUCUAUG	..:::::::::: :::::.	UGUAGAUCUAGUCGGCCAG	Cleavage	UniRef100_Q58IJ5 Cluster: UDP-D-glucose epimerase 2; n=1; Hordeum vulgare|Rep: UDP-D-glucose epimerase 2 - Hordeum vulgare (Barley), complete	1
2735	miR6200.2	GH227266	4	-1	1	19	222	240	UUGGCCAACUAGAUCUAUG	:::.:::::: ::::. ::	CAUGGAUCUACUUGGUGAA	Cleavage	homologue to UniRef100_A5YTR4 Cluster: Flavonoid O-methyltransferase; n=1; Hordeum vulgare subsp. vulgare|Rep: Flavonoid O-methyltransferase - Hordeum vulgare var. distichum (Two-rowed barley), partial (9%)	1
2738	miR6200.2	TC239635	4	-1	1	19	1113	1131	UUGGCCAACUAGAUCUAUG	::.:::::.:: :::::.	GAUGGAUCUGGUAGGCCAG	Cleavage	UniRef100_Q9M4Q0 Cluster: Molybdenum cofactor biosynthesis protein Cnx1; n=1; Hordeum vulgare|Rep: Molybdenum cofactor biosynthesis protein Cnx1 - Hordeum vulgare (Barley), complete	1
2740	miR6200.2	BG366967	4	-1	1	19	342	360	UUGGCCAACUAGAUCUAUG	:::.:.:::.: :::::..	CAUGGGUCUGGCUGGCCGG	Cleavage	similar to UniRef100_Q03678 Cluster: Embryo globulin; n=2; Triticeae|Rep: Embryo globulin - Hordeum vulgare (Barley), partial (15%)	1
4618	miR6200.2	TC268470	4.5	-1	1	19	194	212	UUGGCCAACUAGAUCUAUG	:::.:.:.::: :::: ::	CAUGGGUUUAGGUGGCGAA	Cleavage	UniRef100_Q9ZTB7 Cluster: Starch branching enzyme IIa; n=2; Hordeum vulgare|Rep: Starch branching enzyme IIa - Hordeum vulgare (Barley), partial (22%)	1
4619	miR6200.2	TC277728	4.5	-1	1	19	338	356	UUGGCCAACUAGAUCUAUG	:::.:.:.::: :::: ::	CAUGGGUUUAGGUGGCGAA	Cleavage	UniRef100_Q9ZTB7 Cluster: Starch branching enzyme IIa; n=2; Hordeum vulgare|Rep: Starch branching enzyme IIa - Hordeum vulgare (Barley), partial (29%)	1
4622	miR6200.2	TC240288	4.5	-1	1	19	1659	1677	UUGGCCAACUAGAUCUAUG	:::.:.:.::: :::: ::	CAUGGGUUUAGGUGGCGAA	Cleavage	UniRef100_Q9ZTB7 Cluster: Starch branching enzyme IIa; n=2; Hordeum vulgare|Rep: Starch branching enzyme IIa - Hordeum vulgare (Barley), complete	1
4626	miR6200.2	EX597795	4.5	-1	1	19	623	641	UUGGCCAACUAGAUCUAUG	:.:. .:.::::::::.:	CGUGCGUUUAGUUGGCUAU	Cleavage	weakly similar to UniRef100_Q2L855 Cluster: Resistance protein; n=1; Hordeum vulgare subsp. vulgare|Rep: Resistance protein - Hordeum vulgare var. distichum (Two-rowed barley), partial (7%)	1
6436	miR6200.2	BI952222	5	-1	1	19	588	606	UUGGCCAACUAGAUCUAUG	::.:::.:.:::: ::..	AAUGGAUUUGGUUGCCCGG	Cleavage	homologue to UniRef100_Q946Z1 Cluster: Thaumatin-like protein TLP4; n=1; Hordeum vulgare|Rep: Thaumatin-like protein TLP4 - Hordeum vulgare (Barley), partial (96%)	1
2758	miR6201.1	TC239741	4	-1	1	19	1413	1431	UGACCCUGAGGCACUCAUA	: ::: :::::::::::.	CAGGAGAGCCUCAGGGUCG	Cleavage	UniRef100_Q2LC83 Cluster: UDP-D-xylose epimerase 1; n=1; Hordeum vulgare|Rep: UDP-D-xylose epimerase 1 - Hordeum vulgare (Barley), complete	1
2759	miR6201.1	BG417486	4	-1	1	19	188	206	UGACCCUGAGGCACUCAUA	::: :::::.:::: ::..	UAUAAGUGCUUCAGUGUUG	Cleavage	similar to UniRef100_Q4QXS8 Cluster: Polyprotein; n=1; Hordeum vulgare subsp. vulgare|Rep: Polyprotein - Hordeum vulgare var. distichum (Two-rowed barley), partial (14%)	1
2760	miR6201.1	CD662279	4	-1	1	19	273	291	UGACCCUGAGGCACUCAUA	: ::. :::.::::::::	UUUGGUUGCUUCAGGGUCC	Cleavage	similar to UniRef100_A4GWV0 Cluster: Ca2+/H+-exchanging protein; n=1; Hordeum vulgare subsp. vulgare|Rep: Ca2+/H+-exchanging protein - Hordeum vulgare var. distichum (Two-rowed barley), partial (17%)	1
6482	miR6201.1	AL504357	5	-1	1	19	479	498	UGACCCUGAGGCACU-CAUA	::: ::::::::.::: ::	GAUGCAGUGCCUCGGGGCCA	Cleavage	UniRef100_O48518 Cluster: HvPIP1;3 protein; n=1; Hordeum vulgare|Rep: HvPIP1;3 protein - Hordeum vulgare (Barley), partial (61%)	1
6484	miR6201.1	TC251502	5	-1	1	19	516	535	UGACCCUGAGGCACU-CAUA	::: ::::::::.::: ::	GAUGCAGUGCCUCGGGGCCA	Cleavage	UniRef100_Q08IH4 Cluster: Aquaporin; n=1; Hordeum vulgare|Rep: Aquaporin - Hordeum vulgare (Barley), complete	1
6485	miR6201.1	TC246297	5	-1	1	19	496	515	UGACCCUGAGGCACU-CAUA	::: ::::::::.::: ::	GAUGCAGUGCCUCGGGGCCA	Cleavage	UniRef100_O48518 Cluster: HvPIP1;3 protein; n=1; Hordeum vulgare|Rep: HvPIP1;3 protein - Hordeum vulgare (Barley), complete	1
2767	miR6201.2	TC239741	4	-1	1	20	1412	1431	UGACCCUGAGGCACUCAUAC	: ::: :::::::::::.	CCAGGAGAGCCUCAGGGUCG	Cleavage	UniRef100_Q2LC83 Cluster: UDP-D-xylose epimerase 1; n=1; Hordeum vulgare|Rep: UDP-D-xylose epimerase 1 - Hordeum vulgare (Barley), complete	1
2768	miR6201.2	BG417486	4	-1	1	20	187	206	UGACCCUGAGGCACUCAUAC	::: :::::.:::: ::..	AUAUAAGUGCUUCAGUGUUG	Cleavage	similar to UniRef100_Q4QXS8 Cluster: Polyprotein; n=1; Hordeum vulgare subsp. vulgare|Rep: Polyprotein - Hordeum vulgare var. distichum (Two-rowed barley), partial (14%)	1
2769	miR6201.2	CD662279	4	-1	1	20	272	291	UGACCCUGAGGCACUCAUAC	: ::. :::.::::::::	AUUUGGUUGCUUCAGGGUCC	Cleavage	similar to UniRef100_A4GWV0 Cluster: Ca2+/H+-exchanging protein; n=1; Hordeum vulgare subsp. vulgare|Rep: Ca2+/H+-exchanging protein - Hordeum vulgare var. distichum (Two-rowed barley), partial (17%)	1
6537	miR6201.2	AL504357	5	-1	1	20	478	498	UGACCCUGAGGCACU-CAUAC	::: ::::::::.::: ::	UGAUGCAGUGCCUCGGGGCCA	Cleavage	UniRef100_O48518 Cluster: HvPIP1;3 protein; n=1; Hordeum vulgare|Rep: HvPIP1;3 protein - Hordeum vulgare (Barley), partial (61%)	1
6538	miR6201.2	TC255838	5	-1	1	20	658	677	UGACCCUGAGGCACUCAUAC	::: :: ::.::. ::::.:	GUAAGAUUGUCUUUGGGUUA	Cleavage	UniRef100_Q9SWU5 Cluster: Receptor-like kinase; n=1; Hordeum vulgare|Rep: Receptor-like kinase - Hordeum vulgare (Barley), partial (23%)	1
6539	miR6201.2	TC248566	5	-1	1	20	854	873	UGACCCUGAGGCACUCAUAC	::: :: ::.::. ::::.:	GUAAGAUUGUCUUUGGGUUA	Cleavage	UniRef100_Q9SWU5 Cluster: Receptor-like kinase; n=1; Hordeum vulgare|Rep: Receptor-like kinase - Hordeum vulgare (Barley), partial (38%)	1
6542	miR6201.2	TC251502	5	-1	1	20	515	535	UGACCCUGAGGCACU-CAUAC	::: ::::::::.::: ::	UGAUGCAGUGCCUCGGGGCCA	Cleavage	UniRef100_Q08IH4 Cluster: Aquaporin; n=1; Hordeum vulgare|Rep: Aquaporin - Hordeum vulgare (Barley), complete	1
6543	miR6201.2	TC246297	5	-1	1	20	495	515	UGACCCUGAGGCACU-CAUAC	::: ::::::::.::: ::	UGAUGCAGUGCCUCGGGGCCA	Cleavage	UniRef100_O48518 Cluster: HvPIP1;3 protein; n=1; Hordeum vulgare|Rep: HvPIP1;3 protein - Hordeum vulgare (Barley), complete	1
2776	miR6201.3	TC239741	4	-1	1	21	1411	1431	UGACCCUGAGGCACUCAUACC	: ::: :::::::::::.	UCCAGGAGAGCCUCAGGGUCG	Cleavage	UniRef100_Q2LC83 Cluster: UDP-D-xylose epimerase 1; n=1; Hordeum vulgare|Rep: UDP-D-xylose epimerase 1 - Hordeum vulgare (Barley), complete	1
2777	miR6201.3	BG417486	4	-1	1	21	186	206	UGACCCUGAGGCACUCAUACC	::: :::::.:::: ::..	AAUAUAAGUGCUUCAGUGUUG	Cleavage	similar to UniRef100_Q4QXS8 Cluster: Polyprotein; n=1; Hordeum vulgare subsp. vulgare|Rep: Polyprotein - Hordeum vulgare var. distichum (Two-rowed barley), partial (14%)	1
2778	miR6201.3	CD662279	4	-1	1	21	271	291	UGACCCUGAGGCACUCAUACC	: ::. :::.::::::::	AAUUUGGUUGCUUCAGGGUCC	Cleavage	similar to UniRef100_A4GWV0 Cluster: Ca2+/H+-exchanging protein; n=1; Hordeum vulgare subsp. vulgare|Rep: Ca2+/H+-exchanging protein - Hordeum vulgare var. distichum (Two-rowed barley), partial (17%)	1
2785	miR6201.4	TC239741	4	-1	1	22	1410	1431	UGACCCUGAGGCACUCAUACCG	: ::: :::::::::::.	CUCCAGGAGAGCCUCAGGGUCG	Cleavage	UniRef100_Q2LC83 Cluster: UDP-D-xylose epimerase 1; n=1; Hordeum vulgare|Rep: UDP-D-xylose epimerase 1 - Hordeum vulgare (Barley), complete	1
2786	miR6201.4	BG417486	4	-1	1	22	185	206	UGACCCUGAGGCACUCAUACCG	::: :::::.:::: ::..	AAAUAUAAGUGCUUCAGUGUUG	Cleavage	similar to UniRef100_Q4QXS8 Cluster: Polyprotein; n=1; Hordeum vulgare subsp. vulgare|Rep: Polyprotein - Hordeum vulgare var. distichum (Two-rowed barley), partial (14%)	1
2787	miR6201.4	CD662279	4	-1	1	22	270	291	UGACCCUGAGGCACUCAUACCG	: ::. :::.::::::::	CAAUUUGGUUGCUUCAGGGUCC	Cleavage	similar to UniRef100_A4GWV0 Cluster: Ca2+/H+-exchanging protein; n=1; Hordeum vulgare subsp. vulgare|Rep: Ca2+/H+-exchanging protein - Hordeum vulgare var. distichum (Two-rowed barley), partial (17%)	1
6601	miR6201.4	AL504357	5	-1	1	22	476	498	UGACCCUGAGGCACU-CAUACCG	:: ::: ::::::::.::: ::	CGUGAUGCAGUGCCUCGGGGCCA	Cleavage	UniRef100_O48518 Cluster: HvPIP1;3 protein; n=1; Hordeum vulgare|Rep: HvPIP1;3 protein - Hordeum vulgare (Barley), partial (61%)	1
6603	miR6201.4	TC251502	5	-1	1	22	513	535	UGACCCUGAGGCACU-CAUACCG	:: ::: ::::::::.::: ::	CGUGAUGCAGUGCCUCGGGGCCA	Cleavage	UniRef100_Q08IH4 Cluster: Aquaporin; n=1; Hordeum vulgare|Rep: Aquaporin - Hordeum vulgare (Barley), complete	1
6604	miR6201.4	TC246297	5	-1	1	22	493	515	UGACCCUGAGGCACU-CAUACCG	:: ::: ::::::::.::: ::	CGUGAUGCAGUGCCUCGGGGCCA	Cleavage	UniRef100_O48518 Cluster: HvPIP1;3 protein; n=1; Hordeum vulgare|Rep: HvPIP1;3 protein - Hordeum vulgare (Barley), complete	1
24	miR1120.1	BU974091	0.5	-1	1	19	292	310	UUCUUAUAUUAUGGGACGG	::::::::::::::::::.	CCGUCCCAUAAUAUAAGAG	Cleavage	UniRef100_Q1CIS3 Cluster: Acid shock protein precursor; n=1; Yersinia pestis Nepal516|Rep: Acid shock protein precursor - Yersinia pestis (biovar Antiqua strain Nepal516), partial (12%)	1
25	miR1120.1	CK566710	0.5	-1	1	19	100	118	UUCUUAUAUUAUGGGACGG	::::::.::::::::::::	CCGUCCUAUAAUAUAAGAA	Cleavage	similar to UniRef100_Q9ATQ1 Cluster: TAK14; n=1; Triticum aestivum|Rep: TAK14 - Triticum aestivum (Wheat), partial (18%)	1
26	miR1120.1	TC272102	0.5	-1	1	19	892	910	UUCUUAUAUUAUGGGACGG	:.:::::::::::::::::	CUGUCCCAUAAUAUAAGAA	Cleavage	similar to UniRef100_Q0DG80 Cluster: Os05g0548700 protein; n=1; Oryza sativa Japonica Group|Rep: Os05g0548700 protein - Oryza sativa subsp. japonica (Rice), partial (10%)	2
27	miR1120.1	TC250653	0.5	-1	1	19	919	937	UUCUUAUAUUAUGGGACGG	::::::::::::::::::.	CCGUCCCAUAAUAUAAGAG	Cleavage	similar to UniRef100_Q10T01 Cluster: Expressed protein; n=1; Oryza sativa Japonica Group|Rep: Expressed protein - Oryza sativa subsp. japonica (Rice), partial (23%)	1
28	miR1120.1	TC245238	0.5	-1	1	19	1656	1674	UUCUUAUAUUAUGGGACGG	::::.::::::::::::::	CCGUUCCAUAAUAUAAGAA	Cleavage	weakly similar to UniRef100_A7PDI3 Cluster: Chromosome chr17 scaffold_12, whole genome shotgun sequence; n=1; Vitis vinifera|Rep: Chromosome chr17 scaffold_12, whole genome shotgun sequence - Vitis vinifera (Grape), partial (68%)	1
43	miR1120.1	BY865147	1	-1	1	19	92	110	UUCUUAUAUUAUGGGACGG	::::::::::::::::::	CCGUCCCAUAAUAUAAGAU	Cleavage		1
44	miR1120.1	TC251498	1	-1	1	19	357	375	UUCUUAUAUUAUGGGACGG	::::::::::::::::::	CCGUCCCAUAAUAUAAGAU	Cleavage	weakly similar to UniRef100_A7QNP3 Cluster: Chromosome undetermined scaffold_133, whole genome shotgun sequence; n=1; Vitis vinifera|Rep: Chromosome undetermined scaffold_133, whole genome shotgun sequence - Vitis vinifera (Grape), partial (13%)	1
45	miR1120.1	TC247470	1	-1	1	19	123	141	UUCUUAUAUUAUGGGACGG	::::::::::::::::::	CCGUCCCAUAAUAUAAGAC	Cleavage	similar to UniRef100_Q2MJC6 Cluster: Glucose transport protein 3; n=1; Passer domesticus|Rep: Glucose transport protein 3 - Passer domesticus (House sparrow), partial (16%)	1
46	miR1120.1	FD519329	1	-1	1	19	124	142	UUCUUAUAUUAUGGGACGG	::::::::::::::::::	CCGUCCCAUAAUAUAAGAC	Cleavage	similar to UniRef100_Q0J830 Cluster: Os08g0141000 protein; n=1; Oryza sativa Japonica Group|Rep: Os08g0141000 protein - Oryza sativa subsp. japonica (Rice), partial (9%)	2
47	miR1120.1	TC239725	1	-1	1	19	748	766	UUCUUAUAUUAUGGGACGG	:.:::::::::::::::.:	CUGUCCCAUAAUAUAAGGA	Cleavage		1
101	miR1120.1	AL501466	1.5	-1	1	19	134	152	UUCUUAUAUUAUGGGACGG	.:::::::::::::::::	UCGUCCCAUAAUAUAAGAU	Cleavage		1
102	miR1120.1	DN159362	1.5	-1	1	19	476	494	UUCUUAUAUUAUGGGACGG	::::::::::::.:::::	CCGUCCCAUAAUGUAAGAC	Cleavage		1
103	miR1120.1	TC274775	1.5	-1	1	19	31	49	UUCUUAUAUUAUGGGACGG	:::::::::::::::::.	CCGUCCCAUAAUAUAAGGC	Cleavage	homologue to UniRef100_A6N1L0 Cluster: Ctd-phosphatase-like protein; n=1; Oryza sativa Indica Group|Rep: Ctd-phosphatase-like protein - Oryza sativa subsp. indica (Rice), partial (28%)	1
104	miR1120.1	TC252597	1.5	-1	1	19	1123	1141	UUCUUAUAUUAUGGGACGG	::::::::::::.:::::	CCGUCCCAUAAUGUAAGAC	Cleavage		1
105	miR1120.1	CD054149	1.5	-1	1	19	303	321	UUCUUAUAUUAUGGGACGG	::::..::::::.::::::	CCGUUUCAUAAUGUAAGAA	Cleavage	similar to UniRef100_Q5ZBD7 Cluster: Receptor-like protein kinase-like; n=1; Oryza sativa Japonica Group|Rep: Receptor-like protein kinase-like - Oryza sativa subsp. japonica (Rice), partial (25%)	1
106	miR1120.1	BQ766864	1.5	-1	1	19	381	399	UUCUUAUAUUAUGGGACGG	.::::.::::::::::::.	UCGUCUCAUAAUAUAAGAG	Cleavage		2
107	miR1120.1	TC266004	1.5	-1	1	19	4	22	UUCUUAUAUUAUGGGACGG	:::::::::::::::: ::	CCGUCCCAUAAUAUAAAAA	Cleavage	similar to UniRef100_Q8H5Q5 Cluster: Organic solute transporter-like; n=1; Oryza sativa Japonica Group|Rep: Organic solute transporter-like - Oryza sativa subsp. japonica (Rice), partial (28%)	1
108	miR1120.1	TC249649	1.5	-1	1	19	473	491	UUCUUAUAUUAUGGGACGG	::::::..::::::::::.	CCGUCCUGUAAUAUAAGAG	Cleavage		1
109	miR1120.1	TC254574	1.5	-1	1	19	765	783	UUCUUAUAUUAUGGGACGG	:::::::: ::::::::::	CCGUCCCACAAUAUAAGAA	Translation	similar to UniRef100_Q0JLK8 Cluster: Os01g0592900 protein; n=2; Oryza sativa Japonica Group|Rep: Os01g0592900 protein - Oryza sativa subsp. japonica (Rice), partial (12%)	1
110	miR1120.1	TC256884	1.5	-1	1	19	1107	1125	UUCUUAUAUUAUGGGACGG	::::::..::::::::::.	CCGUCCUGUAAUAUAAGAG	Cleavage	similar to UniRef100_O64509 Cluster: Expressed protein; n=1; Arabidopsis thaliana|Rep: Expressed protein - Arabidopsis thaliana (Mouse-ear cress), partial (16%)	1
111	miR1120.1	TC241917	1.5	-1	1	19	1158	1176	UUCUUAUAUUAUGGGACGG	::::::..::::::::::.	CCGUCCUGUAAUAUAAGAG	Cleavage	similar to UniRef100_O64509 Cluster: Expressed protein; n=1; Arabidopsis thaliana|Rep: Expressed protein - Arabidopsis thaliana (Mouse-ear cress), partial (16%)	1
112	miR1120.1	TC255970	1.5	-1	1	19	977	995	UUCUUAUAUUAUGGGACGG	::::...::::::::::::	CCGUUUUAUAAUAUAAGAA	Cleavage	similar to UniRef100_Q0J5T2 Cluster: Os08g0406400 protein; n=2; Oryza sativa Japonica Group|Rep: Os08g0406400 protein - Oryza sativa subsp. japonica (Rice), partial (97%)	1
165	miR1120.1	BQ468979	2	-1	1	19	285	303	UUCUUAUAUUAUGGGACGG	:.::::::::::.:::::	CUGUCCCAUAAUGUAAGAC	Cleavage	similar to UniRef100_Q6V5G7 Cluster: Pollen coat oleosin-glycine rich protein; n=1; Arabidopsis arenosa|Rep: Pollen coat oleosin-glycine rich protein - Cardaminopsis arenosa (Sand rock-cress) (Arabidopsis arenosa), partial (8%)	1
166	miR1120.1	BJ474583	2	-1	1	19	32	50	UUCUUAUAUUAUGGGACGG	:.::::::::::.:::::	CUGUCCCAUAAUGUAAGAC	Cleavage	similar to UniRef100_Q697E0 Cluster: WbuM; n=1; Escherichia coli|Rep: WbuM - Escherichia coli, partial (6%)	1
167	miR1120.1	TC244199	2	-1	1	19	728	746	UUCUUAUAUUAUGGGACGG	:.::::::::::.:::::	CUGUCCCAUAAUGUAAGAC	Cleavage	similar to UniRef100_Q0IUJ0 Cluster: Os11g0153600 protein; n=2; Oryza sativa Japonica Group|Rep: Os11g0153600 protein - Oryza sativa subsp. japonica (Rice), partial (74%)	1
168	miR1120.1	TC271331	2	-1	1	19	635	653	UUCUUAUAUUAUGGGACGG	.:::.::::.::::::::.	UCGUUCCAUGAUAUAAGAG	Cleavage	weakly similar to UniRef100_A7P2U7 Cluster: Chromosome chr1 scaffold_5, whole genome shotgun sequence; n=1; Vitis vinifera|Rep: Chromosome chr1 scaffold_5, whole genome shotgun sequence - Vitis vinifera (Grape), partial (15%)	2
169	miR1120.1	TC271331	2	-1	1	19	611	629	UUCUUAUAUUAUGGGACGG	: :::::::.::::::::.	CGGUCCCAUGAUAUAAGAG	Cleavage	weakly similar to UniRef100_A7P2U7 Cluster: Chromosome chr1 scaffold_5, whole genome shotgun sequence; n=1; Vitis vinifera|Rep: Chromosome chr1 scaffold_5, whole genome shotgun sequence - Vitis vinifera (Grape), partial (15%)	2
170	miR1120.1	TC273876	2	-1	1	19	892	910	UUCUUAUAUUAUGGGACGG	:.:::::::::::::: ::	CUGUCCCAUAAUAUAAUAA	Cleavage		1
171	miR1120.1	BE231018	2	-1	1	19	29	47	UUCUUAUAUUAUGGGACGG	: :::.::::::::::::.	CGGUCUCAUAAUAUAAGAG	Cleavage	weakly similar to UniRef100_Q0IUZ4 Cluster: Os11g0126800 protein; n=1; Oryza sativa Japonica Group|Rep: Os11g0126800 protein - Oryza sativa subsp. japonica (Rice), partial (48%)	1
172	miR1120.1	AV832941	2	-1	1	19	546	564	UUCUUAUAUUAUGGGACGG	: ::::..:::::::::::	CGGUCCUGUAAUAUAAGAA	Cleavage	similar to UniRef100_Q9FF90 Cluster: 60S ribosomal protein L13-3; n=1; Arabidopsis thaliana|Rep: 60S ribosomal protein L13-3 - Arabidopsis thaliana (Mouse-ear cress), partial (13%)	1
173	miR1120.1	TC265457	2	-1	1	19	102	120	UUCUUAUAUUAUGGGACGG	.: :::::::::::::::.	UCAUCCCAUAAUAUAAGAG	Cleavage	homologue to UniRef100_Q9AY76 Cluster: Actin-depolymerizing factor 2; n=1; Oryza sativa Japonica Group|Rep: Actin-depolymerizing factor 2 - Oryza sativa subsp. japonica (Rice), partial (41%)	1
242	miR1120.1	EX594898	2.5	-1	1	19	59	77	UUCUUAUAUUAUGGGACGG	:.:::.::::::.:::::	CUGUCUCAUAAUGUAAGAC	Cleavage		1
243	miR1120.1	TC240673	2.5	-1	1	19	762	780	UUCUUAUAUUAUGGGACGG	:::::::: :::::::::	CCGUCCCAAAAUAUAAGAC	Translation	similar to UniRef100_Q0IUQ0 Cluster: Os11g0142500 protein; n=1; Oryza sativa Japonica Group|Rep: Os11g0142500 protein - Oryza sativa subsp. japonica (Rice), partial (28%)	1
244	miR1120.1	DN159294	2.5	-1	1	19	109	127	UUCUUAUAUUAUGGGACGG	.:::::::::::.::: ::	UCGUCCCAUAAUGUAACAA	Cleavage		1
245	miR1120.1	TC280601	2.5	-1	1	19	345	363	UUCUUAUAUUAUGGGACGG	::::::::::::.::: :.	CCGUCCCAUAAUGUAACAG	Cleavage	similar to UniRef100_Q5UFQ3 Cluster: IAA amidohydrolase; n=1; Malus x domestica|Rep: IAA amidohydrolase - Malus domestica (Apple) (Malus sylvestris), partial (23%)	1
246	miR1120.1	TC275228	2.5	-1	1	19	310	328	UUCUUAUAUUAUGGGACGG	::::.::: ::::::::.:	CCGUUCCAAAAUAUAAGGA	Translation	similar to UniRef100_A7P378 Cluster: Chromosome chr1 scaffold_5, whole genome shotgun sequence; n=1; Vitis vinifera|Rep: Chromosome chr1 scaffold_5, whole genome shotgun sequence - Vitis vinifera (Grape), partial (13%)	1
247	miR1120.1	TC240537	2.5	-1	1	19	976	994	UUCUUAUAUUAUGGGACGG	:.::.::::::::::: ::	CUGUUCCAUAAUAUAAAAA	Cleavage	homologue to UniRef100_P56336 Cluster: Eukaryotic translation initiation factor 5A-4; n=1; Solanum tuberosum|Rep: Eukaryotic translation initiation factor 5A-4 - Solanum tuberosum (Potato), partial (98%)	1
248	miR1120.1	BG344337	2.5	-1	1	19	475	493	UUCUUAUAUUAUGGGACGG	::::: ::::::.:::::	CCGUCGCAUAAUGUAAGAC	Cleavage	similar to UniRef100_Q66KE5 Cluster: MGC86555 protein; n=1; Xenopus laevis|Rep: MGC86555 protein - Xenopus laevis (African clawed frog), partial (5%)	1
249	miR1120.1	GH217963	2.5	-1	1	19	475	493	UUCUUAUAUUAUGGGACGG	::::: ::::::.:::::	CCGUCGCAUAAUGUAAGAC	Cleavage	similar to UniRef100_Q66KE5 Cluster: MGC86555 protein; n=1; Xenopus laevis|Rep: MGC86555 protein - Xenopus laevis (African clawed frog), partial (5%)	1
250	miR1120.1	TC256851	2.5	-1	1	19	471	489	UUCUUAUAUUAUGGGACGG	::::: ::::::.:::::	CCGUCACAUAAUGUAAGAC	Cleavage	similar to UniRef100_Q6ZFX5 Cluster: Pentatricopeptide (PPR) repeat-containing protein-like; n=2; Oryza sativa|Rep: Pentatricopeptide (PPR) repeat-containing protein-like - Oryza sativa subsp. japonica (Rice), partial (30%)	1
251	miR1120.1	TC273832	2.5	-1	1	19	387	405	UUCUUAUAUUAUGGGACGG	::::: :: ::::::::::	CCGUCACACAAUAUAAGAA	Translation	similar to UniRef100_A7QHM5 Cluster: Chromosome chr5 scaffold_98, whole genome shotgun sequence; n=1; Vitis vinifera|Rep: Chromosome chr5 scaffold_98, whole genome shotgun sequence - Vitis vinifera (Grape), partial (12%)	1
252	miR1120.1	CV062553	2.5	-1	1	19	35	53	UUCUUAUAUUAUGGGACGG	:: ::::::::::::: ::	CCAUCCCAUAAUAUAAAAA	Cleavage	similar to UniRef100_Q0JBD3 Cluster: Os04g0540300 protein; n=2; Oryza sativa|Rep: Os04g0540300 protein - Oryza sativa subsp. japonica (Rice), partial (30%)	1
253	miR1120.1	CV062087	2.5	-1	1	19	35	53	UUCUUAUAUUAUGGGACGG	:: ::::::::::::: ::	CCAUCCCAUAAUAUAAAAA	Cleavage	similar to UniRef100_Q0JBD3 Cluster: Os04g0540300 protein; n=2; Oryza sativa|Rep: Os04g0540300 protein - Oryza sativa subsp. japonica (Rice), partial (11%)	1
325	miR1120.1	TC249533	3	-1	1	19	71	89	UUCUUAUAUUAUGGGACGG	::::.::::::::::::	CCGUUCCAUAAUAUAAGUC	Cleavage	weakly similar to UniRef100_Q93W37 Cluster: AT5g01350/T10O8_60; n=1; Arabidopsis thaliana|Rep: AT5g01350/T10O8_60 - Arabidopsis thaliana (Mouse-ear cress), partial (60%)	1
327	miR1120.1	BM368186	3	-1	1	19	121	139	UUCUUAUAUUAUGGGACGG	::::...::::::::::.	CCGUUUUAUAAUAUAAGGC	Cleavage		1
328	miR1120.1	BM444318	3	-1	1	19	171	189	UUCUUAUAUUAUGGGACGG	.:::..::::::.:::::	UCGUUUCAUAAUGUAAGAU	Cleavage	UniRef100_Q74CA2 Cluster: Carboxy-terminal processing protease; n=1; Geobacter sulfurreducens|Rep: Carboxy-terminal, partial (2%)	1
329	miR1120.1	TC244992	3	-1	1	19	478	496	UUCUUAUAUUAUGGGACGG	:::::.:: :::::::::	CCGUCUCACAAUAUAAGAC	Translation	similar to UniRef100_A1EGU2 Cluster: Hydroxypyruvate reductase; n=1; Solenostemon scutellarioides|Rep: Hydroxypyruvate reductase - Solenostemon scutellarioides (Coleus) (Coleus blumei), partial (35%)	1
330	miR1120.1	TC265845	3	-1	1	19	1044	1062	UUCUUAUAUUAUGGGACGG	::::...::::::::::.	CCGUUUUAUAAUAUAAGGC	Cleavage	homologue to UniRef100_Q06IA2 Cluster: Fasciclin-like protein FLA4; n=1; Triticum aestivum|Rep: Fasciclin-like protein FLA4 - Triticum aestivum (Wheat), complete	1
331	miR1120.1	TC258133	3	-1	1	19	85	103	UUCUUAUAUUAUGGGACGG	::::::::::::.::. :.	CCGUCCCAUAAUGUAGUAG	Cleavage	weakly similar to UniRef100_A3CWZ7 Cluster: PP-loop domain protein; n=1; Methanoculleus marisnigri JR1|Rep: PP-loop domain protein - Methanoculleus marisnigri (strain ATCC 35101 / DSM 1498 / JR1), partial (13%)	1
332	miR1120.1	TC280569	3	-1	1	19	502	520	UUCUUAUAUUAUGGGACGG	..:: :::::::::::::	UUGUACCAUAAUAUAAGAU	Cleavage	similar to UniRef100_Q5DBE9 Cluster: SJCHGC01974 protein; n=1; Schistosoma japonicum|Rep: SJCHGC01974 protein - Schistosoma japonicum (Blood fluke), partial (22%)	2
333	miR1120.1	BF259287	3	-1	1	19	9	27	UUCUUAUAUUAUGGGACGG	:: ::.::::::::::: :	CCAUCUCAUAAUAUAAGUA	Cleavage		1
334	miR1120.1	EX581160	3	-1	1	19	352	370	UUCUUAUAUUAUGGGACGG	:: ::::::::::::: :.	CCAUCCCAUAAUAUAAAAG	Cleavage	similar to UniRef100_A0S803 Cluster: NADH dehydrogenase subunit 2; n=1; Sarcophyton sp. NTM-C010771|Rep: NADH dehydrogenase subunit 2 - Sarcophyton sp. NTM-C010771, partial (8%)	1
580	miR1120.1	BQ766864	3.5	-1	1	19	418	436	UUCUUAUAUUAUGGGACGG	..:::.:::::::::: :.	UUGUCUCAUAAUAUAAAAG	Cleavage		2
581	miR1120.1	TC249054	3.5	-1	1	19	854	872	UUCUUAUAUUAUGGGACGG	:.::.::::::::::::	CUGUUCCAUAAUAUAAGUC	Cleavage	homologue to UniRef100_Q768R5 Cluster: Plastidic 2-oxoglutarate/malate transporter; n=1; Zea mays|Rep: Plastidic 2-oxoglutarate/malate transporter - Zea mays (Maize), partial (34%)	1
582	miR1120.1	TC251490	3.5	-1	1	19	183	201	UUCUUAUAUUAUGGGACGG	:::::::: :.:.:::::	CCGUCCCACAGUGUAAGAU	Translation		1
583	miR1120.1	TC271886	3.5	-1	1	19	618	636	UUCUUAUAUUAUGGGACGG	::::..:: :::::::::	CCGUUUCAAAAUAUAAGAU	Translation	similar to UniRef100_A8UXB9 Cluster: Cysteine proteinase; n=1; Dendrobium hybrid cultivar|Rep: Cysteine proteinase - Dendrobium hybrid cultivar, partial (84%)	1
584	miR1120.1	DN157213	3.5	-1	1	19	629	647	UUCUUAUAUUAUGGGACGG	:::::.:: :::.:::::	CCGUCUCAAAAUGUAAGAC	Translation	homologue to UniRef100_O22435 Cluster: Mg protoporphyrin IX chelatase; n=1; Nicotiana tabacum|Rep: Mg protoporphyrin IX chelatase, partial (2%)	1
585	miR1120.1	TC239276	3.5	-1	1	19	706	724	UUCUUAUAUUAUGGGACGG	.::::: ::::::::::.	AUGUCCCCUAAUAUAAGAG	Cleavage	homologue to UniRef100_Q0D7V1 Cluster: Os07g0207400 protein; n=2; Oryza sativa Japonica Group|Rep: Os07g0207400 protein - Oryza sativa subsp. japonica (Rice), partial (90%)	1
586	miR1120.1	TC251378	3.5	-1	1	19	250	268	UUCUUAUAUUAUGGGACGG	:.::::: :.::::::::	CUGUCCCUUGAUAUAAGAC	Cleavage	similar to UniRef100_Q0JLE3 Cluster: Os01g0605600 protein; n=2; Oryza sativa Japonica Group|Rep: Os01g0605600 protein - Oryza sativa subsp. japonica (Rice), partial (11%)	1
587	miR1120.1	TC281590	3.5	-1	1	19	816	834	UUCUUAUAUUAUGGGACGG	..:::::: :::::::::	UUGUCCCAGAAUAUAAGAU	Translation	similar to UniRef100_Q0JBQ3 Cluster: Os04g0517400 protein; n=1; Oryza sativa Japonica Group|Rep: Os04g0517400 protein - Oryza sativa subsp. japonica (Rice), partial (59%)	1
588	miR1120.1	TC267125	3.5	-1	1	19	559	577	UUCUUAUAUUAUGGGACGG	:::::::: :::.::: ::	CCGUCCCAAAAUGUAAAAA	Translation	similar to UniRef100_Q9FR63 Cluster: Stripe rust resistance protein Yr10; n=1; Triticum aestivum|Rep: Stripe rust resistance protein Yr10 - Triticum aestivum (Wheat), partial (5%)	1
589	miR1120.1	TC261048	3.5	-1	1	19	655	673	UUCUUAUAUUAUGGGACGG	:.:::.::: ::.::.:::	CUGUCUCAUCAUGUAGGAA	Translation	weakly similar to UniRef100_Q9LG50 Cluster: NBS-LRR disease resistance protein-like; n=1; Oryza sativa Japonica Group|Rep: NBS-LRR disease resistance protein-like - Oryza sativa subsp. japonica (Rice), partial (3%)	1
590	miR1120.1	TC280514	3.5	-1	1	19	445	463	UUCUUAUAUUAUGGGACGG	:::::::: ::::::: .:	CCGUCCCACAAUAUAAAGA	Translation	similar to UniRef100_A0FNT4 Cluster: Aminotransferase class-III; n=1; Burkholderia phymatum STM815|Rep: Aminotransferase class-III - Burkholderia phymatum STM815, partial (4%)	1
591	miR1120.1	TC267851	3.5	-1	1	19	789	807	UUCUUAUAUUAUGGGACGG	.:::::..::::.:::: :	UCGUCCUGUAAUGUAAGCA	Cleavage	homologue to UniRef100_Q94DE2 Cluster: Protein BUD31 homolog 1; n=1; Oryza sativa Japonica Group|Rep: Protein BUD31 homolog 1 - Oryza sativa subsp. japonica (Rice), complete	1
592	miR1120.1	TC269296	3.5	-1	1	19	830	848	UUCUUAUAUUAUGGGACGG	.:::::..::::.:::: :	UCGUCCUGUAAUGUAAGCA	Cleavage	homologue to UniRef100_Q94DE2 Cluster: Protein BUD31 homolog 1; n=1; Oryza sativa Japonica Group|Rep: Protein BUD31 homolog 1 - Oryza sativa subsp. japonica (Rice), complete	1
593	miR1120.1	TC279605	3.5	-1	1	19	925	943	UUCUUAUAUUAUGGGACGG	:.:::.::: ::.::.:::	CUGUCUCAUCAUGUAGGAA	Translation		1
594	miR1120.1	TC271434	3.5	-1	1	19	627	645	UUCUUAUAUUAUGGGACGG	:::::::.::::: :: ::	CCGUCCCGUAAUAAAAAAA	Cleavage	homologue to UniRef100_Q0J0R0 Cluster: Os09g0501700 protein; n=3; Oryza sativa|Rep: Os09g0501700 protein - Oryza sativa subsp. japonica (Rice), partial (81%)	1
595	miR1120.1	TC253071	3.5	-1	1	19	147	165	UUCUUAUAUUAUGGGACGG	:::: ::: :::::::::	CCGUACCAAAAUAUAAGAC	Translation		1
596	miR1120.1	TC270570	3.5	-1	1	19	1286	1304	UUCUUAUAUUAUGGGACGG	:::: :::::::::: ::	CCGUGCCAUAAUAUAUGAC	Cleavage	similar to UniRef100_A7PLE9 Cluster: Chromosome chr7 scaffold_20, whole genome shotgun sequence; n=1; Vitis vinifera|Rep: Chromosome chr7 scaffold_20, whole genome shotgun sequence - Vitis vinifera (Grape), partial (50%)	1
597	miR1120.1	CX628825	3.5	-1	1	19	325	343	UUCUUAUAUUAUGGGACGG	:: ::.::::::::: ::.	CCAUCUCAUAAUAUACGAG	Cleavage	similar to UniRef100_Q55526 Cluster: GTP-binding protein era homolog; n=1; Synechocystis sp. PCC 6803|Rep: GTP-binding protein era homolog - Synechocystis sp. (strain PCC 6803), partial (6%)	1
598	miR1120.1	CX626954	3.5	-1	1	19	26	44	UUCUUAUAUUAUGGGACGG	:: ::.::::::::: ::.	CCAUCUCAUAAUAUACGAG	Cleavage	similar to UniRef100_Q9SA23 Cluster: Syntaxin-51; n=1; Arabidopsis thaliana|Rep: Syntaxin-51 - Arabidopsis thaliana (Mouse-ear cress), partial (10%)	1
599	miR1120.1	TC279709	3.5	-1	1	19	626	644	UUCUUAUAUUAUGGGACGG	:: ::.::::::::: ::.	CCAUCUCAUAAUAUACGAG	Cleavage	homologue to UniRef100_Q0IPF7 Cluster: Os12g0207600 protein; n=1; Oryza sativa Japonica Group|Rep: Os12g0207600 protein - Oryza sativa subsp. japonica (Rice), partial (8%)	1
601	miR1120.1	TC256335	3.5	-1	1	19	35	53	UUCUUAUAUUAUGGGACGG	:.: ::.:::: :::::::	CUGACCUAUAAGAUAAGAA	Cleavage	homologue to UniRef100_Q0WZC2 Cluster: RNA ligase isoform 1; n=2; Triticum aestivum|Rep: RNA ligase isoform 1 - Triticum aestivum (Wheat), partial (24%)	1
602	miR1120.1	TC274638	3.5	-1	1	19	1183	1201	UUCUUAUAUUAUGGGACGG	:: ::.::::::::: ::.	CCAUCUCAUAAUAUACGAG	Cleavage	homologue to UniRef100_A6XMY4 Cluster: 5,10-methylene-tetrahydrofolate dehydrogenase/5,10-methenyl- tetrahydrofolate cyclohydrolase; n=1; Triticum monococcum|Rep: 5,10-methylene-tetrahydrofolate dehydrogenase/5,10-methenyl- tetrahydrofolate cyclohydrolase - Triticum monococcum (Einkorn wheat) (Small spelt), complete	1
603	miR1120.1	TC247304	3.5	-1	1	19	1540	1558	UUCUUAUAUUAUGGGACGG	: ::.::::::::::: :.	CAGUUCCAUAAUAUAAAAG	Cleavage	similar to UniRef100_Q0JLC8 Cluster: Os01g0608300 protein; n=2; Oryza sativa Japonica Group|Rep: Os01g0608300 protein - Oryza sativa subsp. japonica (Rice), partial (52%)	1
604	miR1120.1	TC270102	3.5	-1	1	19	1879	1897	UUCUUAUAUUAUGGGACGG	.: ::::: :::::::::.	UCAUCCCACAAUAUAAGAG	Translation	similar to UniRef100_A7QDL9 Cluster: Chromosome chr10 scaffold_81, whole genome shotgun sequence; n=1; Vitis vinifera|Rep: Chromosome chr10 scaffold_81, whole genome shotgun sequence - Vitis vinifera (Grape), partial (84%)	1
605	miR1120.1	TC276635	3.5	-1	1	19	109	127	UUCUUAUAUUAUGGGACGG	:: : :..::::::.::::	CCAUGCUGUAAUAUGAGAA	Cleavage		1
606	miR1120.1	TC268351	3.5	-1	1	19	676	694	UUCUUAUAUUAUGGGACGG	:: : :::::.:.::::.:	CCAUGCCAUAGUGUAAGGA	Cleavage	similar to UniRef100_Q0D617 Cluster: Os07g0517700 protein; n=1; Oryza sativa Japonica Group|Rep: Os07g0517700 protein - Oryza sativa subsp. japonica (Rice), partial (5%)	1
607	miR1120.1	TC262592	3.5	-1	1	19	597	615	UUCUUAUAUUAUGGGACGG	::: : ::: :::::::::	CCGCCACAUCAUAUAAGAA	Translation	weakly similar to UniRef100_A7PRH0 Cluster: Chromosome chr14 scaffold_27, whole genome shotgun sequence; n=1; Vitis vinifera|Rep: Chromosome chr14 scaffold_27, whole genome shotgun sequence - Vitis vinifera (Grape), partial (15%)	1
1315	miR1120.1	FD519329	4	-1	1	19	159	177	UUCUUAUAUUAUGGGACGG	::::::.::: :::..::	CCGUCCUAUAUUAUGGGAC	Cleavage	similar to UniRef100_Q0J830 Cluster: Os08g0141000 protein; n=1; Oryza sativa Japonica Group|Rep: Os08g0141000 protein - Oryza sativa subsp. japonica (Rice), partial (9%)	2
1316	miR1120.1	BY861244	4	-1	1	19	63	81	UUCUUAUAUUAUGGGACGG	::::..:::::::::.:	CCGUUUCAUAAUAUAGGUU	Cleavage		1
1317	miR1120.1	TC278274	4	-1	1	19	100	118	UUCUUAUAUUAUGGGACGG	:: :.::::::::::::	CCAUUCCAUAAUAUAAGUC	Cleavage		1
1318	miR1120.1	CA005944	4	-1	1	19	244	262	UUCUUAUAUUAUGGGACGG	.:::::: :::::::::	AUGUCCCAAAAUAUAAGAU	Translation	weakly similar to UniRef100_Q15MP4 Cluster: Partial_Kinase; n=1; Aegilops tauschii|Rep: Partial_Kinase - Aegilops tauschii (Tausch's goatgrass) (Aegilops squarrosa), partial (28%)	1
1319	miR1120.1	EX583948	4	-1	1	19	48	66	UUCUUAUAUUAUGGGACGG	:::::::. :::.::.::	CCGUCCCGAAAUGUAGGAC	Translation	similar to UniRef100_Q0DW95 Cluster: Os02g0825100 protein; n=1; Oryza sativa Japonica Group|Rep: Os02g0825100 protein - Oryza sativa subsp. japonica (Rice), partial (5%)	1
1320	miR1120.1	TC247157	4	-1	1	19	11	29	UUCUUAUAUUAUGGGACGG	:.::.::: ::::::::.	CUGUUCCAGAAUAUAAGGU	Translation		1
1321	miR1120.1	TC255890	4	-1	1	19	521	539	UUCUUAUAUUAUGGGACGG	:.:::.:: :::.:::::	CUGUCUCAAAAUGUAAGAC	Translation	similar to UniRef100_A6QYV1 Cluster: Predicted protein; n=1; Ajellomyces capsulatus NAm1|Rep: Predicted protein - Ajellomyces capsulata (strain NAm1) (Histoplasma capsulatum), partial (12%)	1
1322	miR1120.1	TC274630	4	-1	1	19	532	550	UUCUUAUAUUAUGGGACGG	:::...::::::::: ::	ACGUUUUAUAAUAUAAAAA	Cleavage	weakly similar to UniRef100_Q7XHK1 Cluster: Beta3-glucuronyltransferase; n=1; Zea mays|Rep: Beta3-glucuronyltransferase - Zea mays (Maize), partial (18%)	1
1323	miR1120.1	TC249924	4	-1	1	19	477	495	UUCUUAUAUUAUGGGACGG	:.:::.:: :::.:::::	CUGUCUCAAAAUGUAAGAU	Translation	weakly similar to UniRef100_Q8H3G8 Cluster: Myosin heavy chain-like protein; n=1; Oryza sativa Japonica Group|Rep: Myosin heavy chain-like protein - Oryza sativa subsp. japonica (Rice), partial (14%)	1
1325	miR1120.1	TC252903	4	-1	1	19	964	982	UUCUUAUAUUAUGGGACGG	:::::::: :: ::::::	CCGUCCCACAACAUAAGAC	Translation	similar to UniRef100_A7UDM2 Cluster: CFM2; n=1; Zea mays|Rep: CFM2 - Zea mays (Maize), partial (15%)	1
1326	miR1120.1	DN157903	4	-1	1	19	79	97	UUCUUAUAUUAUGGGACGG	::::::.: ::::::: :.	CCGUCCUACAAUAUAAAAG	Translation		1
1327	miR1120.1	BU969638	4	-1	1	19	174	192	UUCUUAUAUUAUGGGACGG	:.::.:..:. ::::::::	CUGUUCUGUGUUAUAAGAA	Cleavage	similar to UniRef100_A1VVW4 Cluster: Isoprenylcysteine carboxyl methyltransferase; n=1; Polaromonas naphthalenivorans CJ2|Rep: Isoprenylcysteine carboxyl methyltransferase - Polaromonas naphthalenivorans (strain CJ2), partial (6%)	1
1329	miR1120.1	DN183554	4	-1	1	19	245	263	UUCUUAUAUUAUGGGACGG	.:::...::: ::::::.:	UCGUUUUAUAUUAUAAGGA	Cleavage	similar to UniRef100_Q5G7A4 Cluster: NADH dehydrogenase subunit 2; n=1; Centruroides limpidus|Rep: NADH dehydrogenase subunit 2 - Centruroides limpidus, partial (6%)	1
1330	miR1120.1	AV836526	4	-1	1	19	245	263	UUCUUAUAUUAUGGGACGG	::::.. ::::::::: ::	CCGUUUAAUAAUAUAAAAA	Cleavage		1
1331	miR1120.1	BM817062	4	-1	1	19	188	206	UUCUUAUAUUAUGGGACGG	:::::.:: :::.::: ::	CCGUCUCAAAAUGUAAAAA	Translation	homologue to UniRef100_Q2IQP8 Cluster: Flagellar biosynthesis protein FlhA; n=1; Anaeromyxobacter dehalogenans 2CP-C|Rep:, partial (2%)	1
1332	miR1120.1	DN177584	4	-1	1	19	69	87	UUCUUAUAUUAUGGGACGG	:: ::: :.:::::::::	ACGACCCUUGAUAUAAGAA	Cleavage	similar to UniRef100_A6RA79 Cluster: Predicted protein; n=1; Ajellomyces capsulatus NAm1|Rep: Predicted protein - Ajellomyces capsulata (strain NAm1) (Histoplasma capsulatum), partial (8%)	1
1333	miR1120.1	GH226400	4	-1	1	19	307	325	UUCUUAUAUUAUGGGACGG	:.:: ::: :::::::::	CUGUACCAAAAUAUAAGAU	Translation		1
1334	miR1120.1	BI953937	4	-1	1	19	308	326	UUCUUAUAUUAUGGGACGG	:.:: ::: :::::::::	CUGUACCAAAAUAUAAGAU	Translation		1
1335	miR1120.1	TC243926	4	-1	1	19	518	536	UUCUUAUAUUAUGGGACGG	.: .:.::::::::.:::	AUGCUCUAUAAUAUAGGAA	Cleavage	weakly similar to UniRef100_A7QY81 Cluster: Chromosome chr2 scaffold_241, whole genome shotgun sequence; n=1; Vitis vinifera|Rep: Chromosome chr2 scaffold_241, whole genome shotgun sequence - Vitis vinifera (Grape), partial (39%)	1
1336	miR1120.1	TC276823	4	-1	1	19	1083	1101	UUCUUAUAUUAUGGGACGG	:: ::: .::::::::::	CCUUCCAGUAAUAUAAGAU	Cleavage	similar to UniRef100_Q6ZIU7 Cluster: Bicoid-interacting protein 3-like; n=1; Oryza sativa Japonica Group|Rep: Bicoid-interacting protein 3-like - Oryza sativa subsp. japonica (Rice), partial (79%)	1
1337	miR1120.1	TC257663	4	-1	1	19	1155	1173	UUCUUAUAUUAUGGGACGG	:::: .:: :::::::::	CCGUAUCAAAAUAUAAGAC	Translation	homologue to UniRef100_Q8S0I2 Cluster: Methyltransferase-like; n=1; Oryza sativa Japonica Group|Rep: Methyltransferase-like - Oryza sativa subsp. japonica (Rice), partial (90%)	1
1338	miR1120.1	TC250325	4	-1	1	19	1178	1196	UUCUUAUAUUAUGGGACGG	:.:: ::: :::::::::	CUGUACCAAAAUAUAAGAC	Translation	similar to UniRef100_A7QT89 Cluster: Chromosome chr1 scaffold_166, whole genome shotgun sequence; n=1; Vitis vinifera|Rep: Chromosome chr1 scaffold_166, whole genome shotgun sequence - Vitis vinifera (Grape), partial (65%)	1
1339	miR1120.1	TC265243	4	-1	1	19	1324	1342	UUCUUAUAUUAUGGGACGG	:: ::: .::::::::::	CCUUCCAGUAAUAUAAGAU	Cleavage	similar to UniRef100_Q6ZIU7 Cluster: Bicoid-interacting protein 3-like; n=1; Oryza sativa Japonica Group|Rep: Bicoid-interacting protein 3-like - Oryza sativa subsp. japonica (Rice), partial (43%)	1
1340	miR1120.1	CB861936	4	-1	1	19	154	172	UUCUUAUAUUAUGGGACGG	:: ::. .::::.::::::	CCUUCUAGUAAUGUAAGAA	Cleavage		1
1341	miR1120.1	CD057167	4	-1	1	19	314	332	UUCUUAUAUUAUGGGACGG	::: .:..: :::::::::	CCGCUCUGUUAUAUAAGAA	Translation	similar to UniRef100_Q9ASU8 Cluster: AT5g11790/T22P22_180; n=2; Arabidopsis thaliana|Rep: AT5g11790/T22P22_180 - Arabidopsis thaliana (Mouse-ear cress), partial (23%)	1
1342	miR1120.1	AJ466819	4	-1	1	19	381	399	UUCUUAUAUUAUGGGACGG	:. ::::.::: :::::.:	CUUUCCCGUAAAAUAAGGA	Cleavage	homologue to UniRef100_Q7XIT4 Cluster: Light induced protein like protein; n=2; Oryza sativa|Rep: Light induced protein like protein - Oryza sativa subsp. japonica (Rice), partial (83%)	1
1343	miR1120.1	CX630366	4	-1	1	19	374	392	UUCUUAUAUUAUGGGACGG	::::: :: ::::::.:..	CCGUCACAAAAUAUAGGGG	Translation	weakly similar to UniRef100_Q9STM6 Cluster: Lipase-like protein; n=1; Arabidopsis thaliana|Rep: Lipase-like protein - Arabidopsis thaliana (Mouse-ear cress), partial (7%)	1
1344	miR1120.1	BG367054	4	-1	1	19	165	183	UUCUUAUAUUAUGGGACGG	:.:: ::::: :::.:::.	CUGUGCCAUACUAUGAGAG	Cleavage	similar to UniRef100_P31691 Cluster: ADP,ATP carrier protein, mitochondrial precursor; n=3; Oryza sativa|Rep: ADP,ATP carrier protein, mitochondrial precursor - Oryza sativa subsp. japonica (Rice), partial (37%)	1
1345	miR1120.1	TC261349	4	-1	1	19	49	67	UUCUUAUAUUAUGGGACGG	:: :.::::. ::::.:::	CCUUUCCAUGCUAUAGGAA	Cleavage	similar to UniRef100_Q0JEA8 Cluster: Os04g0304200 protein; n=1; Oryza sativa Japonica Group|Rep: Os04g0304200 protein - Oryza sativa subsp. japonica (Rice), partial (15%)	2
1346	miR1120.1	TC258211	4	-1	1	19	3	21	UUCUUAUAUUAUGGGACGG	:.::. :::::::::: .:	CUGUUACAUAAUAUAAAGA	Cleavage		1
1347	miR1120.1	FD524339	4	-1	1	19	420	438	UUCUUAUAUUAUGGGACGG	:.::. :: :.::::::::	CUGUUACAAAGUAUAAGAA	Translation	weakly similar to UniRef100_Q5N770 Cluster: ZIGA1 protein-like; n=1; Oryza sativa Japonica Group|Rep: ZIGA1 protein-like - Oryza sativa subsp. japonica (Rice), partial (8%)	1
1349	miR1120.1	DN189426	4	-1	1	19	58	76	UUCUUAUAUUAUGGGACGG	::::. :: :.:::::::.	CCGUUGCAGAGUAUAAGAG	Translation	homologue to UniRef100_Q9A8C5 Cluster: 2-dehydro-3-deoxyphosphooctonate aldolase; n=1; Caulobacter vibrioides|Rep: 2-dehydro-3-deoxyphosphooctonate aldolase - Caulobacter crescentus (Caulobacter vibrioides), partial (5%)	1
1350	miR1120.1	AL504659	4	-1	1	19	362	380	UUCUUAUAUUAUGGGACGG	:.: .::.::.:::..:::	CUGGUCCGUAGUAUGGGAA	Cleavage	weakly similar to UniRef100_Q2U939 Cluster: Predicted protein; n=1; Aspergillus oryzae|Rep: Predicted protein - Aspergillus oryzae, partial (13%)	1
1351	miR1120.1	TC268017	4	-1	1	19	548	566	UUCUUAUAUUAUGGGACGG	:. ::::.::: :::::.:	CUUUCCCGUAAAAUAAGGA	Cleavage	homologue to UniRef100_Q7XIT4 Cluster: Light induced protein like protein; n=2; Oryza sativa|Rep: Light induced protein like protein - Oryza sativa subsp. japonica (Rice), partial (98%)	1
1352	miR1120.1	TC257728	4	-1	1	19	862	880	UUCUUAUAUUAUGGGACGG	.: :::: :.::.::::::	UCUUCCCUUGAUGUAAGAA	Cleavage		1
1353	miR1120.1	TC279689	4	-1	1	19	1177	1195	UUCUUAUAUUAUGGGACGG	: ::.:: ::.:::::::.	CAGUUCCUUAGUAUAAGAG	Cleavage	similar to UniRef100_A1C3X3 Cluster: Cystathionine gamma-lyase; n=1; Aspergillus clavatus|Rep: Cystathionine gamma-lyase - Aspergillus clavatus, partial (62%)	1
1354	miR1120.1	TC240639	4	-1	1	19	868	886	UUCUUAUAUUAUGGGACGG	..:: .::::::: :::::	UUGUAUCAUAAUACAAGAA	Cleavage	weakly similar to UniRef100_Q9HF33 Cluster: Calmodulin-binding protein kinase; n=1; Drechslerella dactyloides|Rep: Calmodulin-binding protein kinase - Arthrobotrys dactyloides (Nematode-trapping fungus), partial (7%)	1
2794	miR1120.1	TC253552	4.5	-1	1	19	609	627	UUCUUAUAUUAUGGGACGG	::::.:: :::::::::	CCGUUCCUUAAUAUAAGUG	Cleavage	similar to UniRef100_A7PX80 Cluster: Chromosome chr12 scaffold_36, whole genome shotgun sequence; n=1; Vitis vinifera|Rep: Chromosome chr12 scaffold_36, whole genome shotgun sequence - Vitis vinifera (Grape), partial (76%)	1
2795	miR1120.1	TC266657	4.5	-1	1	19	1441	1459	UUCUUAUAUUAUGGGACGG	:::::::::.:::::	UACUCCCAUAAUGUAAGAC	Cleavage	weakly similar to UniRef100_Q9FPQ5 Cluster: Gamete-specific hydroxyproline-rich glycoprotein a2; n=1; Chlamydomonas reinhardtii|Rep: Gamete-specific hydroxyproline-rich glycoprotein a2 - Chlamydomonas reinhardtii, partial (10%)	1
2796	miR1120.1	BQ753477	4.5	-1	1	19	204	222	UUCUUAUAUUAUGGGACGG	:.:::.:: .::::.:::	CUGUCUCAAGAUAUGAGAC	Translation		1
2797	miR1120.1	TC259679	4.5	-1	1	19	449	467	UUCUUAUAUUAUGGGACGG	::::.:: :::::::::	CCGUUCCCAAAUAUAAGAC	Translation	weakly similar to UniRef100_Q0J9J6 Cluster: Os04g0648700 protein; n=1; Oryza sativa Japonica Group|Rep: Os04g0648700 protein - Oryza sativa subsp. japonica (Rice), partial (19%)	1
2798	miR1120.1	CA009933	4.5	-1	1	19	250	268	UUCUUAUAUUAUGGGACGG	::::.::: :::::: ::	CCGUUCCAAAAUAUAUGAC	Translation	similar to UniRef100_A0BFR1 Cluster: Chromosome undetermined scaffold_104 whole genome shotgun sequence; n=1; Paramecium, partial (3%)	1
2799	miR1120.1	TC255081	4.5	-1	1	19	515	533	UUCUUAUAUUAUGGGACGG	::::.:: :::::::::	CCGUUCCUAAAUAUAAGAC	Translation	similar to UniRef100_A6NNA2 Cluster: Uncharacterized protein ENSP00000373454; n=1; Homo sapiens|Rep: Uncharacterized protein ENSP00000373454 - Homo sapiens (Human), partial (4%)	1
2800	miR1120.1	TC249786	4.5	-1	1	19	374	392	UUCUUAUAUUAUGGGACGG	::::.:: :::::::::	CCGUUCCUAAAUAUAAGAU	Translation	similar to UniRef100_Q2Q4X7 Cluster: Dicer-like protein; n=1; Oryza sativa Indica Group|Rep: Dicer-like protein - Oryza sativa subsp. indica (Rice), partial (8%)	1
2801	miR1120.1	CV058520	4.5	-1	1	19	446	464	UUCUUAUAUUAUGGGACGG	::::..: :::::.:::.	GCGUCUUACAAUAUGAGAG	Translation	weakly similar to UniRef100_A1WIQ6 Cluster: DNA translocase FtsK; n=1; Verminephrobacter eiseniae EF01-2|Rep: DNA translocase FtsK -, partial (2%)	1
2802	miR1120.1	BE230934	4.5	-1	1	19	197	215	UUCUUAUAUUAUGGGACGG	.:::.:..::::: ::::	UCGUUCUGUAAUACAAGAU	Cleavage	similar to UniRef100_A2BDC1 Cluster: LOC494754 protein; n=1; Xenopus laevis|Rep: LOC494754 protein - Xenopus laevis (African clawed frog), partial (3%)	1
2803	miR1120.1	TC242874	4.5	-1	1	19	571	589	UUCUUAUAUUAUGGGACGG	::::.:: :::::::::	CCGUUCCUAAAUAUAAGAC	Translation	similar to UniRef100_Q8H5R5 Cluster: Haploid germ cell-specific nuclear protein kinase-like protein; n=2; Oryza sativa Japonica Group|Rep: Haploid germ cell-specific nuclear protein kinase-like protein - Oryza sativa subsp. japonica (Rice), partial (30%)	1
2804	miR1120.1	TC256452	4.5	-1	1	19	653	671	UUCUUAUAUUAUGGGACGG	::::.:: :::::::::	CCGUUCCUAAAUAUAAGAC	Translation	similar to UniRef100_Q0J6W9 Cluster: Os08g0254900 protein; n=1; Oryza sativa Japonica Group|Rep: Os08g0254900 protein - Oryza sativa subsp. japonica (Rice), partial (37%)	1
2805	miR1120.1	DN184857	4.5	-1	1	19	481	499	UUCUUAUAUUAUGGGACGG	::::..:::::::.: .:	ACGUCUUAUAAUAUGAAGA	Cleavage		1
2806	miR1120.1	DN187279	4.5	-1	1	19	475	493	UUCUUAUAUUAUGGGACGG	.:::...:.::.::::.:	GUGUCUUGUGAUGUAAGGA	Cleavage	similar to UniRef100_A9UX03 Cluster: Predicted protein; n=1; Monosiga brevicollis MX1|Rep: Predicted protein - Monosiga brevicollis MX1, partial (6%)	1
2807	miR1120.1	TC262938	4.5	-1	1	19	277	295	UUCUUAUAUUAUGGGACGG	::::.:: :::::::::	CCGUUCCUAAAUAUAAGAC	Translation	similar to UniRef100_A8PBG5 Cluster: Predicted protein; n=1; Coprinopsis cinerea okayama7#130|Rep: Predicted protein - Coprinopsis cinerea okayama7#130, partial (4%)	1
2808	miR1120.1	TC265394	4.5	-1	1	19	682	700	UUCUUAUAUUAUGGGACGG	::::.:: :::::::::	CCGUUCCUAAAUAUAAGAC	Translation	weakly similar to UniRef100_Q2R3M5 Cluster: Expressed protein; n=3; Oryza sativa Japonica Group|Rep: Expressed protein - Oryza sativa subsp. japonica (Rice), partial (7%)	1
2809	miR1120.1	TC240134	4.5	-1	1	19	500	518	UUCUUAUAUUAUGGGACGG	::::.:: :::::::::	CCGUUCCUAAAUAUAAGAC	Translation	similar to UniRef100_Q8H5R5 Cluster: Haploid germ cell-specific nuclear protein kinase-like protein; n=2; Oryza sativa Japonica Group|Rep: Haploid germ cell-specific nuclear protein kinase-like protein - Oryza sativa subsp. japonica (Rice), partial (19%)	1
2810	miR1120.1	TC272422	4.5	-1	1	19	570	588	UUCUUAUAUUAUGGGACGG	::::.::: ::::::: :	CCGUUCCAAAAUAUAACAC	Translation	weakly similar to UniRef100_Q7FAH0 Cluster: OJ000223_09.17 protein; n=2; Oryza sativa|Rep: OJ000223_09.17 protein - Oryza sativa subsp. japonica (Rice), partial (3%)	1
2811	miR1120.1	TC241610	4.5	-1	1	19	788	806	UUCUUAUAUUAUGGGACGG	..::.::. :::::::::	UUGUUCCGAAAUAUAAGAC	Translation	homologue to UniRef100_Q2QWW9 Cluster: Transcriptional regulator, Sir2 family protein, expressed; n=1; Oryza sativa Japonica Group|Rep: Transcriptional regulator, Sir2 family protein, expressed - Oryza sativa subsp. japonica (Rice), partial (38%)	1
2812	miR1120.1	TC245270	4.5	-1	1	19	834	852	UUCUUAUAUUAUGGGACGG	::::.:: :::::::::	CCGUUCCUAAAUAUAAGAC	Translation	homologue to UniRef100_Q0DJD8 Cluster: Os05g0297900 protein; n=1; Oryza sativa Japonica Group|Rep: Os05g0297900 protein - Oryza sativa subsp. japonica (Rice), complete	1
2813	miR1120.1	TC238627	4.5	-1	1	19	885	903	UUCUUAUAUUAUGGGACGG	::::.:: :::::::::	CCGUUCCUAAAUAUAAGAC	Translation	UniRef100_Q0DK90 Cluster: Ubiquitin carrier protein; n=1; Oryza sativa Japonica Group|Rep: Ubiquitin carrier protein - Oryza sativa subsp. japonica (Rice), complete	1
2815	miR1120.1	TC244458	4.5	-1	1	19	1311	1329	UUCUUAUAUUAUGGGACGG	::::.:: :::::::::	CCGUUCCUAAAUAUAAGAC	Translation	weakly similar to UniRef100_A7QZ27 Cluster: Chromosome chr17 scaffold_263, whole genome shotgun sequence; n=1; Vitis vinifera|Rep: Chromosome chr17 scaffold_263, whole genome shotgun sequence - Vitis vinifera (Grape), partial (40%)	1
2816	miR1120.1	TC241529	4.5	-1	1	19	1616	1635	UUCUUAUAU-UAUGGGACGG	:: ::::::: ::::::::.	CCAUCCCAUAUAUAUAAGAG	Cleavage	homologue to UniRef100_Q8L5T0 Cluster: Triacylglycerol Lipase; n=1; Triticum aestivum|Rep: Triacylglycerol Lipase - Triticum aestivum (Wheat), complete	1
2817	miR1120.1	CA592777	4.5	-1	1	19	316	333	UUCUUAUAUUAUGGGACGG	::::.:: ::::::::::	CCGUUCC-UAAUAUAAGAC	Cleavage	similar to UniRef100_A7P2L9 Cluster: Chromosome chr1 scaffold_5, whole genome shotgun sequence; n=1; Vitis vinifera|Rep: Chromosome chr1 scaffold_5, whole genome shotgun sequence - Vitis vinifera (Grape), partial (5%)	1
2818	miR1120.1	TC261349	4.5	-1	1	19	588	606	UUCUUAUAUUAUGGGACGG	:.:: ::: :::.:::::	CUGUACCAAAAUGUAAGAC	Translation	similar to UniRef100_Q0JEA8 Cluster: Os04g0304200 protein; n=1; Oryza sativa Japonica Group|Rep: Os04g0304200 protein - Oryza sativa subsp. japonica (Rice), partial (15%)	2
2819	miR1120.1	DN179876	4.5	-1	1	19	534	552	UUCUUAUAUUAUGGGACGG	:::::...:: : ::::::	CCGUCUUGUACUUUAAGAA	Cleavage	similar to UniRef100_A9U478 Cluster: Predicted protein; n=1; Physcomitrella patens subsp. patens|Rep: Predicted protein -, partial (1%)	1
2821	miR1120.1	TC250460	4.5	-1	1	19	1656	1674	UUCUUAUAUUAUGGGACGG	::::::..:..:.::.: :	CCGUCCUGUGGUGUAGGCA	Cleavage	homologue to UniRef100_A2V654 Cluster: Ferredoxin-dependent glutamate synthase precursor; n=2; Oryza sativa|Rep: Ferredoxin-dependent glutamate synthase precursor - Oryza sativa (Rice), partial (26%)	1
2826	miR1120.1	DN158691	4.5	-1	1	19	32	50	UUCUUAUAUUAUGGGACGG	:. :.:.::.:::::.::	CUCUUCUAUGAUAUAGGAU	Cleavage		1
2827	miR1120.1	DN158172	4.5	-1	1	19	139	157	UUCUUAUAUUAUGGGACGG	:::: ::::.::: :.::	CCGUGCCAUGAUACAGGAC	Cleavage		1
2828	miR1120.1	BI948055	4.5	-1	1	19	241	259	UUCUUAUAUUAUGGGACGG	:.: ::: :.::::::::	CUGCCCCUUGAUAUAAGAC	Cleavage	similar to UniRef100_A8JAG2 Cluster: Predicted protein; n=1; Chlamydomonas reinhardtii|Rep: Predicted protein - Chlamydomonas, partial (2%)	1
2829	miR1120.1	TC263146	4.5	-1	1	19	428	446	UUCUUAUAUUAUGGGACGG	:.::: .: :::::::::	CUGUCAUAAAAUAUAAGAC	Translation	similar to UniRef100_A4LNR5 Cluster: MltA-interacting MipA; n=1; Burkholderia pseudomallei 305|Rep: MltA-interacting MipA - Burkholderia pseudomallei 305, partial (5%)	1
2830	miR1120.1	TC273125	4.5	-1	1	19	66	84	UUCUUAUAUUAUGGGACGG	.::: ...::.:::::::	UCGUGUUGUAGUAUAAGAU	Cleavage	similar to UniRef100_Q0DHV9 Cluster: Os05g0437100 protein; n=2; Oryza sativa|Rep: Os05g0437100 protein - Oryza sativa subsp. japonica (Rice), partial (19%)	1
2831	miR1120.1	TC257902	4.5	-1	1	19	349	367	UUCUUAUAUUAUGGGACGG	:.:: .:: :::::::::	CUGUAUCAAAAUAUAAGAC	Translation	weakly similar to UniRef100_P43214 Cluster: Pollen allergen Phl p 2 precursor; n=5; Pooideae|Rep: Pollen allergen Phl p 2 precursor - Phleum pratense (Common timothy), partial (46%)	1
2832	miR1120.1	TC274961	4.5	-1	1	19	548	566	UUCUUAUAUUAUGGGACGG	..::: :: :::::::::	UUGUCACAAAAUAUAAGAU	Translation	similar to UniRef100_Q10MF5 Cluster: Expressed protein; n=2; Oryza sativa|Rep: Expressed protein - Oryza sativa subsp. japonica (Rice), partial (31%)	1
4763	miR1120.1	TC272102	5	-1	1	19	920	938	UUCUUAUAUUAUGGGACGG	: .:.:::::::::::	AGCUAUCGUAAUAUAAGAA	Cleavage	similar to UniRef100_Q0DG80 Cluster: Os05g0548700 protein; n=1; Oryza sativa Japonica Group|Rep: Os05g0548700 protein - Oryza sativa subsp. japonica (Rice), partial (10%)	2
4764	miR1120.1	TC280569	5	-1	1	19	719	737	UUCUUAUAUUAUGGGACGG	.:: :: ::::::::::	AUGUACCUUAAUAUAAGAC	Cleavage	similar to UniRef100_Q5DBE9 Cluster: SJCHGC01974 protein; n=1; Schistosoma japonicum|Rep: SJCHGC01974 protein - Schistosoma japonicum (Blood fluke), partial (22%)	2
4765	miR1120.1	TC255021	5	-1	1	19	1044	1062	UUCUUAUAUUAUGGGACGG	:.::::::::::.:::	CUGUCCCAUAAUGUAAUUC	Cleavage	similar to UniRef100_Q75HJ9 Cluster: Expressed protein; n=2; Oryza sativa Japonica Group|Rep: Expressed protein - Oryza sativa subsp. japonica (Rice), partial (37%)	1
4766	miR1120.1	TC250424	5	-1	1	19	205	223	UUCUUAUAUUAUGGGACGG	::::..:: ::::::::	CCGUUUCAAAAUAUAAGUC	Translation	homologue to UniRef100_Q0DAJ3 Cluster: Os06g0649000 protein; n=2; Oryza sativa Japonica Group|Rep: Os06g0649000 protein - Oryza sativa subsp. japonica (Rice), partial (21%)	1
4767	miR1120.1	TC278824	5	-1	1	19	16	34	UUCUUAUAUUAUGGGACGG	..:::::::::::::	CUAGUUCAUAAUAUAAGAA	Cleavage	similar to UniRef100_A3CWF1 Cluster: MscS Mechanosensitive ion channel; n=1; Methanoculleus marisnigri JR1|Rep: MscS Mechanosensitive ion channel - Methanoculleus marisnigri (strain ATCC 35101 / DSM 1498 / JR1), partial (6%)	1
4768	miR1120.1	NP1677113	5	-1	1	19	328	347	UUCUUAUA-UUAUGGGACGG	::::..:.::: :::.::::	CCGUUUCGUAACUAUGAGAA	Cleavage	GB|EF115541.1|ABK79434.1 ribosomal protein S18	1
4769	miR1120.1	BF066076	5	-1	1	19	385	404	UUCUUA-UAUUAUGGGACGG	:.:::::::.::. :.::::	CUGUCCCAUGAUGCUGAGAA	Cleavage	similar to UniRef100_Q84P96 Cluster: 3-ketoacyl-CoA thiolase-like protein; n=2; Oryza sativa|Rep: 3-ketoacyl-CoA thiolase-like protein - Oryza sativa subsp. japonica (Rice), partial (24%)	1
4770	miR1120.1	EX597537	5	-1	1	19	227	245	UUCUUAUAUUAUGGGACGG	:.:..:::::::.:::	GACUUCUGUAAUAUAGGAA	Cleavage	weakly similar to UniRef100_Q219X7 Cluster: Dienelactone hydrolase; n=1; Rhodopseudomonas palustris BisB18|Rep: Dienelactone hydrolase - Rhodopseudomonas palustris (strain BisB18), partial (4%)	1
4771	miR1120.1	TC255187	5	-1	1	19	494	512	UUCUUAUAUUAUGGGACGG	:.:..:::::::.:::	GACUUCUGUAAUAUAGGAA	Cleavage		1
4772	miR1120.1	TC264321	5	-1	1	19	331	349	UUCUUAUAUUAUGGGACGG	.::::..:::::.:: :.	UCGUCUUAUAAUGUACGGC	Cleavage	UniRef100_Q0ILR8 Cluster: Os12g0628200 protein; n=1; Oryza sativa Japonica Group|Rep: Os12g0628200 protein - Oryza sativa subsp. japonica (Rice), partial (5%)	1
4773	miR1120.1	BG367693	5	-1	1	19	699	717	UUCUUAUAUUAUGGGACGG	:::::::::::.: ::	UACUCCCAUAAUAUGAAAA	Cleavage	similar to UniRef100_A7QZ01 Cluster: Chromosome undetermined scaffold_260, whole genome shotgun sequence; n=1; Vitis vinifera|Rep: Chromosome undetermined scaffold_260, whole genome shotgun sequence - Vitis vinifera (Grape), partial (85%)	1
4774	miR1120.1	TC253511	5	-1	1	19	391	409	UUCUUAUAUUAUGGGACGG	:.:..::.::::::::	GUUUUCUGUAGUAUAAGAA	Cleavage	homologue to UniRef100_Q2QMP5 Cluster: Expressed protein; n=2; Oryza sativa Japonica Group|Rep: Expressed protein - Oryza sativa subsp. japonica (Rice), partial (11%)	1
4775	miR1120.1	TC252144	5	-1	1	19	1509	1527	UUCUUAUAUUAUGGGACGG	:.:::::::.::.:.:	GGUUUCCAUAAUGUAGGGA	Cleavage	similar to UniRef100_O82193 Cluster: Expressed protein; n=1; Arabidopsis thaliana|Rep: Expressed protein - Arabidopsis thaliana (Mouse-ear cress), partial (55%)	1
4776	miR1120.1	TC279469	5	-1	1	19	1925	1943	UUCUUAUAUUAUGGGACGG	:.:..::.::::::::	GUUUUCUGUAGUAUAAGAA	Cleavage	similar to UniRef100_A7PE99 Cluster: Chromosome chr11 scaffold_13, whole genome shotgun sequence; n=1; Vitis vinifera|Rep: Chromosome chr11 scaffold_13, whole genome shotgun sequence - Vitis vinifera (Grape), partial (80%)	1
4777	miR1120.1	CV058898	5	-1	1	19	81	99	UUCUUAUAUUAUGGGACGG	:::: ::: ::::::::	CCGUACCAAAAUAUAAGUC	Translation	similar to UniRef100_UPI000065EECB Cluster: Heterogeneous nuclear ribonucleoprotein M (hnRNP M).; n=1; Takifugu rubripes|Rep:, partial (2%)	1
4778	miR1120.1	TC267439	5	-1	1	19	658	676	UUCUUAUAUUAUGGGACGG	: :::.::::.:::.::	CGGUCUCAUAGUAUGAGCU	Cleavage	homologue to UniRef100_Q0DC79 Cluster: Os06g0474200 protein; n=1; Oryza sativa Japonica Group|Rep: Os06g0474200 protein - Oryza sativa subsp. japonica (Rice), partial (35%)	1
4779	miR1120.1	TC257916	5	-1	1	19	647	665	UUCUUAUAUUAUGGGACGG	:::::.::.:::..:..	GGGUCCCGUAGUAUGGGGG	Cleavage	similar to UniRef100_Q7X9K5 Cluster: F1-ATPase; n=1; Triticum aestivum|Rep: F1-ATPase - Triticum aestivum (Wheat), partial (34%)	1
4780	miR1120.1	TC277253	5	-1	1	19	668	686	UUCUUAUAUUAUGGGACGG	::.:.:::.:.::::..	AAGUUCUAUAGUGUAAGGG	Cleavage		1
4781	miR1120.1	TC257082	5	-1	1	19	518	536	UUCUUAUAUUAUGGGACGG	::::..:: :.::::::	UGGUCCUGUACUGUAAGAA	Cleavage	similar to UniRef100_A6Q0F8 Cluster: Na+/H+ antiporter; n=1; Mesembryanthemum crystallinum|Rep: Na+/H+ antiporter - Mesembryanthemum crystallinum (Common ice plant), partial (29%)	1
4782	miR1120.1	TC280364	5	-1	1	19	407	425	UUCUUAUAUUAUGGGACGG	::: .:..:::::::::	CCGGUCUGUAAUAUAAGUU	Cleavage		1
4783	miR1120.1	TC246544	5	-1	1	19	881	899	UUCUUAUAUUAUGGGACGG	::::::::::::: : :	ACGUCCCAUAAUAUUAUAC	Cleavage	homologue to UniRef100_Q9ZRS5 Cluster: Ribulose bisphosphate carboxylase small chain; n=1; Secale cereale|Rep: Ribulose bisphosphate carboxylase small chain - Secale cereale (Rye), complete	1
4784	miR1120.1	TC255966	5	-1	1	19	1520	1538	UUCUUAUAUUAUGGGACGG	:::::: :::.:..:::	AGGUCCCAAAAUGUGGGAA	Translation	weakly similar to UniRef100_Q84SH0 Cluster: Serine/threonine kinase receptor-like protein; n=1; Oryza sativa Japonica Group|Rep: Serine/threonine kinase receptor-like protein - Oryza sativa subsp. japonica (Rice), partial (35%)	1
4785	miR1120.1	CX631476	5	-1	1	19	139	157	UUCUUAUAUUAUGGGACGG	:::::..::.:: .::.:	GCGUCCUGUAGUAAGAGGA	Cleavage	UniRef100_Q1KXP4 Cluster: Chloroplast 50S ribosomal protein L2; n=1; Helianthus annuus|Rep: Chloroplast 50S ribosomal protein L2 - Helianthus annuus (Common sunflower), partial (39%)	1
4786	miR1120.1	CA006980	5	-1	1	19	322	340	UUCUUAUAUUAUGGGACGG	::::..: :::::::::	CCGUUUCUAAAUAUAAGAC	Translation	similar to UniRef100_Q62710 Cluster: Nitric oxide synthase; n=1; Rattus norvegicus|Rep: Nitric oxide synthase - Rattus norvegicus (Rat), partial (30%)	1
4787	miR1120.1	BY853714	5	-1	1	19	433	451	UUCUUAUAUUAUGGGACGG	::::..::::.:.:. ::	CCGUUUCAUAGUGUGCGAU	Cleavage	similar to UniRef100_Q7XIS2 Cluster: Receptor-like kinase-like; n=1; Oryza sativa Japonica Group|Rep: Receptor-like kinase-like - Oryza sativa subsp. japonica (Rice), partial (5%)	1
4788	miR1120.1	BJ478725	5	-1	1	19	482	500	UUCUUAUAUUAUGGGACGG	.:::.::: ::::::: :	UCGUUCCAGAAUAUAACAU	Translation	similar to UniRef100_Q5N7P7 Cluster: Microtubule-associated protein-like; n=1; Oryza sativa Japonica Group|Rep: Microtubule-associated protein-like - Oryza sativa subsp. japonica (Rice), partial (25%)	1
4789	miR1120.1	TC251524	5	-1	1	19	328	346	UUCUUAUAUUAUGGGACGG	::::.:. :::::::::	CCGUUCUUAAAUAUAAGAC	Translation	similar to UniRef100_A7PZK8 Cluster: Chromosome chr15 scaffold_40, whole genome shotgun sequence; n=1; Vitis vinifera|Rep: Chromosome chr15 scaffold_40, whole genome shotgun sequence - Vitis vinifera (Grape), partial (16%)	1
4790	miR1120.1	BU992785	5	-1	1	19	245	263	UUCUUAUAUUAUGGGACGG	.:::..:::::. :.:::	GUGUCUUAUAAUGGAGGAA	Cleavage	similar to UniRef100_Q31GZ8 Cluster: ATP-binding cassette (ABC) superfamily transporter, permease component; n=1; Thiomicrospira crunogena XCL-2|Rep: ATP-binding cassette (ABC) superfamily transporter, permease component - Thiomicrospira crunogena (strain XCL-2), partial (6%)	1
4791	miR1120.1	BF260534	5	-1	1	19	469	487	UUCUUAUAUUAUGGGACGG	::::::.::: : :.:::	GCGUCCCGUAAAACAGGAA	Cleavage	homologue to UniRef100_P49216 Cluster: 40S ribosomal protein S26; n=2; Oryza sativa Japonica Group|Rep: 40S ribosomal protein S26 - Oryza sativa subsp. japonica (Rice), partial (49%)	1
4792	miR1120.1	TC269715	5	-1	1	19	617	635	UUCUUAUAUUAUGGGACGG	.:::.:: :::::::::	UCGUUCCUAAAUAUAAGAU	Translation	similar to UniRef100_Q9JGT1 Cluster: PORF1; n=2; Torque teno virus|Rep: PORF1 - Torque teno virus, partial (3%)	1
29	miR1120.2	BU974091	0.5	-1	1	21	290	310	UUCUUAUAUUAUGGGACGGAG	::::::::::::::::::::.	CUCCGUCCCAUAAUAUAAGAG	Cleavage	UniRef100_Q1CIS3 Cluster: Acid shock protein precursor; n=1; Yersinia pestis Nepal516|Rep: Acid shock protein precursor - Yersinia pestis (biovar Antiqua strain Nepal516), partial (12%)	1
30	miR1120.2	CK566710	0.5	-1	1	21	98	118	UUCUUAUAUUAUGGGACGGAG	::::::::.::::::::::::	CUCCGUCCUAUAAUAUAAGAA	Cleavage	similar to UniRef100_Q9ATQ1 Cluster: TAK14; n=1; Triticum aestivum|Rep: TAK14 - Triticum aestivum (Wheat), partial (18%)	1
31	miR1120.2	TC272102	0.5	-1	1	21	890	910	UUCUUAUAUUAUGGGACGGAG	:::.:::::::::::::::::	CUCUGUCCCAUAAUAUAAGAA	Cleavage	similar to UniRef100_Q0DG80 Cluster: Os05g0548700 protein; n=1; Oryza sativa Japonica Group|Rep: Os05g0548700 protein - Oryza sativa subsp. japonica (Rice), partial (10%)	2
32	miR1120.2	TC250653	0.5	-1	1	21	917	937	UUCUUAUAUUAUGGGACGGAG	::::::::::::::::::::.	CUCCGUCCCAUAAUAUAAGAG	Cleavage	similar to UniRef100_Q10T01 Cluster: Expressed protein; n=1; Oryza sativa Japonica Group|Rep: Expressed protein - Oryza sativa subsp. japonica (Rice), partial (23%)	1
33	miR1120.2	TC245238	0.5	-1	1	21	1654	1674	UUCUUAUAUUAUGGGACGGAG	::::::.::::::::::::::	CUCCGUUCCAUAAUAUAAGAA	Cleavage	weakly similar to UniRef100_A7PDI3 Cluster: Chromosome chr17 scaffold_12, whole genome shotgun sequence; n=1; Vitis vinifera|Rep: Chromosome chr17 scaffold_12, whole genome shotgun sequence - Vitis vinifera (Grape), partial (68%)	1
48	miR1120.2	BY865147	1	-1	1	21	90	110	UUCUUAUAUUAUGGGACGGAG	::::::::::::::::::::	CUCCGUCCCAUAAUAUAAGAU	Cleavage		1
49	miR1120.2	TC247470	1	-1	1	21	121	141	UUCUUAUAUUAUGGGACGGAG	::::::::::::::::::::	CUCCGUCCCAUAAUAUAAGAC	Cleavage	similar to UniRef100_Q2MJC6 Cluster: Glucose transport protein 3; n=1; Passer domesticus|Rep: Glucose transport protein 3 - Passer domesticus (House sparrow), partial (16%)	1
50	miR1120.2	FD519329	1	-1	1	21	122	142	UUCUUAUAUUAUGGGACGGAG	::::::::::::::::::::	CUCCGUCCCAUAAUAUAAGAC	Cleavage	similar to UniRef100_Q0J830 Cluster: Os08g0141000 protein; n=1; Oryza sativa Japonica Group|Rep: Os08g0141000 protein - Oryza sativa subsp. japonica (Rice), partial (9%)	2
51	miR1120.2	TC239725	1	-1	1	21	746	766	UUCUUAUAUUAUGGGACGGAG	:::.:::::::::::::::.:	CUCUGUCCCAUAAUAUAAGGA	Cleavage		1
52	miR1120.2	TC251498	1	-1	1	21	355	375	UUCUUAUAUUAUGGGACGGAG	:::::::::::::::::::	AUCCGUCCCAUAAUAUAAGAU	Cleavage	weakly similar to UniRef100_A7QNP3 Cluster: Chromosome undetermined scaffold_133, whole genome shotgun sequence; n=1; Vitis vinifera|Rep: Chromosome undetermined scaffold_133, whole genome shotgun sequence - Vitis vinifera (Grape), partial (13%)	1
113	miR1120.2	AL501466	1.5	-1	1	21	132	152	UUCUUAUAUUAUGGGACGGAG	::.:::::::::::::::::	CUUCGUCCCAUAAUAUAAGAU	Cleavage		1
114	miR1120.2	DN159362	1.5	-1	1	21	474	494	UUCUUAUAUUAUGGGACGGAG	::::::::::::::.:::::	CUCCGUCCCAUAAUGUAAGAC	Cleavage		1
115	miR1120.2	TC274775	1.5	-1	1	21	29	49	UUCUUAUAUUAUGGGACGGAG	:::::::::::::::::::.	CUCCGUCCCAUAAUAUAAGGC	Cleavage	homologue to UniRef100_A6N1L0 Cluster: Ctd-phosphatase-like protein; n=1; Oryza sativa Indica Group|Rep: Ctd-phosphatase-like protein - Oryza sativa subsp. indica (Rice), partial (28%)	1
116	miR1120.2	TC252597	1.5	-1	1	21	1121	1141	UUCUUAUAUUAUGGGACGGAG	::::::::::::::.:::::	CUCCGUCCCAUAAUGUAAGAC	Cleavage		1
117	miR1120.2	CD054149	1.5	-1	1	21	301	321	UUCUUAUAUUAUGGGACGGAG	::::::..::::::.::::::	CUCCGUUUCAUAAUGUAAGAA	Cleavage	similar to UniRef100_Q5ZBD7 Cluster: Receptor-like protein kinase-like; n=1; Oryza sativa Japonica Group|Rep: Receptor-like protein kinase-like - Oryza sativa subsp. japonica (Rice), partial (25%)	1
118	miR1120.2	TC266004	1.5	-1	1	21	2	22	UUCUUAUAUUAUGGGACGGAG	:::::::::::::::::: ::	CUCCGUCCCAUAAUAUAAAAA	Cleavage	similar to UniRef100_Q8H5Q5 Cluster: Organic solute transporter-like; n=1; Oryza sativa Japonica Group|Rep: Organic solute transporter-like - Oryza sativa subsp. japonica (Rice), partial (28%)	1
119	miR1120.2	TC254574	1.5	-1	1	21	763	783	UUCUUAUAUUAUGGGACGGAG	:::::::::: ::::::::::	CUCCGUCCCACAAUAUAAGAA	Translation	similar to UniRef100_Q0JLK8 Cluster: Os01g0592900 protein; n=2; Oryza sativa Japonica Group|Rep: Os01g0592900 protein - Oryza sativa subsp. japonica (Rice), partial (12%)	1
120	miR1120.2	BQ766864	1.5	-1	1	21	379	399	UUCUUAUAUUAUGGGACGGAG	.:.::::.::::::::::::.	UUUCGUCUCAUAAUAUAAGAG	Cleavage		2
121	miR1120.2	TC255970	1.5	-1	1	21	975	995	UUCUUAUAUUAUGGGACGGAG	:::::...::::::::::::	AUCCGUUUUAUAAUAUAAGAA	Cleavage	similar to UniRef100_Q0J5T2 Cluster: Os08g0406400 protein; n=2; Oryza sativa Japonica Group|Rep: Os08g0406400 protein - Oryza sativa subsp. japonica (Rice), partial (97%)	1
122	miR1120.2	TC249649	1.5	-1	1	21	471	491	UUCUUAUAUUAUGGGACGGAG	: ::::::..::::::::::.	CCCCGUCCUGUAAUAUAAGAG	Cleavage		1
123	miR1120.2	TC256884	1.5	-1	1	21	1105	1125	UUCUUAUAUUAUGGGACGGAG	: ::::::..::::::::::.	CCCCGUCCUGUAAUAUAAGAG	Cleavage	similar to UniRef100_O64509 Cluster: Expressed protein; n=1; Arabidopsis thaliana|Rep: Expressed protein - Arabidopsis thaliana (Mouse-ear cress), partial (16%)	1
124	miR1120.2	TC241917	1.5	-1	1	21	1156	1176	UUCUUAUAUUAUGGGACGGAG	: ::::::..::::::::::.	CCCCGUCCUGUAAUAUAAGAG	Cleavage	similar to UniRef100_O64509 Cluster: Expressed protein; n=1; Arabidopsis thaliana|Rep: Expressed protein - Arabidopsis thaliana (Mouse-ear cress), partial (16%)	1
174	miR1120.2	BQ468979	2	-1	1	21	283	303	UUCUUAUAUUAUGGGACGGAG	:::.::::::::::.:::::	CUCUGUCCCAUAAUGUAAGAC	Cleavage	similar to UniRef100_Q6V5G7 Cluster: Pollen coat oleosin-glycine rich protein; n=1; Arabidopsis arenosa|Rep: Pollen coat oleosin-glycine rich protein - Cardaminopsis arenosa (Sand rock-cress) (Arabidopsis arenosa), partial (8%)	1
175	miR1120.2	BJ474583	2	-1	1	21	30	50	UUCUUAUAUUAUGGGACGGAG	:::.::::::::::.:::::	CUCUGUCCCAUAAUGUAAGAC	Cleavage	similar to UniRef100_Q697E0 Cluster: WbuM; n=1; Escherichia coli|Rep: WbuM - Escherichia coli, partial (6%)	1
176	miR1120.2	TC244199	2	-1	1	21	726	746	UUCUUAUAUUAUGGGACGGAG	:::.::::::::::.:::::	CUCUGUCCCAUAAUGUAAGAC	Cleavage	similar to UniRef100_Q0IUJ0 Cluster: Os11g0153600 protein; n=2; Oryza sativa Japonica Group|Rep: Os11g0153600 protein - Oryza sativa subsp. japonica (Rice), partial (74%)	1
177	miR1120.2	TC273876	2	-1	1	21	890	910	UUCUUAUAUUAUGGGACGGAG	:::.:::::::::::::: ::	CUCUGUCCCAUAAUAUAAUAA	Cleavage		1
178	miR1120.2	BE231018	2	-1	1	21	27	47	UUCUUAUAUUAUGGGACGGAG	::: :::.::::::::::::.	CUCGGUCUCAUAAUAUAAGAG	Cleavage	weakly similar to UniRef100_Q0IUZ4 Cluster: Os11g0126800 protein; n=1; Oryza sativa Japonica Group|Rep: Os11g0126800 protein - Oryza sativa subsp. japonica (Rice), partial (48%)	1
179	miR1120.2	AV832941	2	-1	1	21	544	564	UUCUUAUAUUAUGGGACGGAG	::: ::::..:::::::::::	CUCGGUCCUGUAAUAUAAGAA	Cleavage	similar to UniRef100_Q9FF90 Cluster: 60S ribosomal protein L13-3; n=1; Arabidopsis thaliana|Rep: 60S ribosomal protein L13-3 - Arabidopsis thaliana (Mouse-ear cress), partial (13%)	1
180	miR1120.2	TC271331	2	-1	1	21	633	653	UUCUUAUAUUAUGGGACGGAG	.:.:::.::::.::::::::.	UUUCGUUCCAUGAUAUAAGAG	Cleavage	weakly similar to UniRef100_A7P2U7 Cluster: Chromosome chr1 scaffold_5, whole genome shotgun sequence; n=1; Vitis vinifera|Rep: Chromosome chr1 scaffold_5, whole genome shotgun sequence - Vitis vinifera (Grape), partial (15%)	2
181	miR1120.2	TC271331	2	-1	1	21	609	629	UUCUUAUAUUAUGGGACGGAG	: : :::::::.::::::::.	CCCGGUCCCAUGAUAUAAGAG	Cleavage	weakly similar to UniRef100_A7P2U7 Cluster: Chromosome chr1 scaffold_5, whole genome shotgun sequence; n=1; Vitis vinifera|Rep: Chromosome chr1 scaffold_5, whole genome shotgun sequence - Vitis vinifera (Grape), partial (15%)	2
182	miR1120.2	TC265457	2	-1	1	21	100	120	UUCUUAUAUUAUGGGACGGAG	::.: :::::::::::::::.	CUUCAUCCCAUAAUAUAAGAG	Cleavage	homologue to UniRef100_Q9AY76 Cluster: Actin-depolymerizing factor 2; n=1; Oryza sativa Japonica Group|Rep: Actin-depolymerizing factor 2 - Oryza sativa subsp. japonica (Rice), partial (41%)	1
254	miR1120.2	EX594898	2.5	-1	1	21	57	77	UUCUUAUAUUAUGGGACGGAG	:::.:::.::::::.:::::	CUCUGUCUCAUAAUGUAAGAC	Cleavage		1
255	miR1120.2	TC240673	2.5	-1	1	21	760	780	UUCUUAUAUUAUGGGACGGAG	:::::::::: :::::::::	CUCCGUCCCAAAAUAUAAGAC	Translation	similar to UniRef100_Q0IUQ0 Cluster: Os11g0142500 protein; n=1; Oryza sativa Japonica Group|Rep: Os11g0142500 protein - Oryza sativa subsp. japonica (Rice), partial (28%)	1
256	miR1120.2	TC280601	2.5	-1	1	21	343	363	UUCUUAUAUUAUGGGACGGAG	::::::::::::::.::: :.	CUCCGUCCCAUAAUGUAACAG	Cleavage	similar to UniRef100_Q5UFQ3 Cluster: IAA amidohydrolase; n=1; Malus x domestica|Rep: IAA amidohydrolase - Malus domestica (Apple) (Malus sylvestris), partial (23%)	1
257	miR1120.2	TC275228	2.5	-1	1	21	308	328	UUCUUAUAUUAUGGGACGGAG	::::::.::: ::::::::.:	CUCCGUUCCAAAAUAUAAGGA	Translation	similar to UniRef100_A7P378 Cluster: Chromosome chr1 scaffold_5, whole genome shotgun sequence; n=1; Vitis vinifera|Rep: Chromosome chr1 scaffold_5, whole genome shotgun sequence - Vitis vinifera (Grape), partial (13%)	1
258	miR1120.2	TC240537	2.5	-1	1	21	974	994	UUCUUAUAUUAUGGGACGGAG	:::.::.::::::::::: ::	CUCUGUUCCAUAAUAUAAAAA	Cleavage	homologue to UniRef100_P56336 Cluster: Eukaryotic translation initiation factor 5A-4; n=1; Solanum tuberosum|Rep: Eukaryotic translation initiation factor 5A-4 - Solanum tuberosum (Potato), partial (98%)	1
259	miR1120.2	BG344337	2.5	-1	1	21	473	493	UUCUUAUAUUAUGGGACGGAG	::::::: ::::::.:::::	CUCCGUCGCAUAAUGUAAGAC	Cleavage	similar to UniRef100_Q66KE5 Cluster: MGC86555 protein; n=1; Xenopus laevis|Rep: MGC86555 protein - Xenopus laevis (African clawed frog), partial (5%)	1
260	miR1120.2	GH217963	2.5	-1	1	21	473	493	UUCUUAUAUUAUGGGACGGAG	::::::: ::::::.:::::	CUCCGUCGCAUAAUGUAAGAC	Cleavage	similar to UniRef100_Q66KE5 Cluster: MGC86555 protein; n=1; Xenopus laevis|Rep: MGC86555 protein - Xenopus laevis (African clawed frog), partial (5%)	1
261	miR1120.2	TC256851	2.5	-1	1	21	469	489	UUCUUAUAUUAUGGGACGGAG	::::::: ::::::.:::::	CUCCGUCACAUAAUGUAAGAC	Cleavage	similar to UniRef100_Q6ZFX5 Cluster: Pentatricopeptide (PPR) repeat-containing protein-like; n=2; Oryza sativa|Rep: Pentatricopeptide (PPR) repeat-containing protein-like - Oryza sativa subsp. japonica (Rice), partial (30%)	1
262	miR1120.2	TC273832	2.5	-1	1	21	385	405	UUCUUAUAUUAUGGGACGGAG	::::::: :: ::::::::::	CUCCGUCACACAAUAUAAGAA	Translation	similar to UniRef100_A7QHM5 Cluster: Chromosome chr5 scaffold_98, whole genome shotgun sequence; n=1; Vitis vinifera|Rep: Chromosome chr5 scaffold_98, whole genome shotgun sequence - Vitis vinifera (Grape), partial (12%)	1
263	miR1120.2	CV062553	2.5	-1	1	21	33	53	UUCUUAUAUUAUGGGACGGAG	:::: ::::::::::::: ::	CUCCAUCCCAUAAUAUAAAAA	Cleavage	similar to UniRef100_Q0JBD3 Cluster: Os04g0540300 protein; n=2; Oryza sativa|Rep: Os04g0540300 protein - Oryza sativa subsp. japonica (Rice), partial (30%)	1
264	miR1120.2	CV062087	2.5	-1	1	21	33	53	UUCUUAUAUUAUGGGACGGAG	:::: ::::::::::::: ::	CUCCAUCCCAUAAUAUAAAAA	Cleavage	similar to UniRef100_Q0JBD3 Cluster: Os04g0540300 protein; n=2; Oryza sativa|Rep: Os04g0540300 protein - Oryza sativa subsp. japonica (Rice), partial (11%)	1
265	miR1120.2	DN159294	2.5	-1	1	21	107	127	UUCUUAUAUUAUGGGACGGAG	: .:::::::::::.::: ::	CCUCGUCCCAUAAUGUAACAA	Cleavage		1
335	miR1120.2	TC249533	3	-1	1	21	69	89	UUCUUAUAUUAUGGGACGGAG	::::::.::::::::::::	CUCCGUUCCAUAAUAUAAGUC	Cleavage	weakly similar to UniRef100_Q93W37 Cluster: AT5g01350/T10O8_60; n=1; Arabidopsis thaliana|Rep: AT5g01350/T10O8_60 - Arabidopsis thaliana (Mouse-ear cress), partial (60%)	1
337	miR1120.2	BM368186	3	-1	1	21	119	139	UUCUUAUAUUAUGGGACGGAG	::::::...::::::::::.	CUCCGUUUUAUAAUAUAAGGC	Cleavage		1
338	miR1120.2	BM444318	3	-1	1	21	169	189	UUCUUAUAUUAUGGGACGGAG	::.:::..::::::.:::::	CUUCGUUUCAUAAUGUAAGAU	Cleavage	UniRef100_Q74CA2 Cluster: Carboxy-terminal processing protease; n=1; Geobacter sulfurreducens|Rep: Carboxy-terminal, partial (2%)	1
339	miR1120.2	TC244992	3	-1	1	21	476	496	UUCUUAUAUUAUGGGACGGAG	:::::::.:: :::::::::	CUCCGUCUCACAAUAUAAGAC	Translation	similar to UniRef100_A1EGU2 Cluster: Hydroxypyruvate reductase; n=1; Solenostemon scutellarioides|Rep: Hydroxypyruvate reductase - Solenostemon scutellarioides (Coleus) (Coleus blumei), partial (35%)	1
340	miR1120.2	TC265845	3	-1	1	21	1042	1062	UUCUUAUAUUAUGGGACGGAG	::::::...::::::::::.	CUCCGUUUUAUAAUAUAAGGC	Cleavage	homologue to UniRef100_Q06IA2 Cluster: Fasciclin-like protein FLA4; n=1; Triticum aestivum|Rep: Fasciclin-like protein FLA4 - Triticum aestivum (Wheat), complete	1
341	miR1120.2	TC258133	3	-1	1	21	83	103	UUCUUAUAUUAUGGGACGGAG	::::::::::::::.::. :.	CUCCGUCCCAUAAUGUAGUAG	Cleavage	weakly similar to UniRef100_A3CWZ7 Cluster: PP-loop domain protein; n=1; Methanoculleus marisnigri JR1|Rep: PP-loop domain protein - Methanoculleus marisnigri (strain ATCC 35101 / DSM 1498 / JR1), partial (13%)	1
342	miR1120.2	TC280569	3	-1	1	21	500	520	UUCUUAUAUUAUGGGACGGAG	::..:: :::::::::::::	CUUUGUACCAUAAUAUAAGAU	Cleavage	similar to UniRef100_Q5DBE9 Cluster: SJCHGC01974 protein; n=1; Schistosoma japonicum|Rep: SJCHGC01974 protein - Schistosoma japonicum (Blood fluke), partial (22%)	2
343	miR1120.2	EX581160	3	-1	1	21	350	370	UUCUUAUAUUAUGGGACGGAG	:::: ::::::::::::: :.	CUCCAUCCCAUAAUAUAAAAG	Cleavage	similar to UniRef100_A0S803 Cluster: NADH dehydrogenase subunit 2; n=1; Sarcophyton sp. NTM-C010771|Rep: NADH dehydrogenase subunit 2 - Sarcophyton sp. NTM-C010771, partial (8%)	1
344	miR1120.2	BF259287	3	-1	1	21	7	27	UUCUUAUAUUAUGGGACGGAG	. :: ::.::::::::::: :	UNCCAUCUCAUAAUAUAAGUA	Cleavage		1
608	miR1120.2	BQ766864	3.5	-1	1	21	416	436	UUCUUAUAUUAUGGGACGGAG	.:..:::.:::::::::: :.	UUUUGUCUCAUAAUAUAAAAG	Cleavage		2
609	miR1120.2	TC249054	3.5	-1	1	21	852	872	UUCUUAUAUUAUGGGACGGAG	:::.::.::::::::::::	CUCUGUUCCAUAAUAUAAGUC	Cleavage	homologue to UniRef100_Q768R5 Cluster: Plastidic 2-oxoglutarate/malate transporter; n=1; Zea mays|Rep: Plastidic 2-oxoglutarate/malate transporter - Zea mays (Maize), partial (34%)	1
610	miR1120.2	TC251490	3.5	-1	1	21	181	201	UUCUUAUAUUAUGGGACGGAG	:::::::::: :.:.:::::	CUCCGUCCCACAGUGUAAGAU	Translation		1
611	miR1120.2	TC271886	3.5	-1	1	21	616	636	UUCUUAUAUUAUGGGACGGAG	::::::..:: :::::::::	CUCCGUUUCAAAAUAUAAGAU	Translation	similar to UniRef100_A8UXB9 Cluster: Cysteine proteinase; n=1; Dendrobium hybrid cultivar|Rep: Cysteine proteinase - Dendrobium hybrid cultivar, partial (84%)	1
612	miR1120.2	TC251378	3.5	-1	1	21	248	268	UUCUUAUAUUAUGGGACGGAG	:::.::::: :.::::::::	CUCUGUCCCUUGAUAUAAGAC	Cleavage	similar to UniRef100_Q0JLE3 Cluster: Os01g0605600 protein; n=2; Oryza sativa Japonica Group|Rep: Os01g0605600 protein - Oryza sativa subsp. japonica (Rice), partial (11%)	1
613	miR1120.2	TC267125	3.5	-1	1	21	557	577	UUCUUAUAUUAUGGGACGGAG	:::::::::: :::.::: ::	CUCCGUCCCAAAAUGUAAAAA	Translation	similar to UniRef100_Q9FR63 Cluster: Stripe rust resistance protein Yr10; n=1; Triticum aestivum|Rep: Stripe rust resistance protein Yr10 - Triticum aestivum (Wheat), partial (5%)	1
614	miR1120.2	TC270570	3.5	-1	1	21	1284	1304	UUCUUAUAUUAUGGGACGGAG	:::::: :::::::::: ::	CUCCGUGCCAUAAUAUAUGAC	Cleavage	similar to UniRef100_A7PLE9 Cluster: Chromosome chr7 scaffold_20, whole genome shotgun sequence; n=1; Vitis vinifera|Rep: Chromosome chr7 scaffold_20, whole genome shotgun sequence - Vitis vinifera (Grape), partial (50%)	1
615	miR1120.2	CX628825	3.5	-1	1	21	323	343	UUCUUAUAUUAUGGGACGGAG	:::: ::.::::::::: ::.	CUCCAUCUCAUAAUAUACGAG	Cleavage	similar to UniRef100_Q55526 Cluster: GTP-binding protein era homolog; n=1; Synechocystis sp. PCC 6803|Rep: GTP-binding protein era homolog - Synechocystis sp. (strain PCC 6803), partial (6%)	1
616	miR1120.2	CX626954	3.5	-1	1	21	24	44	UUCUUAUAUUAUGGGACGGAG	:::: ::.::::::::: ::.	CUCCAUCUCAUAAUAUACGAG	Cleavage	similar to UniRef100_Q9SA23 Cluster: Syntaxin-51; n=1; Arabidopsis thaliana|Rep: Syntaxin-51 - Arabidopsis thaliana (Mouse-ear cress), partial (10%)	1
617	miR1120.2	TC279709	3.5	-1	1	21	624	644	UUCUUAUAUUAUGGGACGGAG	:::: ::.::::::::: ::.	CUCCAUCUCAUAAUAUACGAG	Cleavage	homologue to UniRef100_Q0IPF7 Cluster: Os12g0207600 protein; n=1; Oryza sativa Japonica Group|Rep: Os12g0207600 protein - Oryza sativa subsp. japonica (Rice), partial (8%)	1
619	miR1120.2	TC274638	3.5	-1	1	21	1181	1201	UUCUUAUAUUAUGGGACGGAG	:::: ::.::::::::: ::.	CUCCAUCUCAUAAUAUACGAG	Cleavage	homologue to UniRef100_A6XMY4 Cluster: 5,10-methylene-tetrahydrofolate dehydrogenase/5,10-methenyl- tetrahydrofolate cyclohydrolase; n=1; Triticum monococcum|Rep: 5,10-methylene-tetrahydrofolate dehydrogenase/5,10-methenyl- tetrahydrofolate cyclohydrolase - Triticum monococcum (Einkorn wheat) (Small spelt), complete	1
620	miR1120.2	TC247304	3.5	-1	1	21	1538	1558	UUCUUAUAUUAUGGGACGGAG	::: ::.::::::::::: :.	CUCAGUUCCAUAAUAUAAAAG	Cleavage	similar to UniRef100_Q0JLC8 Cluster: Os01g0608300 protein; n=2; Oryza sativa Japonica Group|Rep: Os01g0608300 protein - Oryza sativa subsp. japonica (Rice), partial (52%)	1
621	miR1120.2	TC270102	3.5	-1	1	21	1877	1897	UUCUUAUAUUAUGGGACGGAG	::.: ::::: :::::::::.	CUUCAUCCCACAAUAUAAGAG	Translation	similar to UniRef100_A7QDL9 Cluster: Chromosome chr10 scaffold_81, whole genome shotgun sequence; n=1; Vitis vinifera|Rep: Chromosome chr10 scaffold_81, whole genome shotgun sequence - Vitis vinifera (Grape), partial (84%)	1
622	miR1120.2	TC280514	3.5	-1	1	21	443	463	UUCUUAUAUUAUGGGACGGAG	::::::::: ::::::: .:	GUCCGUCCCACAAUAUAAAGA	Translation	similar to UniRef100_A0FNT4 Cluster: Aminotransferase class-III; n=1; Burkholderia phymatum STM815|Rep: Aminotransferase class-III - Burkholderia phymatum STM815, partial (4%)	1
623	miR1120.2	TC271434	3.5	-1	1	21	625	645	UUCUUAUAUUAUGGGACGGAG	::::::::.::::: :: ::	AUCCGUCCCGUAAUAAAAAAA	Cleavage	homologue to UniRef100_Q0J0R0 Cluster: Os09g0501700 protein; n=3; Oryza sativa|Rep: Os09g0501700 protein - Oryza sativa subsp. japonica (Rice), partial (81%)	1
624	miR1120.2	DN157213	3.5	-1	1	21	627	647	UUCUUAUAUUAUGGGACGGAG	: :::::.:: :::.:::::	CCCCGUCUCAAAAUGUAAGAC	Translation	homologue to UniRef100_O22435 Cluster: Mg protoporphyrin IX chelatase; n=1; Nicotiana tabacum|Rep: Mg protoporphyrin IX chelatase, partial (2%)	1
625	miR1120.2	TC239276	3.5	-1	1	21	704	724	UUCUUAUAUUAUGGGACGGAG	.::::: ::::::::::.	CAAUGUCCCCUAAUAUAAGAG	Cleavage	homologue to UniRef100_Q0D7V1 Cluster: Os07g0207400 protein; n=2; Oryza sativa Japonica Group|Rep: Os07g0207400 protein - Oryza sativa subsp. japonica (Rice), partial (90%)	1
626	miR1120.2	TC281590	3.5	-1	1	21	814	834	UUCUUAUAUUAUGGGACGGAG	..:::::: :::::::::	AGUUGUCCCAGAAUAUAAGAU	Translation	similar to UniRef100_Q0JBQ3 Cluster: Os04g0517400 protein; n=1; Oryza sativa Japonica Group|Rep: Os04g0517400 protein - Oryza sativa subsp. japonica (Rice), partial (59%)	1
627	miR1120.2	TC261048	3.5	-1	1	21	653	673	UUCUUAUAUUAUGGGACGGAG	:.:::.::: ::.::.:::	GGCUGUCUCAUCAUGUAGGAA	Translation	weakly similar to UniRef100_Q9LG50 Cluster: NBS-LRR disease resistance protein-like; n=1; Oryza sativa Japonica Group|Rep: NBS-LRR disease resistance protein-like - Oryza sativa subsp. japonica (Rice), partial (3%)	1
628	miR1120.2	TC267851	3.5	-1	1	21	787	807	UUCUUAUAUUAUGGGACGGAG	.:::::..::::.:::: :	AGUCGUCCUGUAAUGUAAGCA	Cleavage	homologue to UniRef100_Q94DE2 Cluster: Protein BUD31 homolog 1; n=1; Oryza sativa Japonica Group|Rep: Protein BUD31 homolog 1 - Oryza sativa subsp. japonica (Rice), complete	1
629	miR1120.2	TC269296	3.5	-1	1	21	828	848	UUCUUAUAUUAUGGGACGGAG	.:::::..::::.:::: :	AGUCGUCCUGUAAUGUAAGCA	Cleavage	homologue to UniRef100_Q94DE2 Cluster: Protein BUD31 homolog 1; n=1; Oryza sativa Japonica Group|Rep: Protein BUD31 homolog 1 - Oryza sativa subsp. japonica (Rice), complete	1
630	miR1120.2	TC279605	3.5	-1	1	21	923	943	UUCUUAUAUUAUGGGACGGAG	:.:::.::: ::.::.:::	GGCUGUCUCAUCAUGUAGGAA	Translation		1
631	miR1120.2	TC278824	3.5	-1	1	21	14	34	UUCUUAUAUUAUGGGACGGAG	::. ..:::::::::::::	AUCUAGUUCAUAAUAUAAGAA	Cleavage	similar to UniRef100_A3CWF1 Cluster: MscS Mechanosensitive ion channel; n=1; Methanoculleus marisnigri JR1|Rep: MscS Mechanosensitive ion channel - Methanoculleus marisnigri (strain ATCC 35101 / DSM 1498 / JR1), partial (6%)	1
1355	miR1120.2	FD519329	4	-1	1	21	157	177	UUCUUAUAUUAUGGGACGGAG	::::::.::: :::..::	AGCCGUCCUAUAUUAUGGGAC	Cleavage	similar to UniRef100_Q0J830 Cluster: Os08g0141000 protein; n=1; Oryza sativa Japonica Group|Rep: Os08g0141000 protein - Oryza sativa subsp. japonica (Rice), partial (9%)	2
1356	miR1120.2	BY861244	4	-1	1	21	61	81	UUCUUAUAUUAUGGGACGGAG	::::::..:::::::::.:	CUCCGUUUCAUAAUAUAGGUU	Cleavage		1
1357	miR1120.2	TC278274	4	-1	1	21	98	118	UUCUUAUAUUAUGGGACGGAG	:::: :.::::::::::::	CUCCAUUCCAUAAUAUAAGUC	Cleavage		1
1358	miR1120.2	EX583948	4	-1	1	21	46	66	UUCUUAUAUUAUGGGACGGAG	:::::::::. :::.::.::	CUCCGUCCCGAAAUGUAGGAC	Translation	similar to UniRef100_Q0DW95 Cluster: Os02g0825100 protein; n=1; Oryza sativa Japonica Group|Rep: Os02g0825100 protein - Oryza sativa subsp. japonica (Rice), partial (5%)	1
1359	miR1120.2	TC247157	4	-1	1	21	9	29	UUCUUAUAUUAUGGGACGGAG	:::.::.::: ::::::::.	CUCUGUUCCAGAAUAUAAGGU	Translation		1
1360	miR1120.2	TC255890	4	-1	1	21	519	539	UUCUUAUAUUAUGGGACGGAG	:::.:::.:: :::.:::::	CUCUGUCUCAAAAUGUAAGAC	Translation	similar to UniRef100_A6QYV1 Cluster: Predicted protein; n=1; Ajellomyces capsulatus NAm1|Rep: Predicted protein - Ajellomyces capsulata (strain NAm1) (Histoplasma capsulatum), partial (12%)	1
1361	miR1120.2	TC249924	4	-1	1	21	475	495	UUCUUAUAUUAUGGGACGGAG	:::.:::.:: :::.:::::	CUCUGUCUCAAAAUGUAAGAU	Translation	weakly similar to UniRef100_Q8H3G8 Cluster: Myosin heavy chain-like protein; n=1; Oryza sativa Japonica Group|Rep: Myosin heavy chain-like protein - Oryza sativa subsp. japonica (Rice), partial (14%)	1
1363	miR1120.2	TC252903	4	-1	1	21	962	982	UUCUUAUAUUAUGGGACGGAG	:::::::::: :: ::::::	CUCCGUCCCACAACAUAAGAC	Translation	similar to UniRef100_A7UDM2 Cluster: CFM2; n=1; Zea mays|Rep: CFM2 - Zea mays (Maize), partial (15%)	1
1364	miR1120.2	DN157903	4	-1	1	21	77	97	UUCUUAUAUUAUGGGACGGAG	::::::::.: ::::::: :.	CUCCGUCCUACAAUAUAAAAG	Translation		1
1365	miR1120.2	AV836526	4	-1	1	21	243	263	UUCUUAUAUUAUGGGACGGAG	::::::.. ::::::::: ::	CUCCGUUUAAUAAUAUAAAAA	Cleavage		1
1366	miR1120.2	GH226400	4	-1	1	21	305	325	UUCUUAUAUUAUGGGACGGAG	:::.:: ::: :::::::::	CUCUGUACCAAAAUAUAAGAU	Translation		1
1367	miR1120.2	CA005944	4	-1	1	21	242	262	UUCUUAUAUUAUGGGACGGAG	:: .:::::: :::::::::	CUAUGUCCCAAAAUAUAAGAU	Translation	weakly similar to UniRef100_Q15MP4 Cluster: Partial_Kinase; n=1; Aegilops tauschii|Rep: Partial_Kinase - Aegilops tauschii (Tausch's goatgrass) (Aegilops squarrosa), partial (28%)	1
1368	miR1120.2	BI953937	4	-1	1	21	306	326	UUCUUAUAUUAUGGGACGGAG	:::.:: ::: :::::::::	CUCUGUACCAAAAUAUAAGAU	Translation		1
1369	miR1120.2	TC257663	4	-1	1	21	1153	1173	UUCUUAUAUUAUGGGACGGAG	:::::: .:: :::::::::	CUCCGUAUCAAAAUAUAAGAC	Translation	homologue to UniRef100_Q8S0I2 Cluster: Methyltransferase-like; n=1; Oryza sativa Japonica Group|Rep: Methyltransferase-like - Oryza sativa subsp. japonica (Rice), partial (90%)	1
1370	miR1120.2	CD057167	4	-1	1	21	312	332	UUCUUAUAUUAUGGGACGGAG	::::: .:..: :::::::::	CUCCGCUCUGUUAUAUAAGAA	Translation	similar to UniRef100_Q9ASU8 Cluster: AT5g11790/T22P22_180; n=2; Arabidopsis thaliana|Rep: AT5g11790/T22P22_180 - Arabidopsis thaliana (Mouse-ear cress), partial (23%)	1
1371	miR1120.2	TC274630	4	-1	1	21	530	550	UUCUUAUAUUAUGGGACGGAG	:: :::...::::::::: ::	CUACGUUUUAUAAUAUAAAAA	Cleavage	weakly similar to UniRef100_Q7XHK1 Cluster: Beta3-glucuronyltransferase; n=1; Zea mays|Rep: Beta3-glucuronyltransferase - Zea mays (Maize), partial (18%)	1
1373	miR1120.2	TC261349	4	-1	1	21	47	67	UUCUUAUAUUAUGGGACGGAG	::: :.::::. ::::.:::	AUCCUUUCCAUGCUAUAGGAA	Cleavage	similar to UniRef100_Q0JEA8 Cluster: Os04g0304200 protein; n=1; Oryza sativa Japonica Group|Rep: Os04g0304200 protein - Oryza sativa subsp. japonica (Rice), partial (15%)	2
1374	miR1120.2	BG367054	4	-1	1	21	163	183	UUCUUAUAUUAUGGGACGGAG	.::.:: ::::: :::.:::.	UUCUGUGCCAUACUAUGAGAG	Cleavage	similar to UniRef100_P31691 Cluster: ADP,ATP carrier protein, mitochondrial precursor; n=3; Oryza sativa|Rep: ADP,ATP carrier protein, mitochondrial precursor - Oryza sativa subsp. japonica (Rice), partial (37%)	1
1375	miR1120.2	TC258211	4	-1	1	21	1	21	UUCUUAUAUUAUGGGACGGAG	.::.::. :::::::::: .:	UUCUGUUACAUAAUAUAAAGA	Cleavage		1
2833	miR1120.2	TC253552	4.5	-1	1	21	607	627	UUCUUAUAUUAUGGGACGGAG	::::::.:: :::::::::	CUCCGUUCCUUAAUAUAAGUG	Cleavage	similar to UniRef100_A7PX80 Cluster: Chromosome chr12 scaffold_36, whole genome shotgun sequence; n=1; Vitis vinifera|Rep: Chromosome chr12 scaffold_36, whole genome shotgun sequence - Vitis vinifera (Grape), partial (76%)	1
2834	miR1120.2	TC259679	4.5	-1	1	21	447	467	UUCUUAUAUUAUGGGACGGAG	::::::.:: :::::::::	CUCCGUUCCCAAAUAUAAGAC	Translation	weakly similar to UniRef100_Q0J9J6 Cluster: Os04g0648700 protein; n=1; Oryza sativa Japonica Group|Rep: Os04g0648700 protein - Oryza sativa subsp. japonica (Rice), partial (19%)	1
2835	miR1120.2	TC255081	4.5	-1	1	21	513	533	UUCUUAUAUUAUGGGACGGAG	::::::.:: :::::::::	CUCCGUUCCUAAAUAUAAGAC	Translation	similar to UniRef100_A6NNA2 Cluster: Uncharacterized protein ENSP00000373454; n=1; Homo sapiens|Rep: Uncharacterized protein ENSP00000373454 - Homo sapiens (Human), partial (4%)	1
2836	miR1120.2	TC249786	4.5	-1	1	21	372	392	UUCUUAUAUUAUGGGACGGAG	::::::.:: :::::::::	CUCCGUUCCUAAAUAUAAGAU	Translation	similar to UniRef100_Q2Q4X7 Cluster: Dicer-like protein; n=1; Oryza sativa Indica Group|Rep: Dicer-like protein - Oryza sativa subsp. indica (Rice), partial (8%)	1
2837	miR1120.2	TC242874	4.5	-1	1	21	569	589	UUCUUAUAUUAUGGGACGGAG	::::::.:: :::::::::	CUCCGUUCCUAAAUAUAAGAC	Translation	similar to UniRef100_Q8H5R5 Cluster: Haploid germ cell-specific nuclear protein kinase-like protein; n=2; Oryza sativa Japonica Group|Rep: Haploid germ cell-specific nuclear protein kinase-like protein - Oryza sativa subsp. japonica (Rice), partial (30%)	1
2838	miR1120.2	TC256452	4.5	-1	1	21	651	671	UUCUUAUAUUAUGGGACGGAG	::::::.:: :::::::::	CUCCGUUCCUAAAUAUAAGAC	Translation	similar to UniRef100_Q0J6W9 Cluster: Os08g0254900 protein; n=1; Oryza sativa Japonica Group|Rep: Os08g0254900 protein - Oryza sativa subsp. japonica (Rice), partial (37%)	1
2839	miR1120.2	TC262938	4.5	-1	1	21	275	295	UUCUUAUAUUAUGGGACGGAG	::::::.:: :::::::::	CUCCGUUCCUAAAUAUAAGAC	Translation	similar to UniRef100_A8PBG5 Cluster: Predicted protein; n=1; Coprinopsis cinerea okayama7#130|Rep: Predicted protein - Coprinopsis cinerea okayama7#130, partial (4%)	1
2840	miR1120.2	TC265394	4.5	-1	1	21	680	700	UUCUUAUAUUAUGGGACGGAG	::::::.:: :::::::::	CUCCGUUCCUAAAUAUAAGAC	Translation	weakly similar to UniRef100_Q2R3M5 Cluster: Expressed protein; n=3; Oryza sativa Japonica Group|Rep: Expressed protein - Oryza sativa subsp. japonica (Rice), partial (7%)	1
2841	miR1120.2	TC240134	4.5	-1	1	21	498	518	UUCUUAUAUUAUGGGACGGAG	::::::.:: :::::::::	CUCCGUUCCUAAAUAUAAGAC	Translation	similar to UniRef100_Q8H5R5 Cluster: Haploid germ cell-specific nuclear protein kinase-like protein; n=2; Oryza sativa Japonica Group|Rep: Haploid germ cell-specific nuclear protein kinase-like protein - Oryza sativa subsp. japonica (Rice), partial (19%)	1
2842	miR1120.2	TC272422	4.5	-1	1	21	568	588	UUCUUAUAUUAUGGGACGGAG	::::::.::: ::::::: :	CUCCGUUCCAAAAUAUAACAC	Translation	weakly similar to UniRef100_Q7FAH0 Cluster: OJ000223_09.17 protein; n=2; Oryza sativa|Rep: OJ000223_09.17 protein - Oryza sativa subsp. japonica (Rice), partial (3%)	1
2843	miR1120.2	TC241610	4.5	-1	1	21	786	806	UUCUUAUAUUAUGGGACGGAG	::..::.::. :::::::::	CUUUGUUCCGAAAUAUAAGAC	Translation	homologue to UniRef100_Q2QWW9 Cluster: Transcriptional regulator, Sir2 family protein, expressed; n=1; Oryza sativa Japonica Group|Rep: Transcriptional regulator, Sir2 family protein, expressed - Oryza sativa subsp. japonica (Rice), partial (38%)	1
2844	miR1120.2	TC245270	4.5	-1	1	21	832	852	UUCUUAUAUUAUGGGACGGAG	::::::.:: :::::::::	CUCCGUUCCUAAAUAUAAGAC	Translation	homologue to UniRef100_Q0DJD8 Cluster: Os05g0297900 protein; n=1; Oryza sativa Japonica Group|Rep: Os05g0297900 protein - Oryza sativa subsp. japonica (Rice), complete	1
2845	miR1120.2	TC238627	4.5	-1	1	21	883	903	UUCUUAUAUUAUGGGACGGAG	::::::.:: :::::::::	CUCCGUUCCUAAAUAUAAGAC	Translation	UniRef100_Q0DK90 Cluster: Ubiquitin carrier protein; n=1; Oryza sativa Japonica Group|Rep: Ubiquitin carrier protein - Oryza sativa subsp. japonica (Rice), complete	1
2847	miR1120.2	TC244458	4.5	-1	1	21	1309	1329	UUCUUAUAUUAUGGGACGGAG	::::::.:: :::::::::	CUCCGUUCCUAAAUAUAAGAC	Translation	weakly similar to UniRef100_A7QZ27 Cluster: Chromosome chr17 scaffold_263, whole genome shotgun sequence; n=1; Vitis vinifera|Rep: Chromosome chr17 scaffold_263, whole genome shotgun sequence - Vitis vinifera (Grape), partial (40%)	1
2848	miR1120.2	CA592777	4.5	-1	1	21	314	333	UUCUUAUAUUAUGGGACGGAG	::::::.:: ::::::::::	CUCCGUUCC-UAAUAUAAGAC	Cleavage	similar to UniRef100_A7P2L9 Cluster: Chromosome chr1 scaffold_5, whole genome shotgun sequence; n=1; Vitis vinifera|Rep: Chromosome chr1 scaffold_5, whole genome shotgun sequence - Vitis vinifera (Grape), partial (5%)	1
2850	miR1120.2	BI948055	4.5	-1	1	21	239	259	UUCUUAUAUUAUGGGACGGAG	:::.: ::: :.::::::::	CUCUGCCCCUUGAUAUAAGAC	Cleavage	similar to UniRef100_A8JAG2 Cluster: Predicted protein; n=1; Chlamydomonas reinhardtii|Rep: Predicted protein - Chlamydomonas, partial (2%)	1
2851	miR1120.2	TC263146	4.5	-1	1	21	426	446	UUCUUAUAUUAUGGGACGGAG	:::.::: .: :::::::::	CUCUGUCAUAAAAUAUAAGAC	Translation	similar to UniRef100_A4LNR5 Cluster: MltA-interacting MipA; n=1; Burkholderia pseudomallei 305|Rep: MltA-interacting MipA - Burkholderia pseudomallei 305, partial (5%)	1
2852	miR1120.2	TC257902	4.5	-1	1	21	347	367	UUCUUAUAUUAUGGGACGGAG	:::.:: .:: :::::::::	CUCUGUAUCAAAAUAUAAGAC	Translation	weakly similar to UniRef100_P43214 Cluster: Pollen allergen Phl p 2 precursor; n=5; Pooideae|Rep: Pollen allergen Phl p 2 precursor - Phleum pratense (Common timothy), partial (46%)	1
2853	miR1120.2	TC261349	4.5	-1	1	21	586	606	UUCUUAUAUUAUGGGACGGAG	:::.:: ::: :::.:::::	CUCUGUACCAAAAUGUAAGAC	Translation	similar to UniRef100_Q0JEA8 Cluster: Os04g0304200 protein; n=1; Oryza sativa Japonica Group|Rep: Os04g0304200 protein - Oryza sativa subsp. japonica (Rice), partial (15%)	2
2854	miR1120.2	TC258367	4.5	-1	1	21	33	53	UUCUUAUAUUAUGGGACGGAG	:::: :.::: ::::::::.	CUCCAUUCCAAAAUAUAAGGC	Translation	homologue to UniRef100_A2Y6S1 Cluster: ER lumen protein retaining receptor; n=1; Oryza sativa Indica Group|Rep: ER lumen protein retaining receptor - Oryza sativa subsp. indica (Rice), partial (16%)	1
2856	miR1120.2	TC269341	4.5	-1	1	21	157	177	UUCUUAUAUUAUGGGACGGAG	::.::: :::::. :::.::.	CUUCGUACCAUAGGAUAGGAG	Cleavage	similar to UniRef100_Q6KCU4 Cluster: Cytochrome b; n=1; Marmosops pinheiroi|Rep: Cytochrome b - Marmosops pinheiroi (Pinheiro's slender mouse opossum), partial (5%)	1
2857	miR1120.2	DN184857	4.5	-1	1	21	479	499	UUCUUAUAUUAUGGGACGGAG	:: ::::..:::::::.: .:	CUACGUCUUAUAAUAUGAAGA	Cleavage		1
2858	miR1120.2	CD664034	4.5	-1	1	21	577	597	UUCUUAUAUUAUGGGACGGAG	::::: .::.::::.::: :.	CUCCGCUCCGUAAUGUAACAG	Cleavage	similar to UniRef100_UPI00003971CA Cluster: COG0008: Glutamyl- and glutaminyl-tRNA synthetases; n=1; Haemophilus somnus 2336|Rep:, partial (2%)	1
2859	miR1120.2	TC245527	4.5	-1	1	21	613	633	UUCUUAUAUUAUGGGACGGAG	:::.:: ::.:. :::.::::	CUCUGUACCGUGCUAUGAGAA	Cleavage	similar to UniRef100_Q6Z8F5 Cluster: Secretory carrier-associated membrane protein 5; n=1; Oryza sativa Japonica Group|Rep: Secretory carrier-associated membrane protein 5 - Oryza sativa subsp. japonica (Rice), partial (93%)	1
2860	miR1120.2	TC269875	4.5	-1	1	21	648	668	UUCUUAUAUUAUGGGACGGAG	:::: :::: ::::::..:..	CUCCUUCCCUUAAUAUGGGGG	Cleavage	homologue to UniRef100_P04782 Cluster: Chlorophyll a-b binding protein 25, chloroplast precursor; n=1; Petunia sp.|Rep: Chlorophyll a-b binding protein 25, chloroplast precursor - Petunia sp. (Petunia), partial (40%)	1
2861	miR1120.2	TC248975	4.5	-1	1	21	700	719	UUCUUAUAUUAUGGGACGGAG	:::: ::::::: :::::::.	CUCCUUCCCAUA-UAUAAGAG	Cleavage		1
2862	miR1120.2	TC241529	4.5	-1	1	21	1614	1635	UUCUUAUAU-UAUGGGACGGAG	::: ::::::: ::::::::.	AUCCAUCCCAUAUAUAUAAGAG	Cleavage	homologue to UniRef100_Q8L5T0 Cluster: Triacylglycerol Lipase; n=1; Triticum aestivum|Rep: Triacylglycerol Lipase - Triticum aestivum (Wheat), complete	1
4794	miR1120.2	TC272102	5	-1	1	21	918	938	UUCUUAUAUUAUGGGACGGAG	: .:.:::::::::::	CAAGCUAUCGUAAUAUAAGAA	Cleavage	similar to UniRef100_Q0DG80 Cluster: Os05g0548700 protein; n=1; Oryza sativa Japonica Group|Rep: Os05g0548700 protein - Oryza sativa subsp. japonica (Rice), partial (10%)	2
4795	miR1120.2	TC280569	5	-1	1	21	717	737	UUCUUAUAUUAUGGGACGGAG	:: .:: :: ::::::::::	CUAUGUACCUUAAUAUAAGAC	Cleavage	similar to UniRef100_Q5DBE9 Cluster: SJCHGC01974 protein; n=1; Schistosoma japonicum|Rep: SJCHGC01974 protein - Schistosoma japonicum (Blood fluke), partial (22%)	2
4796	miR1120.2	TC255021	5	-1	1	21	1042	1062	UUCUUAUAUUAUGGGACGGAG	:::.::::::::::.:::	CUCUGUCCCAUAAUGUAAUUC	Cleavage	similar to UniRef100_Q75HJ9 Cluster: Expressed protein; n=2; Oryza sativa Japonica Group|Rep: Expressed protein - Oryza sativa subsp. japonica (Rice), partial (37%)	1
4797	miR1120.2	TC250424	5	-1	1	21	203	223	UUCUUAUAUUAUGGGACGGAG	::::::..:: ::::::::	CUCCGUUUCAAAAUAUAAGUC	Translation	homologue to UniRef100_Q0DAJ3 Cluster: Os06g0649000 protein; n=2; Oryza sativa Japonica Group|Rep: Os06g0649000 protein - Oryza sativa subsp. japonica (Rice), partial (21%)	1
4798	miR1120.2	CV058898	5	-1	1	21	79	99	UUCUUAUAUUAUGGGACGGAG	:::::: ::: ::::::::	CUCCGUACCAAAAUAUAAGUC	Translation	similar to UniRef100_UPI000065EECB Cluster: Heterogeneous nuclear ribonucleoprotein M (hnRNP M).; n=1; Takifugu rubripes|Rep:, partial (2%)	1
4799	miR1120.2	CA006980	5	-1	1	21	320	340	UUCUUAUAUUAUGGGACGGAG	::::::..: :::::::::	CUCCGUUUCUAAAUAUAAGAC	Translation	similar to UniRef100_Q62710 Cluster: Nitric oxide synthase; n=1; Rattus norvegicus|Rep: Nitric oxide synthase - Rattus norvegicus (Rat), partial (30%)	1
4800	miR1120.2	TC251524	5	-1	1	21	326	346	UUCUUAUAUUAUGGGACGGAG	::::::.:. :::::::::	CUCCGUUCUUAAAUAUAAGAC	Translation	similar to UniRef100_A7PZK8 Cluster: Chromosome chr15 scaffold_40, whole genome shotgun sequence; n=1; Vitis vinifera|Rep: Chromosome chr15 scaffold_40, whole genome shotgun sequence - Vitis vinifera (Grape), partial (16%)	1
4801	miR1120.2	TC269715	5	-1	1	21	615	635	UUCUUAUAUUAUGGGACGGAG	::.:::.:: :::::::::	CUUCGUUCCUAAAUAUAAGAU	Translation	similar to UniRef100_Q9JGT1 Cluster: PORF1; n=2; Torque teno virus|Rep: PORF1 - Torque teno virus, partial (3%)	1
4803	miR1120.2	CK569067	5	-1	1	21	628	648	UUCUUAUAUUAUGGGACGGAG	:::.::.:: :::::::::	CUCUGUUCCUAAAUAUAAGAC	Translation	UniRef100_A7PZN7 Cluster: Chromosome chr15 scaffold_40, whole genome shotgun sequence; n=1; Vitis vinifera|Rep: Chromosome chr15 scaffold_40, whole genome shotgun sequence - Vitis vinifera (Grape), partial (3%)	1
4804	miR1120.2	TC248283	5	-1	1	21	735	755	UUCUUAUAUUAUGGGACGGAG	::::::.:: .::::::::	CUCCGUUCCUAGAUAUAAGAC	Translation		1
4805	miR1120.2	TC247725	5	-1	1	21	265	285	UUCUUAUAUUAUGGGACGGAG	::::::.:: ::::::.::	CUCCGUUCCUAAAUAUAGGAC	Translation	UniRef100_P46225 Cluster: Triosephosphate isomerase, chloroplast precursor; n=1; Secale cereale|Rep: Triosephosphate isomerase, chloroplast precursor - Secale cereale (Rye), partial (16%)	1
4806	miR1120.2	TC275014	5	-1	1	21	863	883	UUCUUAUAUUAUGGGACGGAG	::::::.::: :: :::::.	CUCCGUUCCAAAACAUAAGGU	Translation	similar to UniRef100_A7QDG3 Cluster: ER lumen protein retaining receptor; n=1; Vitis vinifera|Rep: ER lumen protein retaining receptor - Vitis vinifera (Grape), partial (27%)	1
4807	miR1120.2	TC254020	5	-1	1	21	940	960	UUCUUAUAUUAUGGGACGGAG	:::.::.:: :::::::::	CUCUGUUCCUAAAUAUAAGAU	Translation	homologue to UniRef100_Q0DE92 Cluster: Os06g0167000 protein; n=2; Oryza sativa Japonica Group|Rep: Os06g0167000 protein - Oryza sativa subsp. japonica (Rice), partial (19%)	1
4808	miR1120.2	TC249960	5	-1	1	21	1222	1242	UUCUUAUAUUAUGGGACGGAG	::::::..: :::::::::	CUCCGUUUCUAAAUAUAAGAC	Translation	similar to UniRef100_Q9LS15 Cluster: Gb|AAF26010.1; n=1; Arabidopsis thaliana|Rep: Gb|AAF26010.1 - Arabidopsis thaliana (Mouse-ear cress), partial (31%)	1
4809	miR1120.2	TC245800	5	-1	1	21	976	996	UUCUUAUAUUAUGGGACGGAG	::::::.:: ::::::.::	CUCCGUUCCUAAAUAUAGGAC	Translation	homologue to UniRef100_P46225 Cluster: Triosephosphate isomerase, chloroplast precursor; n=1; Secale cereale|Rep: Triosephosphate isomerase, chloroplast precursor - Secale cereale (Rye), partial (97%)	1
4810	miR1120.2	TC258960	5	-1	1	21	1397	1417	UUCUUAUAUUAUGGGACGGAG	::::::.:: : :::::::.	CUCCGUUCCUUUAUAUAAGGU	Translation	homologue to UniRef100_Q0DIC2 Cluster: Os05g0401200 protein; n=2; Oryza sativa|Rep: Os05g0401200 protein - Oryza sativa subsp. japonica (Rice), partial (83%)	1
4811	miR1120.2	TC271466	5	-1	1	21	1417	1437	UUCUUAUAUUAUGGGACGGAG	::::::..: :::::::::	CUCCGUUUCUAAAUAUAAGAC	Translation	similar to UniRef100_Q0DZA1 Cluster: Os02g0636400 protein; n=2; Oryza sativa Japonica Group|Rep: Os02g0636400 protein - Oryza sativa subsp. japonica (Rice), complete	1
4812	miR1120.2	BY853714	5	-1	1	21	431	451	UUCUUAUAUUAUGGGACGGAG	.:::::..::::.:.:. ::	UUCCGUUUCAUAGUGUGCGAU	Cleavage	similar to UniRef100_Q7XIS2 Cluster: Receptor-like kinase-like; n=1; Oryza sativa Japonica Group|Rep: Receptor-like kinase-like - Oryza sativa subsp. japonica (Rice), partial (5%)	1
125	miR156a.1	EX598089	1.5	-1	1	19	240	258	ACAGAAGAGAGUGAGCACA	::::::: :::::::::::	UGUGCUCUCUCUCUUCUGU	Cleavage	similar to UniRef100_Q0J0K1 Cluster: Squamosa promoter-binding-like protein 18; n=2; Oryza sativa Japonica Group|Rep: Squamosa promoter-binding-like protein 18 - Oryza sativa subsp. japonica (Rice), partial (17%)	1
126	miR156a.1	BF258419	1.5	-1	1	19	183	201	ACAGAAGAGAGUGAGCACA	::::::: :::::::::::	UGUGCUCUCUCUCUUCUGU	Cleavage	similar to UniRef100_A4GXB6 Cluster: Promoter binding protein; n=1; Gossypium hirsutum|Rep: Promoter binding protein - Gossypium hirsutum (Upland cotton) (Gossypium mexicanum), partial (27%)	1
127	miR156a.1	CA032492	1.5	-1	1	19	522	540	ACAGAAGAGAGUGAGCACA	::::::: :::::::::::	UGUGCUCUCUCUCUUCUGU	Cleavage	similar to UniRef100_A3C057 Cluster: Squamosa promoter-binding-like protein 17; n=1; Oryza sativa Japonica Group|Rep: Squamosa promoter-binding-like protein 17 - Oryza sativa subsp. japonica (Rice), partial (36%)	1
128	miR156a.1	TC265421	1.5	-1	1	19	438	456	ACAGAAGAGAGUGAGCACA	::::::: :::::::::::	UGUGCUCUCUCUCUUCUGU	Cleavage	similar to UniRef100_Q0J0K1 Cluster: Squamosa promoter-binding-like protein 18; n=2; Oryza sativa Japonica Group|Rep: Squamosa promoter-binding-like protein 18 - Oryza sativa subsp. japonica (Rice), partial (32%)	1
129	miR156a.1	TC245963	1.5	-1	1	19	528	546	ACAGAAGAGAGUGAGCACA	::::::: :::::::::::	UGUGCUCUCUCUCUUCUGU	Cleavage	similar to UniRef100_Q6YZE8 Cluster: Squamosa promoter-binding-like protein 16; n=1; Oryza sativa Japonica Group|Rep: Squamosa promoter-binding-like protein 16 - Oryza sativa subsp. japonica (Rice), partial (45%)	1
183	miR156a.1	TC241815	2	-1	1	19	774	792	ACAGAAGAGAGUGAGCACA	:: :::::::::.::.:::	UGAGCUCACUCUUUUUUGU	Cleavage	weakly similar to UniRef100_A7QHY8 Cluster: Chromosome chr17 scaffold_101, whole genome shotgun sequence; n=1; Vitis vinifera|Rep: Chromosome chr17 scaffold_101, whole genome shotgun sequence - Vitis vinifera (Grape), partial (39%)	1
266	miR156a.1	TC245020	2.5	-1	1	19	375	393	ACAGAAGAGAGUGAGCACA	:::::: :::::::::::	CGUGCUCUCUCUCUUCUGU	Cleavage	similar to UniRef100_Q6H509-2 Cluster: Isoform 2 of Q6H509 ; n=1; Oryza sativa Japonica Group|Rep: Isoform 2 of Q6H509 - Oryza sativa subsp. japonica (Rice), partial (36%)	1
345	miR156a.1	TC261741	3	-1	1	19	872	890	ACAGAAGAGAGUGAGCACA	::: .::..:::.::::::	UGUUUUCGUUCUUUUCUGU	Cleavage	similar to UniRef100_Q6K9U1 Cluster: C2 domain-containing protein-like; n=2; Oryza sativa Japonica Group|Rep: C2 domain-containing protein-like - Oryza sativa subsp. japonica (Rice), partial (33%)	1
346	miR156a.1	TC242058	3	-1	1	19	1221	1239	ACAGAAGAGAGUGAGCACA	::: ::::.:: :::::::	UGUUCUCAUUCCCUUCUGU	Cleavage	similar to UniRef100_Q0JCK5 Cluster: Os04g0464500 protein; n=2; Oryza sativa Japonica Group|Rep: Os04g0464500 protein - Oryza sativa subsp. japonica (Rice), partial (93%)	1
347	miR156a.1	BM368509	3	-1	1	19	192	210	ACAGAAGAGAGUGAGCACA	:: ::::.:::.::::::	UGCACUCAUUCUUUUCUGU	Cleavage		1
349	miR156a.1	TC270251	3	-1	1	19	889	907	ACAGAAGAGAGUGAGCACA	:: ::::.:::.::::::	UGCACUCAUUCUUUUCUGU	Cleavage	similar to UniRef100_A7NXS2 Cluster: Chromosome chr5 scaffold_2, whole genome shotgun sequence; n=1; Vitis vinifera|Rep: Chromosome chr5 scaffold_2, whole genome shotgun sequence - Vitis vinifera (Grape), partial (22%)	1
632	miR156a.1	TC246441	3.5	-1	1	19	229	247	ACAGAAGAGAGUGAGCACA	::::: :::::::::::	CAUGCUCUCUCUCUUCUGU	Cleavage	similar to UniRef100_A2X0Q6 Cluster: Squamosa promoter-binding-like protein 3; n=2; Oryza sativa|Rep: Squamosa promoter-binding-like protein 3 - Oryza sativa subsp. indica (Rice), partial (26%)	1
633	miR156a.1	TC241015	3.5	-1	1	19	452	470	ACAGAAGAGAGUGAGCACA	::: :::::::::::::	UGUUCUCACUCUCUUCUCA	Cleavage	similar to UniRef100_Q75HB3 Cluster: Expressed protein, 5'-partial; n=3; Oryza sativa Japonica Group|Rep: Expressed protein, 5'-partial - Oryza sativa subsp. japonica (Rice), partial (36%)	1
634	miR156a.1	TC252995	3.5	-1	1	19	712	730	ACAGAAGAGAGUGAGCACA	::::: :::::::::::	CAUGCUCCCUCUCUUCUGU	Cleavage	similar to UniRef100_Q6Z461 Cluster: Squamosa promoter-binding-like protein 13; n=3; Oryza sativa|Rep: Squamosa promoter-binding-like protein 13 - Oryza sativa subsp. japonica (Rice), partial (61%)	1
635	miR156a.1	TC247604	3.5	-1	1	19	404	422	ACAGAAGAGAGUGAGCACA	:::::::.:::.:: :::	AGUGCUCAUUCUUUUGUGU	Cleavage	weakly similar to UniRef100_A4HGN2 Cluster: ATPase-like protein; n=1; Leishmania braziliensis|Rep: ATPase-like protein - Leishmania braziliensis, partial (4%)	1
636	miR156a.1	TC254328	3.5	-1	1	19	550	568	ACAGAAGAGAGUGAGCACA	:::::.::::::::.: :	GGUGCUUACUCUCUUUUCU	Cleavage	similar to UniRef100_Q0D588 Cluster: Os07g0573900 protein; n=1; Oryza sativa Japonica Group|Rep: Os07g0573900 protein - Oryza sativa subsp. japonica (Rice), partial (78%)	1
637	miR156a.1	TC260172	3.5	-1	1	19	619	637	ACAGAAGAGAGUGAGCACA	:: ::.:.:.::::::::	AGUUCUUAUUUUCUUCUGU	Cleavage	homologue to UniRef100_A7Q3X8 Cluster: Chromosome chr13 scaffold_48, whole genome shotgun sequence; n=1; Vitis vinifera|Rep: Chromosome chr13 scaffold_48, whole genome shotgun sequence - Vitis vinifera (Grape), partial (20%)	1
638	miR156a.1	TC265046	3.5	-1	1	19	634	652	ACAGAAGAGAGUGAGCACA	: ::.:::.:::.:::::	UUUGUUCAUUCUUUUCUGG	Cleavage	similar to UniRef100_Q0DD73 Cluster: Os06g0247900 protein; n=2; Oryza sativa Japonica Group|Rep: Os06g0247900 protein - Oryza sativa subsp. japonica (Rice), partial (35%)	1
639	miR156a.1	TC247675	3.5	-1	1	19	674	692	ACAGAAGAGAGUGAGCACA	:: :::::.:::.::.::	UGCGCUCAUUCUUUUUUGC	Cleavage	homologue to UniRef100_Q84XG8 Cluster: Invertase; n=1; Oryza sativa Indica Group|Rep: Invertase - Oryza sativa subsp. indica (Rice), partial (28%)	1
640	miR156a.1	BY856838	3.5	-1	1	19	44	62	ACAGAAGAGAGUGAGCACA	::: :::. :.::::::::	UGUUCUCGGUUUCUUCUGU	Translation	similar to UniRef100_Q0J111 Cluster: Os09g0471200 protein; n=1; Oryza sativa Japonica Group|Rep: Os09g0471200 protein - Oryza sativa subsp. japonica (Rice), partial (6%)	1
641	miR156a.1	CB865009	3.5	-1	1	19	188	206	ACAGAAGAGAGUGAGCACA	::: .:...:::.::::::	UGUUUUUGUUCUUUUCUGU	Cleavage		1
642	miR156a.1	BJ477930	3.5	-1	1	19	470	488	ACAGAAGAGAGUGAGCACA	: ::::::::.:. :::::	UUUGCUCACUUUUGUCUGU	Cleavage	similar to UniRef100_Q33AW7 Cluster: Ubiquitin carboxyl-terminal hydrolase; n=1; Oryza sativa Japonica Group|Rep: Ubiquitin carboxyl-terminal hydrolase - Oryza sativa subsp. japonica (Rice), partial (18%)	1
643	miR156a.1	TC248503	3.5	-1	1	19	65	83	ACAGAAGAGAGUGAGCACA	::: .:.:.:::.::.:::	UGUUUUUAUUCUUUUUUGU	Cleavage	homologue to UniRef100_Q0D4Y8 Cluster: Os07g0596300 protein; n=1; Oryza sativa Japonica Group|Rep: Os07g0596300 protein - Oryza sativa subsp. japonica (Rice), partial (6%)	1
644	miR156a.1	BF629594	3.5	-1	1	19	406	424	ACAGAAGAGAGUGAGCACA	: ::.::..:.:.::::::	UUUGUUCGUUUUUUUCUGU	Cleavage	similar to UniRef100_A9UZB6 Cluster: Predicted protein; n=1; Monosiga brevicollis MX1|Rep: Predicted protein - Monosiga brevicollis MX1, partial (3%)	1
645	miR156a.1	BY835859	3.5	-1	1	19	87	105	ACAGAAGAGAGUGAGCACA	::: :::::::::::: :	UGUCAUCACUCUCUUCUCU	Cleavage	similar to UniRef100_Q0D948 Cluster: Os07g0107800 protein; n=3; Oryza sativa|Rep: Os07g0107800 protein - Oryza sativa subsp. japonica (Rice), partial (12%)	1
646	miR156a.1	BE420839	3.5	-1	1	19	110	128	ACAGAAGAGAGUGAGCACA	:: .:..:::::::::::	UGAUUUUGCUCUCUUCUGU	Cleavage	UniRef100_Q5UKX8 Cluster: Calcium-dependent protein kinase 2; n=1; Triticum aestivum|Rep: Calcium-dependent protein kinase 2 - Triticum aestivum (Wheat), partial (7%)	1
648	miR156a.1	TC250131	3.5	-1	1	19	1315	1333	ACAGAAGAGAGUGAGCACA	: : .:..:::::::::::	UCUCUUUGCUCUCUUCUGU	Cleavage	homologue to UniRef100_P09195 Cluster: Fructose-1,6-bisphosphatase, chloroplast precursor; n=1; Triticum aestivum|Rep: Fructose-1,6-bisphosphatase, chloroplast precursor - Triticum aestivum (Wheat), partial (96%)	1
649	miR156a.1	TC257231	3.5	-1	1	19	150	167	ACAGAAGAGAGUGAGCACA	:::: ::::::::::: ::	UGUG-UCACUCUCUUCGGU	Cleavage	similar to UniRef100_Q2QM64 Cluster: G-patch domain containing protein, expressed; n=1; Oryza sativa Japonica Group|Rep: G-patch domain containing protein, expressed - Oryza sativa subsp. japonica (Rice), partial (38%)	1
1376	miR156a.1	TC245400	4	-1	1	19	553	571	ACAGAAGAGAGUGAGCACA	::::::::.:::::: :	GUUGCUCACUUUCUUCUUU	Cleavage		1
1378	miR156a.1	NP13084334	4	-1	1	19	1254	1272	ACAGAAGAGAGUGAGCACA	:: :::::::.::::::	UGGGCUCACUUUCUUCUUC	Cleavage	GB|AM904733.1|CAP17759.1 phosphate transporter	1
1380	miR156a.1	TC271652	4	-1	1	19	445	463	ACAGAAGAGAGUGAGCACA	::::::...::::::: :	UGUGCUUGUUCUCUUCCGC	Cleavage	homologue to UniRef100_Q10LL8 Cluster: Expressed protein; n=2; Oryza sativa|Rep: Expressed protein - Oryza sativa subsp. japonica (Rice), partial (65%)	1
1381	miR156a.1	CD662602	4	-1	1	19	309	327	ACAGAAGAGAGUGAGCACA	:::.:..::::::: :::	AGUGUUUGCUCUCUUGUGU	Cleavage	weakly similar to UniRef100_A7SGR0 Cluster: Predicted protein; n=1; Nematostella vectensis|Rep: Predicted protein - Nematostella vectensis (Starlet sea anemone), partial (5%)	1
1382	miR156a.1	TC246253	4	-1	1	19	1228	1246	ACAGAAGAGAGUGAGCACA	:::::::.:: .::.:::	GGUGCUCAUUCAUUUUUGU	Cleavage	similar to UniRef100_A7NUX8 Cluster: Chromosome chr18 scaffold_1, whole genome shotgun sequence; n=1; Vitis vinifera|Rep: Chromosome chr18 scaffold_1, whole genome shotgun sequence - Vitis vinifera (Grape), partial (33%)	1
1383	miR156a.1	TC279094	4	-1	1	19	266	284	ACAGAAGAGAGUGAGCACA	::::::...:::.::.: :	UGUGCUUGUUCUUUUUUUU	Cleavage		1
1384	miR156a.1	TC242178	4	-1	1	19	639	657	ACAGAAGAGAGUGAGCACA	::::.: .::::::::: :	UGUGUUGGCUCUCUUCUCU	Cleavage	weakly similar to UniRef100_A7P6K4 Cluster: Chromosome chr9 scaffold_7, whole genome shotgun sequence; n=1; Vitis vinifera|Rep: Chromosome chr9 scaffold_7, whole genome shotgun sequence - Vitis vinifera (Grape), partial (30%)	1
1385	miR156a.1	TC252267	4	-1	1	19	749	767	ACAGAAGAGAGUGAGCACA	::::.: .::::::::: :	UGUGUUGGCUCUCUUCUCU	Cleavage	similar to UniRef100_A7P6K4 Cluster: Chromosome chr9 scaffold_7, whole genome shotgun sequence; n=1; Vitis vinifera|Rep: Chromosome chr9 scaffold_7, whole genome shotgun sequence - Vitis vinifera (Grape), partial (19%)	1
1386	miR156a.1	TC241235	4	-1	1	19	74	92	ACAGAAGAGAGUGAGCACA	::::.:... .::::::::	UGUGUUUGUGUUCUUCUGU	Translation		1
1387	miR156a.1	BI952709	4	-1	1	19	728	746	ACAGAAGAGAGUGAGCACA	::::::.:.:::: ::: :	UGUGCUUAUUCUCCUCUUU	Cleavage	similar to UniRef100_Q0J8S3 Cluster: Os04g0690300 protein; n=1; Oryza sativa Japonica Group|Rep: Os04g0690300 protein - Oryza sativa subsp. japonica (Rice), partial (19%)	1
1388	miR156a.1	TC274765	4	-1	1	19	971	989	ACAGAAGAGAGUGAGCACA	::::::.:: :::::.: :	UGUGCUUACACUCUUUUCU	Translation	homologue to UniRef100_A7PM80 Cluster: Chromosome chr14 scaffold_21, whole genome shotgun sequence; n=1; Vitis vinifera|Rep: Chromosome chr14 scaffold_21, whole genome shotgun sequence - Vitis vinifera (Grape), partial (49%)	1
1389	miR156a.1	EH090881	4	-1	1	19	332	350	ACAGAAGAGAGUGAGCACA	::::.:::: ::. :::::	UGUGUUCACCCUUGUCUGU	Translation	similar to UniRef100_Q0JIN9 Cluster: Os01g0786900 protein; n=3; Oryza sativa Japonica Group|Rep: Os01g0786900 protein - Oryza sativa subsp. japonica (Rice), partial (18%)	1
1390	miR156a.1	CA592688	4	-1	1	19	158	176	ACAGAAGAGAGUGAGCACA	: :.::.::::::::::	AGGGUUCGCUCUCUUCUGG	Cleavage	similar to UniRef100_A1ZGP1 Cluster: Leucine-rich repeat containing protein; n=1; Microscilla marina ATCC 23134|Rep:, partial (2%)	1
1391	miR156a.1	TC262843	4	-1	1	19	1294	1312	ACAGAAGAGAGUGAGCACA	:: :..:::::::::::	AAUGAUUGCUCUCUUCUGU	Cleavage	similar to UniRef100_Q10M69 Cluster: F-box domain containing protein, expressed; n=1; Oryza sativa Japonica Group|Rep: F-box domain containing protein, expressed - Oryza sativa subsp. japonica (Rice), partial (89%)	1
1392	miR156a.1	BI951360	4	-1	1	19	242	260	ACAGAAGAGAGUGAGCACA	:: :::...:::.:::::	UGAGCUUGUUCUUUUCUGG	Cleavage	homologue to UniRef100_Q0JRC9 Cluster: Os01g0107900 protein; n=2; Oryza sativa|Rep: Os01g0107900 protein - Oryza sativa subsp. japonica (Rice), partial (24%)	1
1393	miR156a.1	BI776835	4	-1	1	19	456	474	ACAGAAGAGAGUGAGCACA	:: :::.:::::::: ::	UGGGCUUACUCUCUUGUGA	Cleavage		1
1394	miR156a.1	TC262298	4	-1	1	19	354	372	ACAGAAGAGAGUGAGCACA	:::: :::. ::::::::	UGUGAUCAUCCUCUUCUGG	Translation	weakly similar to UniRef100_Q9LHE4 Cluster: Transcription factor-like protein; n=1; Arabidopsis thaliana|Rep: Transcription factor-like protein - Arabidopsis thaliana (Mouse-ear cress), partial (14%)	1
1395	miR156a.1	CV062654	4	-1	1	19	532	550	ACAGAAGAGAGUGAGCACA	:::: : :::::::.:::	GGUGCGCCCUCUCUUUUGU	Cleavage	weakly similar to UniRef100_Q0LT82 Cluster: ABC transporter related; n=1; Caulobacter sp. K31|Rep: ABC transporter related - Caulobacter sp. K31, partial (3%)	1
1396	miR156a.1	TC270979	4	-1	1	19	395	413	ACAGAAGAGAGUGAGCACA	::: ::::.::::: :::	UGUCCUCAUUCUCUGCUGG	Cleavage	similar to UniRef100_Q0DPR6 Cluster: Os03g0668400 protein; n=3; Oryza sativa|Rep: Os03g0668400 protein - Oryza sativa subsp. japonica (Rice), partial (29%)	1
1397	miR156a.1	BQ469258	4	-1	1	19	325	343	ACAGAAGAGAGUGAGCACA	:::: ::.:::: :::::	AGUGCCCAUUCUCGUCUGU	Cleavage	similar to UniRef100_Q9XEQ1 Cluster: TNP2-like protein; n=1; Sorghum bicolor|Rep: TNP2-like protein - Sorghum bicolor (Sorghum) (Sorghum vulgare), partial (13%)	1
1399	miR156a.1	BM816745	4	-1	1	19	764	782	ACAGAAGAGAGUGAGCACA	: : ::::::.:.:::::	UUUNCUCACUUUUUUCUGA	Cleavage	similar to UniRef100_Q9FQF6 Cluster: Protein kinase CK2 regulatory subunit CK2B3; n=1; Zea mays|Rep: Protein kinase CK2 regulatory subunit CK2B3 - Zea mays (Maize), partial (66%)	1
1400	miR156a.1	TC251354	4	-1	1	19	1133	1151	ACAGAAGAGAGUGAGCACA	:::: : ::::::::.::	UGUGAUAACUCUCUUUUGG	Cleavage	similar to UniRef100_Q6Z2I7 Cluster: SET domain-containing protein-like; n=1; Oryza sativa Japonica Group|Rep: SET domain-containing protein-like - Oryza sativa subsp. japonica (Rice), partial (74%)	1
1401	miR156a.1	BM816900	4	-1	1	19	417	435	ACAGAAGAGAGUGAGCACA	::: .:: ::.::::.:::	UGUUUUCUCUUUCUUUUGU	Cleavage		1
1402	miR156a.1	BE421474	4	-1	1	19	388	406	ACAGAAGAGAGUGAGCACA	: ::::.:.: :.::::::	UUUGCUUAUUAUUUUCUGU	Cleavage		1
1403	miR156a.1	CB872438	4	-1	1	19	539	557	ACAGAAGAGAGUGAGCACA	: ::.:::. .::::::::	UUUGUUCAUCUUCUUCUGU	Translation	UniRef100_Q1DPI1 Cluster: Predicted protein; n=1; Coccidioides immitis|Rep: Predicted protein - Coccidioides immitis, partial (10%)	1
1404	miR156a.1	TC275670	4	-1	1	19	388	406	ACAGAAGAGAGUGAGCACA	::: ::::.:::.: .:::	UGUUCUCAUUCUUUAUUGU	Cleavage	similar to UniRef100_Q4PZF1 Cluster: PacA; n=1; Neisseria gonorrhoeae|Rep: PacA - Neisseria gonorrhoeae, partial (4%)	1
1405	miR156a.1	BG365849	4	-1	1	19	677	695	ACAGAAGAGAGUGAGCACA	::::. :.:::.::::::	UGUGUAAAUUCUUUUCUGU	Cleavage	similar to UniRef100_Q52QX4 Cluster: Auxin-repressed protein-like protein ARP1; n=2; Manihot esculenta|Rep: Auxin-repressed protein-like protein ARP1 - Manihot esculenta (Cassava) (Manioc), partial (63%)	1
1406	miR156a.1	TC241418	4	-1	1	19	700	718	ACAGAAGAGAGUGAGCACA	::: ::::.:::.: .:::	UGUUCUCAUUCUUUAUUGU	Cleavage	weakly similar to UniRef100_Q0JC68 Cluster: Os04g0489100 protein; n=1; Oryza sativa Japonica Group|Rep: Os04g0489100 protein - Oryza sativa subsp. japonica (Rice), partial (12%)	1
1407	miR156a.1	BE421183	4	-1	1	19	722	740	ACAGAAGAGAGUGAGCACA	: ::::: ::::::::::	UAUGCUCUAUCUCUUCUGU	Translation	weakly similar to UniRef100_Q0JC32 Cluster: Os04g0495000 protein; n=1; Oryza sativa Japonica Group|Rep: Os04g0495000 protein - Oryza sativa subsp. japonica (Rice), partial (14%)	1
2863	miR156a.1	BQ659829	4.5	-1	1	19	17	35	ACAGAAGAGAGUGAGCACA	::::::. :::::::::	UGUGCUUCCUCUCUUCUUC	Cleavage	similar to UniRef100_A7H7Y0 Cluster: Diaminopimelate epimerase; n=1; Anaeromyxobacter sp. Fw109-5|Rep: Diaminopimelate epimerase - Anaeromyxobacter sp. (strain Fw109-5), partial (6%)	1
2864	miR156a.1	TC245505	4.5	-1	1	19	972	990	ACAGAAGAGAGUGAGCACA	::::::::: :::::.:	UGUGCUCACCCUCUUUUCG	Translation	similar to UniRef100_Q5VMX8 Cluster: Lactoylglutathione lyase-like; n=1; Oryza sativa Japonica Group|Rep: Lactoylglutathione lyase-like - Oryza sativa subsp. japonica (Rice), partial (94%)	1
2865	miR156a.1	BY843678	4.5	-1	1	19	60	78	ACAGAAGAGAGUGAGCACA	::::.::::::::::	UCGGCUCGCUCUCUUCUGC	Cleavage	similar to UniRef100_A4S6K5 Cluster: Predicted protein; n=1; Ostreococcus lucimarinus CCE9901|Rep: Predicted protein - Ostreococcus lucimarinus (strain CCE9901), partial (5%)	1
2866	miR156a.1	AJ471570	4.5	-1	1	19	216	234	ACAGAAGAGAGUGAGCACA	:.:::.:::.::::::	UUCGUUCAUUCUUUUCUGU	Cleavage		1
2867	miR156a.1	BF630636	4.5	-1	1	19	186	204	ACAGAAGAGAGUGAGCACA	:::: :::::::::::	UACGCUCCCUCUCUUCUGU	Cleavage	homologue to UniRef100_Q5U8L4 Cluster: SBP transcription factor; n=1; Gossypium hirsutum|Rep: SBP transcription factor - Gossypium hirsutum (Upland cotton) (Gossypium mexicanum), partial (30%)	1
2868	miR156a.1	TC249097	4.5	-1	1	19	244	262	ACAGAAGAGAGUGAGCACA	::.:.::::::::.::	GUUGUUUACUCUCUUUUGG	Cleavage	weakly similar to UniRef100_A2R6F8 Cluster: Contig An15c0250, complete genome. precursor; n=1; Aspergillus niger|Rep: Contig An15c0250, complete genome. precursor - Aspergillus niger, partial (10%)	1
2869	miR156a.1	BE420900	4.5	-1	1	19	761	779	ACAGAAGAGAGUGAGCACA	:::::::::: :::::	GUUGCUCACUCUAUUCUGC	Cleavage	homologue to UniRef100_P04784 Cluster: Chlorophyll a-b binding protein, chloroplast precursor; n=1; Triticum aestivum|Rep: Chlorophyll a-b binding protein, chloroplast precursor - Triticum aestivum (Wheat), partial (38%)	1
2870	miR156a.1	BM442930	4.5	-1	1	19	137	155	ACAGAAGAGAGUGAGCACA	::.:::.:::::::: :	GAUGUUCAUUCUCUUCUUU	Cleavage	homologue to UniRef100_A2YGP6 Cluster: UDP-sugar pyrophosphorylase; n=1; Oryza sativa Indica Group|Rep: UDP-sugar pyrophosphorylase - Oryza sativa subsp. indica (Rice), partial (23%)	1
2871	miR156a.1	TC255853	4.5	-1	1	19	577	595	ACAGAAGAGAGUGAGCACA	:::::::::.:. ::::	CGUGCUCACUUUUAUCUGA	Cleavage	weakly similar to UniRef100_Q10PY0 Cluster: F-box domain containing protein, expressed; n=1; Oryza sativa Japonica Group|Rep: F-box domain containing protein, expressed - Oryza sativa subsp. japonica (Rice), partial (25%)	1
2872	miR156a.1	CK125571	4.5	-1	1	19	503	521	ACAGAAGAGAGUGAGCACA	::.:::.:::::::: :	GAUGUUCAUUCUCUUCUUU	Cleavage	homologue to UniRef100_A2YGP6 Cluster: UDP-sugar pyrophosphorylase; n=1; Oryza sativa Indica Group|Rep: UDP-sugar pyrophosphorylase - Oryza sativa subsp. indica (Rice), partial (30%)	1
2873	miR156a.1	TC239470	4.5	-1	1	19	463	481	ACAGAAGAGAGUGAGCACA	::.:::.:::::::: :	GAUGUUCAUUCUCUUCUUU	Cleavage	homologue to UniRef100_A2YGP6 Cluster: UDP-sugar pyrophosphorylase; n=1; Oryza sativa Indica Group|Rep: UDP-sugar pyrophosphorylase - Oryza sativa subsp. indica (Rice), partial (42%)	1
2874	miR156a.1	TC274437	4.5	-1	1	19	42	60	ACAGAAGAGAGUGAGCACA	:::::::: ::.::.::	AGUGCUCACGCUUUUUUGA	Translation	weakly similar to UniRef100_Q8H8C7 Cluster: Chitin elicitor-binding protein precursor; n=2; Oryza sativa|Rep: Chitin elicitor-binding protein precursor - Oryza sativa subsp. japonica (Rice), partial (33%)	1
2875	miR156a.1	TC239977	4.5	-1	1	19	157	175	ACAGAAGAGAGUGAGCACA	::.:::.:::::::: :	GAUGUUCAUUCUCUUCUUU	Cleavage	homologue to UniRef100_A2YGP6 Cluster: UDP-sugar pyrophosphorylase; n=1; Oryza sativa Indica Group|Rep: UDP-sugar pyrophosphorylase - Oryza sativa subsp. indica (Rice), partial (65%)	1
2876	miR156a.1	BM442255	4.5	-1	1	19	367	385	ACAGAAGAGAGUGAGCACA	::::.:..:::::: .::	UGUGUUUGCUCUCUCUUGC	Cleavage	similar to UniRef100_Q41576 Cluster: Pollen allergen-like protein; n=1; Triticum aestivum|Rep: Pollen allergen-like protein - Triticum aestivum (Wheat), partial (57%)	1
2877	miR156a.1	BQ659370	4.5	-1	1	19	159	177	ACAGAAGAGAGUGAGCACA	::::::::: ::. ::::	UGUGCUCACGCUUGUCUGC	Translation	similar to UniRef100_Q7X9L7 Cluster: H-protein; n=1; Triticum aestivum|Rep: H-protein - Triticum aestivum (Wheat), partial (54%)	1
2878	miR156a.1	BQ469797	4.5	-1	1	19	456	474	ACAGAAGAGAGUGAGCACA	:::.::: ::::::: ::	AGUGUUCAGUCUCUUCGGU	Translation		1
2879	miR156a.1	CD055787	4.5	-1	1	19	216	234	ACAGAAGAGAGUGAGCACA	:::::: :. ::::::::	UGUGCUAAUGCUCUUCUGG	Translation	homologue to UniRef100_Q10LU3 Cluster: Phospholipid-translocating P-type ATPase, flippase family protein, expressed; n=3; Oryza sativa|Rep: Phospholipid-translocating P-type ATPase, flippase family protein, expressed - Oryza sativa subsp. japonica (Rice), partial (14%)	1
2880	miR156a.1	TC266113	4.5	-1	1	19	574	592	ACAGAAGAGAGUGAGCACA	::::.:..:::::: .::	UGUGUUUGCUCUCUCUUGC	Cleavage	similar to UniRef100_Q41576 Cluster: Pollen allergen-like protein; n=1; Triticum aestivum|Rep: Pollen allergen-like protein - Triticum aestivum (Wheat), complete	1
2881	miR156a.1	TC248057	4.5	-1	1	19	398	416	ACAGAAGAGAGUGAGCACA	::::.::.::::. :.::	UGUGUUCGCUCUUCUUUGG	Cleavage	similar to UniRef100_Q0J2H9 Cluster: Os09g0341100 protein; n=1; Oryza sativa Japonica Group|Rep: Os09g0341100 protein - Oryza sativa subsp. japonica (Rice), partial (14%)	1
2882	miR156a.1	TC273573	4.5	-1	1	19	830	848	ACAGAAGAGAGUGAGCACA	::::.::.::::. :.::	UGUGUUCGCUCUUCUUUGG	Cleavage	similar to UniRef100_Q0J2H9 Cluster: Os09g0341100 protein; n=1; Oryza sativa Japonica Group|Rep: Os09g0341100 protein - Oryza sativa subsp. japonica (Rice), partial (34%)	1
2883	miR156a.1	TC247011	4.5	-1	1	19	40	58	ACAGAAGAGAGUGAGCACA	:::::: ::.: ::::::	CGUGCUCUCUUUGUUCUGU	Cleavage	similar to UniRef100_Q5JNB8 Cluster: Zinc finger protein-like; n=1; Oryza sativa Japonica Group|Rep: Zinc finger protein-like - Oryza sativa subsp. japonica (Rice), partial (54%)	1
2884	miR156a.1	TC260878	4.5	-1	1	19	384	402	ACAGAAGAGAGUGAGCACA	:::::.::::: : ::::	GGUGCUUACUCUAUGCUGU	Cleavage		1
2885	miR156a.1	TC276945	4.5	-1	1	19	133	151	ACAGAAGAGAGUGAGCACA	::::.:::. . :::::::	UGUGUUCAUCUGCUUCUGU	Translation		1
2886	miR156a.1	BY869720	4.5	-1	1	19	236	254	ACAGAAGAGAGUGAGCACA	::::::.:::.: ::. ::	UGUGCUUACUUUAUUUGGU	Cleavage	similar to UniRef100_Q0JKA9 Cluster: Os01g0686300 protein; n=1; Oryza sativa Japonica Group|Rep: Os01g0686300 protein - Oryza sativa subsp. japonica (Rice), partial (6%)	1
2887	miR156a.1	TC279235	4.5	-1	1	19	296	314	ACAGAAGAGAGUGAGCACA	::::::: .:.::::. ::	UGUGCUCCUUUUCUUUGGU	Cleavage		1
2888	miR156a.1	TC275255	4.5	-1	1	19	368	386	ACAGAAGAGAGUGAGCACA	::::.:::. . :::::::	UGUGUUCAUCUGCUUCUGU	Translation	weakly similar to UniRef100_Q3JW13 Cluster: DNA-binding response regulator, LuxR family; n=1; Burkholderia pseudomallei 1710b|Rep: DNA-binding response regulator, LuxR family - Burkholderia pseudomallei (strain 1710b), partial (6%)	1
2889	miR156a.1	TC256133	4.5	-1	1	19	506	524	ACAGAAGAGAGUGAGCACA	::::::.:.:::. : :::	UGUGCUUAUUCUUGUAUGU	Cleavage	homologue to UniRef100_Q75LK9 Cluster: Expressed protein; n=2; Oryza sativa|Rep: Expressed protein - Oryza sativa subsp. japonica (Rice), partial (12%)	1
2890	miR156a.1	CB860226	4.5	-1	1	19	539	557	ACAGAAGAGAGUGAGCACA	::::.:::.::: ::. ::	UGUGUUCAUUCUGUUUAGU	Cleavage	similar to UniRef100_Q762B2 Cluster: BRI1-KD interacting protein 101; n=2; Oryza sativa Japonica Group|Rep: BRI1-KD interacting protein 101 - Oryza sativa subsp. japonica (Rice), partial (43%)	1
2891	miR156a.1	BU989947	4.5	-1	1	19	339	357	ACAGAAGAGAGUGAGCACA	::::::::.:::.: .: :	UGUGCUCAUUCUUUGUUAU	Cleavage	similar to UniRef100_A9AHT6 Cluster: Chloride channel core; n=1; Burkholderia multivorans ATCC 17616|Rep: Chloride channel core, partial (2%)	1
2892	miR156a.1	DN157810	4.5	-1	1	19	319	337	ACAGAAGAGAGUGAGCACA	::::::. ::.: ::.:::	UGUGCUUUCUUUGUUUUGU	Cleavage	similar to UniRef100_A7Q3D7 Cluster: Chromosome chr13 scaffold_48, whole genome shotgun sequence; n=1; Vitis vinifera|Rep: Chromosome chr13 scaffold_48, whole genome shotgun sequence - Vitis vinifera (Grape), partial (22%)	1
2893	miR156a.1	TC277717	4.5	-1	1	19	774	792	ACAGAAGAGAGUGAGCACA	::::::: .:.::::. ::	UGUGCUCCUUUUCUUUGGU	Cleavage	similar to UniRef100_A7PX90 Cluster: Chromosome chr12 scaffold_36, whole genome shotgun sequence; n=1; Vitis vinifera|Rep: Chromosome chr12 scaffold_36, whole genome shotgun sequence - Vitis vinifera (Grape), partial (32%)	1
2894	miR156a.1	TC281294	4.5	-1	1	19	629	647	ACAGAAGAGAGUGAGCACA	::::.:::.::: ::. ::	UGUGUUCAUUCUGUUUAGU	Cleavage	similar to UniRef100_Q9AV96 Cluster: MAR-binding protein; n=1; Nicotiana tabacum|Rep: MAR-binding protein - Nicotiana tabacum (Common tobacco), partial (20%)	1
2895	miR156a.1	BE420761	4.5	-1	1	19	1213	1234	ACAGAAGAGAGUGAG---CACA	:::: :::.::.:.::::::	UGUGUUCCUCGCUUUUUUCUGU	Cleavage	similar to UniRef100_A9Q6I8 Cluster: Cryptochrome 1a; n=1; Triticum aestivum|Rep: Cryptochrome 1a - Triticum aestivum (Wheat), partial (14%)	1
2896	miR156a.1	TC276517	4.5	-1	1	19	1152	1170	ACAGAAGAGAGUGAGCACA	::::.:::.::: ::. ::	UGUGUUCAUUCUGUUUAGU	Cleavage	homologue to UniRef100_O80401 Cluster: SAR DNA binding protein; n=1; Oryza sativa|Rep: SAR DNA binding protein - Oryza sativa (Rice), partial (44%)	1
2897	miR156a.1	TC265148	4.5	-1	1	19	1161	1179	ACAGAAGAGAGUGAGCACA	::::::::. .: ::.:::	UGUGCUCAUGUUGUUUUGU	Translation	similar to UniRef100_Q0D6Q9 Cluster: Os07g0452400 protein; n=1; Oryza sativa Japonica Group|Rep: Os07g0452400 protein - Oryza sativa subsp. japonica (Rice), partial (67%)	1
2898	miR156a.1	AJ474365	4.5	-1	1	19	35	53	ACAGAAGAGAGUGAGCACA	: ::::::::::::: :	CUUUCUCACUCUCUUCUCU	Cleavage	similar to UniRef100_Q3ECE7 Cluster: Uncharacterized protein At1g70550.1; n=2; Arabidopsis thaliana|Rep: Uncharacterized protein At1g70550.1 - Arabidopsis thaliana (Mouse-ear cress), partial (4%)	1
2899	miR156a.1	CX630903	4.5	-1	1	19	610	628	ACAGAAGAGAGUGAGCACA	: :::: ::::::::::	CCUUCUCAGUCUCUUCUGU	Translation		1
2900	miR156a.1	TC245340	4.5	-1	1	19	262	282	ACAGAAGAGAGUGA--GCACA	::::: ::.::::::: :::	UGUGCAUUCGCUCUCUUAUGU	Cleavage	similar to UniRef100_Q0JF58 Cluster: Os04g0151800 protein; n=1; Oryza sativa Japonica Group|Rep: Os04g0151800 protein - Oryza sativa subsp. japonica (Rice), partial (16%)	1
2901	miR156a.1	TC241095	4.5	-1	1	19	701	719	ACAGAAGAGAGUGAGCACA	: .::..::::::::::	AUUUUUCGUUCUCUUCUGU	Cleavage	homologue to UniRef100_P52409 Cluster: Glucan endo-1,3-beta-glucosidase precursor (EC 3.2.1.39) ((1->3)-beta- glucan endohydrolase) ((1->3)-beta-glucanase); n=1; Triticum aestivum|Rep: Glucan endo-1,3-beta-glucosidase precursor (EC 3.2.1.39) ((1->3)-beta- glucan endohydrolase) ((1->3)-beta-glucanase) - Triticum aestivum (Wheat), partial (31%)	1
2903	miR156a.1	TC258981	4.5	-1	1	19	772	790	ACAGAAGAGAGUGAGCACA	: :::::: ::::::::	CGGGCUCACCCUCUUCUGC	Translation	homologue to UniRef100_Q06IA3 Cluster: Fasciclin-like protein FLA3; n=1; Triticum aestivum|Rep: Fasciclin-like protein FLA3 - Triticum aestivum (Wheat), partial (62%)	1
2904	miR156a.1	TC276476	4.5	-1	1	19	546	564	ACAGAAGAGAGUGAGCACA	: :::: ::::::::::	CCUUCUCAGUCUCUUCUGU	Translation		1
2905	miR156a.1	TC276143	4.5	-1	1	19	263	281	ACAGAAGAGAGUGAGCACA	: :::::: ::::::::	CGGGCUCACCCUCUUCUGC	Translation	homologue to UniRef100_Q06IA3 Cluster: Fasciclin-like protein FLA3; n=1; Triticum aestivum|Rep: Fasciclin-like protein FLA3 - Triticum aestivum (Wheat), partial (67%)	1
2906	miR156a.1	TC247948	4.5	-1	1	19	2683	2703	ACAGAAGAGAGUGA--GCACA	::::: ::.::::::: :::	UGUGCAUUCGCUCUCUUAUGU	Cleavage	similar to UniRef100_Q0JF58 Cluster: Os04g0151800 protein; n=1; Oryza sativa Japonica Group|Rep: Os04g0151800 protein - Oryza sativa subsp. japonica (Rice), partial (90%)	1
2907	miR156a.1	BY860826	4.5	-1	1	19	43	61	ACAGAAGAGAGUGAGCACA	:: :.:..::::.::.::	UGCGUUUGCUCUUUUUUGA	Cleavage	similar to UniRef100_Q0ITY0 Cluster: Os11g0208700 protein; n=1; Oryza sativa Japonica Group|Rep: Os11g0208700 protein - Oryza sativa subsp. japonica (Rice), partial (7%)	1
2908	miR156a.1	TC274670	4.5	-1	1	19	370	388	ACAGAAGAGAGUGAGCACA	: ::::: ::.::::.::	UUUGCUCCCUUUCUUUUGA	Cleavage	similar to UniRef100_Q0JBC6 Cluster: Os04g0541900 protein; n=1; Oryza sativa Japonica Group|Rep: Os04g0541900 protein - Oryza sativa subsp. japonica (Rice), partial (22%)	1
2909	miR156a.1	TC271419	4.5	-1	1	19	330	348	ACAGAAGAGAGUGAGCACA	: ::::::. .:::::::	UCUGCUCAUGUUCUUCUGG	Translation	similar to UniRef100_Q0D9K6 Cluster: Os06g0711800 protein; n=2; Oryza sativa Japonica Group|Rep: Os06g0711800 protein - Oryza sativa subsp. japonica (Rice), partial (36%)	1
2910	miR156a.1	TC277922	4.5	-1	1	19	308	326	ACAGAAGAGAGUGAGCACA	::: .::: :.:::::::	UGUCUUCAGUUUCUUCUGC	Translation	weakly similar to UniRef100_A8CYN6 Cluster: AMP-dependent synthetase and ligase; n=1; Methylobacterium populi BJ001|Rep: AMP-dependent synthetase and ligase - Methylobacterium populi BJ001, partial (3%)	1
2912	miR156a.1	TC243211	4.5	-1	1	19	556	574	ACAGAAGAGAGUGAGCACA	::::: :::.::::.::	UGUGCAAACUUUCUUUUGG	Cleavage	similar to UniRef100_A8QW51 Cluster: O-methyltransferase 2; n=1; Sorghum bicolor|Rep: O-methyltransferase 2 - Sorghum bicolor (Sorghum) (Sorghum vulgare), partial (31%)	1
2913	miR156a.1	DN186811	4.5	-1	1	19	247	265	ACAGAAGAGAGUGAGCACA	: :::.:::: .::::::	CGCGCUUACUCGUUUCUGU	Cleavage		1
2914	miR156a.1	BQ766747	4.5	-1	1	19	507	525	ACAGAAGAGAGUGAGCACA	: :::...:.::::.:::	AGGGCUUGUUUUCUUUUGU	Cleavage	homologue to UniRef100_Q1DU14 Cluster: Predicted protein; n=1; Coccidioides immitis|Rep: Predicted protein - Coccidioides immitis, complete	1
2915	miR156a.1	TC273640	4.5	-1	1	19	561	579	ACAGAAGAGAGUGAGCACA	:::. :.::::::::: :	CGUGUGCGCUCUCUUCUCU	Cleavage	similar to UniRef100_A7QNG9 Cluster: Chromosome chr2 scaffold_132, whole genome shotgun sequence; n=1; Vitis vinifera|Rep: Chromosome chr2 scaffold_132, whole genome shotgun sequence - Vitis vinifera (Grape), partial (15%)	1
2916	miR156a.1	TC276951	4.5	-1	1	19	722	740	ACAGAAGAGAGUGAGCACA	::: :: :::.:.:::::	UGUUCUAACUUUUUUCUGC	Cleavage	weakly similar to UniRef100_A7PMF0 Cluster: Chromosome chr14 scaffold_21, whole genome shotgun sequence; n=1; Vitis vinifera|Rep: Chromosome chr14 scaffold_21, whole genome shotgun sequence - Vitis vinifera (Grape), partial (40%)	1
2917	miR156a.1	TC245513	4.5	-1	1	19	658	676	ACAGAAGAGAGUGAGCACA	::::: :::.::::.::	UGUGCAAACUUUCUUUUGG	Cleavage	similar to UniRef100_Q53JI3 Cluster: O-methyltransferase; n=1; Oryza sativa Japonica Group|Rep: O-methyltransferase - Oryza sativa subsp. japonica (Rice), partial (23%)	1
4813	miR156a.1	TC240308	5	-1	1	19	647	665	ACAGAAGAGAGUGAGCACA	::::.::: :::.::::	UGUGUUCAAUCUUUUCUUG	Translation	similar to UniRef100_Q0D673 Cluster: Os07g0507000 protein; n=1; Oryza sativa Japonica Group|Rep: Os07g0507000 protein - Oryza sativa subsp. japonica (Rice), partial (63%)	1
4814	miR156a.1	TC253067	5	-1	1	19	991	1009	ACAGAAGAGAGUGAGCACA	:::::::..::::: ::	UGUGCUCGUUCUCUACUCC	Cleavage	similar to UniRef100_Q9FYQ0 Cluster: ESTs AU075439; n=1; Oryza sativa Japonica Group|Rep: ESTs AU075439 - Oryza sativa subsp. japonica (Rice), partial (86%)	1
4815	miR156a.1	TC241537	5	-1	1	19	1370	1388	ACAGAAGAGAGUGAGCACA	::::.:: .::::::::	UGUGUUCCUUCUCUUCUCG	Cleavage	similar to UniRef100_Q69LD0 Cluster: High-glucose-regulated protein 8-like; n=3; Oryza sativa|Rep: High-glucose-regulated protein 8-like - Oryza sativa subsp. japonica (Rice), partial (47%)	1
4816	miR156a.1	TC270464	5	-1	1	19	499	517	ACAGAAGAGAGUGAGCACA	:::.:::::. :: ::::	GGUGUUCACUUACUNCUGU	Cleavage		1
4817	miR156a.1	TC256075	5	-1	1	19	15	34	ACAGA-AGAGAGUGAGCACA	: ::::..:::::: :::::	UNUGCUUGCUCUCUCUCUGU	Cleavage	similar to UniRef100_A7P6K6 Cluster: Chromosome chr9 scaffold_7, whole genome shotgun sequence; n=1; Vitis vinifera|Rep: Chromosome chr9 scaffold_7, whole genome shotgun sequence - Vitis vinifera (Grape), partial (22%)	1
4818	miR156a.1	TC264862	5	-1	1	19	594	613	ACAGAAGAG-AGUGAGCACA	:::::::.:: :::: ::::	UGUGCUCGCUGCUCUGCUGU	Cleavage	homologue to UniRef100_Q7XII4 Cluster: Remorin-like protein; n=1; Oryza sativa Japonica Group|Rep: Remorin-like protein - Oryza sativa subsp. japonica (Rice), partial (40%)	1
4819	miR156a.1	TC263664	5	-1	1	19	574	593	ACAGAAGAGAG-UGAGCACA	::::.::: :: ::::::::	UGUGUUCAACUGUCUUCUGU	Translation	similar to UniRef100_Q0DXX5 Cluster: Os02g0728300 protein; n=1; Oryza sativa Japonica Group|Rep: Os02g0728300 protein - Oryza sativa subsp. japonica (Rice), partial (74%)	1
4820	miR156a.1	TC251400	5	-1	1	19	762	781	ACAGAA-GAGAGUGAGCACA	::::::.:::::: ::: ::	UGUGCUUACUCUCCUUCAGU	Cleavage	weakly similar to UniRef100_A7PG16 Cluster: Chromosome chr6 scaffold_15, whole genome shotgun sequence; n=1; Vitis vinifera|Rep: Chromosome chr6 scaffold_15, whole genome shotgun sequence - Vitis vinifera (Grape), partial (42%)	1
4821	miR156a.1	TC241682	5	-1	1	19	428	447	ACAGAAGAG-AGUGAGCACA	:::::::.:: :::: ::::	UGUGCUCGCUGCUCUGCUGU	Cleavage	homologue to UniRef100_Q7XII4 Cluster: Remorin-like protein; n=1; Oryza sativa Japonica Group|Rep: Remorin-like protein - Oryza sativa subsp. japonica (Rice), partial (35%)	1
4822	miR156a.1	DN159761	5	-1	1	19	139	157	ACAGAAGAGAGUGAGCACA	:.:::.:.:.::::::	GCCGUUCAUUUUUUUCUGU	Cleavage	similar to UniRef100_A6LYH5 Cluster: Amino acid permease-associated region precursor; n=1; Clostridium beijerinckii NCIMB 8052|, partial (3%)	1
4823	miR156a.1	TC250523	5	-1	1	19	42	60	ACAGAAGAGAGUGAGCACA	::::::::.:::: ::	AAUGCUCACUUUCUUGUGG	Cleavage		1
4824	miR156a.1	TC242769	5	-1	1	19	820	838	ACAGAAGAGAGUGAGCACA	:::...:.::::::::	UAGGCUUGUUUUCUUCUGU	Cleavage	homologue to UniRef100_A9LIN4 Cluster: NADP-dependent malic enzyme; n=1; Triticum aestivum|Rep: NADP-dependent malic enzyme - Triticum aestivum (Wheat), partial (41%)	1
4825	miR156a.1	TC267761	5	-1	1	19	336	354	ACAGAAGAGAGUGAGCACA	: :::::::.::::::	GGCGCUCACUUUCUUCUUC	Cleavage	homologue to UniRef100_Q0IXE5 Cluster: Os10g0444400 protein; n=2; Oryza sativa Japonica Group|Rep: Os10g0444400 protein - Oryza sativa subsp. japonica (Rice), partial (40%)	1
4826	miR156a.1	TC245575	5	-1	1	19	741	759	ACAGAAGAGAGUGAGCACA	:::: ::::.::::::	GGUGCACACUUUCUUCUUC	Cleavage	homologue to UniRef100_Q0IXE5 Cluster: Os10g0444400 protein; n=2; Oryza sativa Japonica Group|Rep: Os10g0444400 protein - Oryza sativa subsp. japonica (Rice), partial (64%)	1
4827	miR156a.1	TC271396	5	-1	1	19	1073	1091	ACAGAAGAGAGUGAGCACA	: :::::::.::::::	GGCGCUCACUUUCUUCUUC	Cleavage	similar to UniRef100_A7P2J4 Cluster: Chromosome chr1 scaffold_5, whole genome shotgun sequence; n=1; Vitis vinifera|Rep: Chromosome chr1 scaffold_5, whole genome shotgun sequence - Vitis vinifera (Grape), partial (70%)	1
4828	miR156a.1	TC252478	5	-1	1	19	418	436	ACAGAAGAGAGUGAGCACA	::.:..:: ::::::::	GUUGUUUGCUAUCUUCUGU	Cleavage	homologue to UniRef100_UPI000050340F Cluster: Histone H4 [Contains: Osteogenic growth peptide (OGP)].; n=1; Rattus norvegicus|Rep: Histone H4 [Contains: Osteogenic growth peptide (OGP)]. - Rattus norvegicus, complete	1
4829	miR156a.1	TC259902	5	-1	1	19	434	452	ACAGAAGAGAGUGAGCACA	::.:..:: ::::::::	GUUGUUUGCUGUCUUCUGU	Cleavage	homologue to UniRef100_UPI000050340F Cluster: Histone H4 [Contains: Osteogenic growth peptide (OGP)].; n=1; Rattus norvegicus|Rep: Histone H4 [Contains: Osteogenic growth peptide (OGP)]. - Rattus norvegicus, complete	1
4830	miR156a.1	TC265951	5	-1	1	19	415	433	ACAGAAGAGAGUGAGCACA	::.:..:: ::::::::	GUUGUUUGCUGUCUUCUGU	Cleavage	homologue to UniRef100_UPI000050340F Cluster: Histone H4 [Contains: Osteogenic growth peptide (OGP)].; n=1; Rattus norvegicus|Rep: Histone H4 [Contains: Osteogenic growth peptide (OGP)]. - Rattus norvegicus, complete	1
4831	miR156a.1	TC269997	5	-1	1	19	421	439	ACAGAAGAGAGUGAGCACA	::.:..:: ::::::::	GUUGUUUGCUAUCUUCUGU	Cleavage	homologue to UniRef100_UPI000050340F Cluster: Histone H4 [Contains: Osteogenic growth peptide (OGP)].; n=1; Rattus norvegicus|Rep: Histone H4 [Contains: Osteogenic growth peptide (OGP)]. - Rattus norvegicus, complete	1
4832	miR156a.1	TC242253	5	-1	1	19	307	325	ACAGAAGAGAGUGAGCACA	: :::::: ::::::::	UUUGCUCAGUCUCUUCUAC	Translation	similar to UniRef100_Q8W1E5 Cluster: AT5g58640/mzn1_90; n=1; Arabidopsis thaliana|Rep: AT5g58640/mzn1_90 - Arabidopsis thaliana (Mouse-ear cress), partial (28%)	1
4833	miR156a.1	TC249174	5	-1	1	19	599	617	ACAGAAGAGAGUGAGCACA	: :::::: ::::::::	UUUGCUCAGUCUCUUCUAC	Translation	weakly similar to UniRef100_Q8W1E5 Cluster: AT5g58640/mzn1_90; n=1; Arabidopsis thaliana|Rep: AT5g58640/mzn1_90 - Arabidopsis thaliana (Mouse-ear cress), partial (64%)	1
4836	miR156a.1	TC258560	5	-1	1	19	945	963	ACAGAAGAGAGUGAGCACA	::::.::: :.::.:::	CAUGCUUACUGUUUUUUGU	Cleavage	similar to UniRef100_Q0D3H9 Cluster: Os07g0685900 protein; n=2; Oryza sativa Japonica Group|Rep: Os07g0685900 protein - Oryza sativa subsp. japonica (Rice), partial (30%)	1
4838	miR156a.1	TC240108	5	-1	1	19	52	70	ACAGAAGAGAGUGAGCACA	::::::: ::::::: :	AGUGCUCAAUCUCUUCCGC	Translation	similar to UniRef100_Q0JBR5 Cluster: Os04g0514600 protein; n=1; Oryza sativa Japonica Group|Rep: Os04g0514600 protein - Oryza sativa subsp. japonica (Rice), partial (34%)	1
4839	miR156a.1	TC280069	5	-1	1	19	1109	1127	ACAGAAGAGAGUGAGCACA	::.:..:: ::::::::	GUUGUUUGCUGUCUUCUGU	Cleavage	homologue to UniRef100_Q8LQJ8 Cluster: Cell division protein ftsH (FtsH)-like; n=1; Oryza sativa Japonica Group|Rep: Cell division protein ftsH (FtsH)-like - Oryza sativa subsp. japonica (Rice), partial (42%)	1
4840	miR156a.1	AJ475936	5	-1	1	19	115	133	ACAGAAGAGAGUGAGCACA	:::.:. .:.:.::::::	AGUGUUUCUUUUUUUCUGU	Cleavage	similar to UniRef100_Q0DC85 Cluster: Os06g0472700 protein; n=3; Oryza sativa Japonica Group|Rep: Os06g0472700 protein - Oryza sativa subsp. japonica (Rice), partial (6%)	1
4841	miR156a.1	AJ475529	5	-1	1	19	6	23	ACAGAAGAGAGUGAGCACA	::: ::::: ::::::: :	UGU-CUCACCCUCUUCUCU	Translation	similar to UniRef100_Q0JJH5 Cluster: Os01g0738500 protein; n=1; Oryza sativa Japonica Group|Rep: Os01g0738500 protein - Oryza sativa subsp. japonica (Rice), partial (3%)	1
4842	miR156a.1	AV914551	5	-1	1	19	91	109	ACAGAAGAGAGUGAGCACA	::::::.. ::::: :::	UGUGCUUGAUCUCUGCUGG	Translation	similar to UniRef100_Q6H5V0 Cluster: WD-40 repeat protein-like; n=1; Oryza sativa Japonica Group|Rep: WD-40 repeat protein-like - Oryza sativa subsp. japonica (Rice), partial (29%)	1
4843	miR156a.1	TC266807	5	-1	1	19	267	285	ACAGAAGAGAGUGAGCACA	:::.:. ::::::::: :	AGUGUUUUCUCUCUUCUAU	Cleavage		1
4844	miR156a.1	TC254489	5	-1	1	19	505	523	ACAGAAGAGAGUGAGCACA	::::.:.:.:.::: .::	UGUGUUUAUUUUCUCUUGA	Cleavage	similar to UniRef100_Q9ZSZ7 Cluster: Methyl chloride transferase; n=1; Batis maritima|Rep: Methyl chloride transferase - Batis maritima (Saltwort), partial (8%)	1
4845	miR156a.1	TC255675	5	-1	1	19	622	640	ACAGAAGAGAGUGAGCACA	:::::::::. .: ::::	AGUGCUCACUUAUUACUGU	Cleavage	homologue to UniRef100_Q8RZ32 Cluster: F-box protein-like; n=3; Oryza sativa|Rep: F-box protein-like - Oryza sativa subsp. japonica (Rice), partial (19%)	1
4846	miR156a.1	TC244821	5	-1	1	19	250	268	ACAGAAGAGAGUGAGCACA	:::::: :::.:.:: ::	UGUGCUAACUUUUUUAUGA	Cleavage	similar to UniRef100_A4YI65 Cluster: Phosphoribosylaminoimidazole-succinocarboxamide synthase; n=1; Metallosphaera sedula DSM 5348|Rep: Phosphoribosylaminoimidazole-succinocarboxamide synthase - Metallosphaera sedula (strain ATCC 51363 / DSM 5348), partial (6%)	1
4847	miR156a.1	TC257055	5	-1	1	19	865	883	ACAGAAGAGAGUGAGCACA	:::::...:.:. :::::	AGUGCUUGUUUUUAUCUGU	Cleavage	similar to UniRef100_Q60EQ4 Cluster: Nuclear transcription factor Y subunit B-3; n=1; Oryza sativa Japonica Group|Rep: Nuclear transcription factor Y subunit B-3 - Oryza sativa subsp. japonica (Rice), partial (85%)	1
4848	miR156a.1	TC276542	5	-1	1	19	766	784	ACAGAAGAGAGUGAGCACA	::::::: .: :.:::::	UGUGCUCUUUAUUUUCUGC	Cleavage	homologue to UniRef100_Q2QY10 Cluster: EF hand family protein, expressed; n=2; Oryza sativa|Rep: EF hand family protein, expressed - Oryza sativa subsp. japonica (Rice), partial (39%)	1
130	miR156a.2	TC245963	1.5	-1	1	19	529	547	GACAGAAGAGAGUGAGCAC	:::::: ::::::::::::	GUGCUCUCUCUCUUCUGUC	Cleavage	similar to UniRef100_Q6YZE8 Cluster: Squamosa promoter-binding-like protein 16; n=1; Oryza sativa Japonica Group|Rep: Squamosa promoter-binding-like protein 16 - Oryza sativa subsp. japonica (Rice), partial (45%)	1
131	miR156a.2	TC265421	1.5	-1	1	19	439	457	GACAGAAGAGAGUGAGCAC	:::::: ::::::::::::	GUGCUCUCUCUCUUCUGUC	Cleavage	similar to UniRef100_Q0J0K1 Cluster: Squamosa promoter-binding-like protein 18; n=2; Oryza sativa Japonica Group|Rep: Squamosa promoter-binding-like protein 18 - Oryza sativa subsp. japonica (Rice), partial (32%)	1
132	miR156a.2	TC245020	1.5	-1	1	19	376	394	GACAGAAGAGAGUGAGCAC	:::::: ::::::::::::	GUGCUCUCUCUCUUCUGUC	Cleavage	similar to UniRef100_Q6H509-2 Cluster: Isoform 2 of Q6H509 ; n=1; Oryza sativa Japonica Group|Rep: Isoform 2 of Q6H509 - Oryza sativa subsp. japonica (Rice), partial (36%)	1
133	miR156a.2	CA032492	1.5	-1	1	19	523	541	GACAGAAGAGAGUGAGCAC	:::::: ::::::::::::	GUGCUCUCUCUCUUCUGUC	Cleavage	similar to UniRef100_A3C057 Cluster: Squamosa promoter-binding-like protein 17; n=1; Oryza sativa Japonica Group|Rep: Squamosa promoter-binding-like protein 17 - Oryza sativa subsp. japonica (Rice), partial (36%)	1
134	miR156a.2	BF258419	1.5	-1	1	19	184	202	GACAGAAGAGAGUGAGCAC	:::::: ::::::::::::	GUGCUCUCUCUCUUCUGUC	Cleavage	similar to UniRef100_A4GXB6 Cluster: Promoter binding protein; n=1; Gossypium hirsutum|Rep: Promoter binding protein - Gossypium hirsutum (Upland cotton) (Gossypium mexicanum), partial (27%)	1
135	miR156a.2	EX598089	1.5	-1	1	19	241	259	GACAGAAGAGAGUGAGCAC	:::::: ::::::::::::	GUGCUCUCUCUCUUCUGUC	Cleavage	similar to UniRef100_Q0J0K1 Cluster: Squamosa promoter-binding-like protein 18; n=2; Oryza sativa Japonica Group|Rep: Squamosa promoter-binding-like protein 18 - Oryza sativa subsp. japonica (Rice), partial (17%)	1
267	miR156a.2	TC252995	2.5	-1	1	19	713	731	GACAGAAGAGAGUGAGCAC	::::: ::::::::::::	AUGCUCCCUCUCUUCUGUC	Cleavage	similar to UniRef100_Q6Z461 Cluster: Squamosa promoter-binding-like protein 13; n=3; Oryza sativa|Rep: Squamosa promoter-binding-like protein 13 - Oryza sativa subsp. japonica (Rice), partial (61%)	1
268	miR156a.2	TC246441	2.5	-1	1	19	230	248	GACAGAAGAGAGUGAGCAC	::::: ::::::::::::	AUGCUCUCUCUCUUCUGUC	Cleavage	similar to UniRef100_A2X0Q6 Cluster: Squamosa promoter-binding-like protein 3; n=2; Oryza sativa|Rep: Squamosa promoter-binding-like protein 3 - Oryza sativa subsp. indica (Rice), partial (26%)	1
269	miR156a.2	TC241815	2.5	-1	1	19	775	793	GACAGAAGAGAGUGAGCAC	: :::::::::.::.:::.	GAGCUCACUCUUUUUUGUU	Cleavage	weakly similar to UniRef100_A7QHY8 Cluster: Chromosome chr17 scaffold_101, whole genome shotgun sequence; n=1; Vitis vinifera|Rep: Chromosome chr17 scaffold_101, whole genome shotgun sequence - Vitis vinifera (Grape), partial (39%)	1
350	miR156a.2	TC254328	3	-1	1	19	551	569	GACAGAAGAGAGUGAGCAC	:::::.::::::::.: :.	GUGCUUACUCUCUUUUCUU	Cleavage	similar to UniRef100_Q0D588 Cluster: Os07g0573900 protein; n=1; Oryza sativa Japonica Group|Rep: Os07g0573900 protein - Oryza sativa subsp. japonica (Rice), partial (78%)	1
351	miR156a.2	TC247604	3	-1	1	19	405	423	GACAGAAGAGAGUGAGCAC	:::::::.:::.:: :::.	GUGCUCAUUCUUUUGUGUU	Cleavage	weakly similar to UniRef100_A4HGN2 Cluster: ATPase-like protein; n=1; Leishmania braziliensis|Rep: ATPase-like protein - Leishmania braziliensis, partial (4%)	1
352	miR156a.2	TC262843	3	-1	1	19	1295	1313	GACAGAAGAGAGUGAGCAC	:: :..::::::::::::	AUGAUUGCUCUCUUCUGUC	Cleavage	similar to UniRef100_Q10M69 Cluster: F-box domain containing protein, expressed; n=1; Oryza sativa Japonica Group|Rep: F-box domain containing protein, expressed - Oryza sativa subsp. japonica (Rice), partial (89%)	1
650	miR156a.2	BF630636	3.5	-1	1	19	187	205	GACAGAAGAGAGUGAGCAC	:::: ::::::::::::	ACGCUCCCUCUCUUCUGUC	Cleavage	homologue to UniRef100_Q5U8L4 Cluster: SBP transcription factor; n=1; Gossypium hirsutum|Rep: SBP transcription factor - Gossypium hirsutum (Upland cotton) (Gossypium mexicanum), partial (30%)	1
651	miR156a.2	TC260172	3.5	-1	1	19	620	638	GACAGAAGAGAGUGAGCAC	:: ::.:.:.::::::::	GUUCUUAUUUUCUUCUGUA	Cleavage	homologue to UniRef100_A7Q3X8 Cluster: Chromosome chr13 scaffold_48, whole genome shotgun sequence; n=1; Vitis vinifera|Rep: Chromosome chr13 scaffold_48, whole genome shotgun sequence - Vitis vinifera (Grape), partial (20%)	1
652	miR156a.2	TC242058	3.5	-1	1	19	1222	1240	GACAGAAGAGAGUGAGCAC	:: ::::.:: :::::::.	GUUCUCAUUCCCUUCUGUU	Cleavage	similar to UniRef100_Q0JCK5 Cluster: Os04g0464500 protein; n=2; Oryza sativa Japonica Group|Rep: Os04g0464500 protein - Oryza sativa subsp. japonica (Rice), partial (93%)	1
653	miR156a.2	TC279246	3.5	-1	1	19	75	93	GACAGAAGAGAGUGAGCAC	:: ::::.:. ::::::::	GUACUCAUUUGCUUCUGUC	Cleavage	similar to UniRef100_Q5VN19 Cluster: Mitogen-activated protein kinase 11; n=2; Oryza sativa Japonica Group|Rep: Mitogen-activated protein kinase 11 - Oryza sativa subsp. japonica (Rice), partial (42%)	1
654	miR156a.2	BQ766747	3.5	-1	1	19	508	526	GACAGAAGAGAGUGAGCAC	: :::...:.::::.::::	GGGCUUGUUUUCUUUUGUC	Cleavage	homologue to UniRef100_Q1DU14 Cluster: Predicted protein; n=1; Coccidioides immitis|Rep: Predicted protein - Coccidioides immitis, complete	1
655	miR156a.2	BQ469258	3.5	-1	1	19	326	344	GACAGAAGAGAGUGAGCAC	:::: ::.:::: :::::.	GUGCCCAUUCUCGUCUGUU	Cleavage	similar to UniRef100_Q9XEQ1 Cluster: TNP2-like protein; n=1; Sorghum bicolor|Rep: TNP2-like protein - Sorghum bicolor (Sorghum) (Sorghum vulgare), partial (13%)	1
656	miR156a.2	BY856838	3.5	-1	1	19	45	63	GACAGAAGAGAGUGAGCAC	:: :::. :.:::::::::	GUUCUCGGUUUCUUCUGUC	Cleavage	similar to UniRef100_Q0J111 Cluster: Os09g0471200 protein; n=1; Oryza sativa Japonica Group|Rep: Os09g0471200 protein - Oryza sativa subsp. japonica (Rice), partial (6%)	1
657	miR156a.2	TC248310	3.5	-1	1	19	1138	1156	GACAGAAGAGAGUGAGCAC	::: .:.::::::::::.	GUGACUAUUCUCUUCUGUU	Cleavage	similar to UniRef100_Q53M57 Cluster: Expressed protein; n=1; Oryza sativa Japonica Group|Rep: Expressed protein - Oryza sativa subsp. japonica (Rice), partial (61%)	1
658	miR156a.2	CV059896	3.5	-1	1	19	515	532	GACAGAAGAGAGUGAGCAC	:::: :.:::::::::::	AUGCU-AUUCUCUUCUGUC	Cleavage	similar to UniRef100_A2BDC1 Cluster: LOC494754 protein; n=1; Xenopus laevis|Rep: LOC494754 protein - Xenopus laevis (African clawed frog), partial (5%)	1
659	miR156a.2	BY835859	3.5	-1	1	19	88	106	GACAGAAGAGAGUGAGCAC	:: :::::::::::: ::	GUCAUCACUCUCUUCUCUC	Cleavage	similar to UniRef100_Q0D948 Cluster: Os07g0107800 protein; n=3; Oryza sativa|Rep: Os07g0107800 protein - Oryza sativa subsp. japonica (Rice), partial (12%)	1
1409	miR156a.2	TC270251	4	-1	1	19	890	908	GACAGAAGAGAGUGAGCAC	::::.:::.:::::::	GCACUCAUUCUUUUCUGUC	Cleavage	similar to UniRef100_A7NXS2 Cluster: Chromosome chr5 scaffold_2, whole genome shotgun sequence; n=1; Vitis vinifera|Rep: Chromosome chr5 scaffold_2, whole genome shotgun sequence - Vitis vinifera (Grape), partial (22%)	1
1410	miR156a.2	BM368509	4	-1	1	19	193	211	GACAGAAGAGAGUGAGCAC	::::.:::.:::::::	GCACUCAUUCUUUUCUGUC	Cleavage		1
1411	miR156a.2	TC245400	4	-1	1	19	554	572	GACAGAAGAGAGUGAGCAC	::::::::.:::::: :	UUGCUCACUUUCUUCUUUG	Cleavage		1
1412	miR156a.2	TC246253	4	-1	1	19	1229	1247	GACAGAAGAGAGUGAGCAC	:::::::.:: .::.:::	GUGCUCAUUCAUUUUUGUA	Cleavage	similar to UniRef100_A7NUX8 Cluster: Chromosome chr18 scaffold_1, whole genome shotgun sequence; n=1; Vitis vinifera|Rep: Chromosome chr18 scaffold_1, whole genome shotgun sequence - Vitis vinifera (Grape), partial (33%)	1
1413	miR156a.2	BF629594	4	-1	1	19	407	425	GACAGAAGAGAGUGAGCAC	::.::..:.:.::::::.	UUGUUCGUUUUUUUCUGUU	Cleavage	similar to UniRef100_A9UZB6 Cluster: Predicted protein; n=1; Monosiga brevicollis MX1|Rep: Predicted protein - Monosiga brevicollis MX1, partial (3%)	1
1414	miR156a.2	CD662602	4	-1	1	19	310	328	GACAGAAGAGAGUGAGCAC	:::.:..::::::: :::	GUGUUUGCUCUCUUGUGUG	Cleavage	weakly similar to UniRef100_A7SGR0 Cluster: Predicted protein; n=1; Nematostella vectensis|Rep: Predicted protein - Nematostella vectensis (Starlet sea anemone), partial (5%)	1
1415	miR156a.2	TC263103	4	-1	1	19	1459	1477	GACAGAAGAGAGUGAGCAC	:::::. : :::::.::::	GUGCUUCCACUCUUUUGUC	Translation	similar to UniRef100_Q10Q13 Cluster: Expressed protein; n=1; Oryza sativa Japonica Group|Rep: Expressed protein - Oryza sativa subsp. japonica (Rice), partial (23%)	1
1416	miR156a.2	TC274765	4	-1	1	19	972	990	GACAGAAGAGAGUGAGCAC	:::::.:: :::::.: ::	GUGCUUACACUCUUUUCUC	Translation	homologue to UniRef100_A7PM80 Cluster: Chromosome chr14 scaffold_21, whole genome shotgun sequence; n=1; Vitis vinifera|Rep: Chromosome chr14 scaffold_21, whole genome shotgun sequence - Vitis vinifera (Grape), partial (49%)	1
1417	miR156a.2	TC255675	4	-1	1	19	623	641	GACAGAAGAGAGUGAGCAC	:::::::::. .: :::::	GUGCUCACUUAUUACUGUC	Cleavage	homologue to UniRef100_Q8RZ32 Cluster: F-box protein-like; n=3; Oryza sativa|Rep: F-box protein-like - Oryza sativa subsp. japonica (Rice), partial (19%)	1
1418	miR156a.2	TC279094	4	-1	1	19	267	285	GACAGAAGAGAGUGAGCAC	:::::...:::.::.: ::	GUGCUUGUUCUUUUUUUUC	Cleavage		1
1419	miR156a.2	BQ469797	4	-1	1	19	457	475	GACAGAAGAGAGUGAGCAC	:::.::: ::::::: ::.	GUGUUCAGUCUCUUCGGUU	Cleavage		1
1420	miR156a.2	BE421970	4	-1	1	19	1008	1026	GACAGAAGAGAGUGAGCAC	: ::..::.:.:::::::	CUUCUUGCUUUUUUCUGUC	Cleavage	homologue to UniRef100_UPI0000DBF481 Cluster: angiomotin-like 1; n=1; Rattus norvegicus|Rep: angiomotin-like 1 - Rattus norvegicus, partial (3%)	1
1422	miR156a.2	TC276476	4	-1	1	19	547	565	GACAGAAGAGAGUGAGCAC	: :::: ::::::::::.	CUUCUCAGUCUCUUCUGUU	Cleavage		1
1423	miR156a.2	TC261741	4	-1	1	19	873	891	GACAGAAGAGAGUGAGCAC	:: .::..:::.::::::	GUUUUCGUUCUUUUCUGUA	Cleavage	similar to UniRef100_Q6K9U1 Cluster: C2 domain-containing protein-like; n=2; Oryza sativa Japonica Group|Rep: C2 domain-containing protein-like - Oryza sativa subsp. japonica (Rice), partial (33%)	1
1425	miR156a.2	CK569067	4	-1	1	19	418	436	GACAGAAGAGAGUGAGCAC	: ::: ::.:::::::::	UUUCUCCCUUUCUUCUGUC	Cleavage	UniRef100_A7PZN7 Cluster: Chromosome chr15 scaffold_40, whole genome shotgun sequence; n=1; Vitis vinifera|Rep: Chromosome chr15 scaffold_40, whole genome shotgun sequence - Vitis vinifera (Grape), partial (3%)	1
1426	miR156a.2	CV062654	4	-1	1	19	533	551	GACAGAAGAGAGUGAGCAC	:::: : :::::::.:::	GUGCGCCCUCUCUUUUGUG	Cleavage	weakly similar to UniRef100_Q0LT82 Cluster: ABC transporter related; n=1; Caulobacter sp. K31|Rep: ABC transporter related - Caulobacter sp. K31, partial (3%)	1
1427	miR156a.2	AJ474365	4	-1	1	19	36	54	GACAGAAGAGAGUGAGCAC	: ::::::::::::: :.	UUUCUCACUCUCUUCUCUU	Cleavage	similar to UniRef100_Q3ECE7 Cluster: Uncharacterized protein At1g70550.1; n=2; Arabidopsis thaliana|Rep: Uncharacterized protein At1g70550.1 - Arabidopsis thaliana (Mouse-ear cress), partial (4%)	1
1428	miR156a.2	BG416998	4	-1	1	19	226	244	GACAGAAGAGAGUGAGCAC	:::: :: .:::::::::	AUGCUAACCUUCUUCUGUC	Translation	UniRef100_A8JK87 Cluster: Predicted protein; n=1; Chlamydomonas reinhardtii|Rep: Predicted protein - Chlamydomonas reinhardtii, partial (6%)	1
1429	miR156a.2	TC276143	4	-1	1	19	264	282	GACAGAAGAGAGUGAGCAC	: :::::: :::::::: :	GGGCUCACCCUCUUCUGCC	Translation	homologue to UniRef100_Q06IA3 Cluster: Fasciclin-like protein FLA3; n=1; Triticum aestivum|Rep: Fasciclin-like protein FLA3 - Triticum aestivum (Wheat), partial (67%)	1
1430	miR156a.2	TC260602	4	-1	1	19	841	859	GACAGAAGAGAGUGAGCAC	:::. ::.:.:::::: ::	GUGUGCAUUUUCUUCUUUC	Cleavage	similar to UniRef100_Q0DYC1 Cluster: Os02g0702800 protein; n=1; Oryza sativa Japonica Group|Rep: Os02g0702800 protein - Oryza sativa subsp. japonica (Rice), partial (88%)	1
1431	miR156a.2	TC258981	4	-1	1	19	773	791	GACAGAAGAGAGUGAGCAC	: :::::: :::::::: :	GGGCUCACCCUCUUCUGCC	Translation	homologue to UniRef100_Q06IA3 Cluster: Fasciclin-like protein FLA3; n=1; Triticum aestivum|Rep: Fasciclin-like protein FLA3 - Triticum aestivum (Wheat), partial (62%)	1
1432	miR156a.2	TC252267	4	-1	1	19	750	768	GACAGAAGAGAGUGAGCAC	:::.: .::::::::: :.	GUGUUGGCUCUCUUCUCUU	Cleavage	similar to UniRef100_A7P6K4 Cluster: Chromosome chr9 scaffold_7, whole genome shotgun sequence; n=1; Vitis vinifera|Rep: Chromosome chr9 scaffold_7, whole genome shotgun sequence - Vitis vinifera (Grape), partial (19%)	1
1433	miR156a.2	TC242178	4	-1	1	19	640	658	GACAGAAGAGAGUGAGCAC	:::.: .::::::::: :.	GUGUUGGCUCUCUUCUCUU	Cleavage	weakly similar to UniRef100_A7P6K4 Cluster: Chromosome chr9 scaffold_7, whole genome shotgun sequence; n=1; Vitis vinifera|Rep: Chromosome chr9 scaffold_7, whole genome shotgun sequence - Vitis vinifera (Grape), partial (30%)	1
1434	miR156a.2	TC273640	4	-1	1	19	562	580	GACAGAAGAGAGUGAGCAC	:::. :.::::::::: :.	GUGUGCGCUCUCUUCUCUU	Cleavage	similar to UniRef100_A7QNG9 Cluster: Chromosome chr2 scaffold_132, whole genome shotgun sequence; n=1; Vitis vinifera|Rep: Chromosome chr2 scaffold_132, whole genome shotgun sequence - Vitis vinifera (Grape), partial (15%)	1
1435	miR156a.2	TC247590	4	-1	1	19	442	460	GACAGAAGAGAGUGAGCAC	:::. ::.:.:::::: ::	GUGUGCAUUUUCUUCUUUC	Cleavage	similar to UniRef100_Q0DYC1 Cluster: Os02g0702800 protein; n=1; Oryza sativa Japonica Group|Rep: Os02g0702800 protein - Oryza sativa subsp. japonica (Rice), partial (40%)	1
1436	miR156a.2	CB865009	4	-1	1	19	189	207	GACAGAAGAGAGUGAGCAC	:: .:...:::.::::::.	GUUUUUGUUCUUUUCUGUU	Cleavage		1
1437	miR156a.2	TC262269	4	-1	1	19	14	32	GACAGAAGAGAGUGAGCAC	:::: ..:::::: .::::	GUGCCUGCUCUCUGUUGUC	Cleavage	weakly similar to UniRef100_A7PCA5 Cluster: Chromosome chr2 scaffold_11, whole genome shotgun sequence; n=1; Vitis vinifera|Rep: Chromosome chr2 scaffold_11, whole genome shotgun sequence - Vitis vinifera (Grape), partial (14%)	1
1438	miR156a.2	BE437408	4	-1	1	19	59	77	GACAGAAGAGAGUGAGCAC	: :.::.::.:::::: ::	GAGUUCGCUUUCUUCUAUC	Cleavage	similar to UniRef100_A1UUY1 Cluster: Polyketide synthase; n=1; Burkholderia mallei SAVP1|Rep: Polyketide synthase -, partial (0%)	1
1439	miR156a.2	BG369154	4	-1	1	19	99	117	GACAGAAGAGAGUGAGCAC	:::. ::.:.:::::: ::	GUGUGCAUUUUCUUCUUUC	Cleavage		1
1440	miR156a.2	GH221168	4	-1	1	19	99	117	GACAGAAGAGAGUGAGCAC	:::. ::.:.:::::: ::	GUGUGCAUUUUCUUCUUUC	Cleavage		1
1442	miR156a.2	TC247818	4	-1	1	19	143	161	GACAGAAGAGAGUGAGCAC	: :: :.::::::::::.	UUUCUGAUUCUCUUCUGUU	Cleavage		1
2918	miR156a.2	BF628940	4.5	-1	1	19	1	20	GACAGA-AGAGAGUGAGCAC	:::::::: :::: ::::::	GUGCUCACCCUCUCUCUGUC	Translation	homologue to UniRef100_A5NML4 Cluster: Sensor protein; n=1; Methylobacterium sp. 4-46|Rep: Sensor protein - Methylobacterium sp., partial (1%)	1
2919	miR156a.2	CV055330	4.5	-1	1	19	455	473	GACAGAAGAGAGUGAGCAC	::::::::::::: ::	UACCUCACUCUCUUCUCUC	Cleavage	similar to UniRef100_O46921 Cluster: Thylakoid-bound ascorbate peroxidase; n=1; Spinacia oleracea|Rep: Thylakoid-bound, partial (3%)	1
2920	miR156a.2	TC278461	4.5	-1	1	19	893	911	GACAGAAGAGAGUGAGCAC	::::::.:.::.::::	AAACUCACUUUUUUUUGUC	Cleavage		1
2921	miR156a.2	BE420839	4.5	-1	1	19	111	129	GACAGAAGAGAGUGAGCAC	.:..::::::::::::	GAUUUUGCUCUCUUCUGUC	Cleavage	UniRef100_Q5UKX8 Cluster: Calcium-dependent protein kinase 2; n=1; Triticum aestivum|Rep: Calcium-dependent protein kinase 2 - Triticum aestivum (Wheat), partial (7%)	1
2922	miR156a.2	AJ471570	4.5	-1	1	19	217	235	GACAGAAGAGAGUGAGCAC	:.:::.:::.::::::	UCGUUCAUUCUUUUCUGUG	Cleavage		1
2923	miR156a.2	TC239977	4.5	-1	1	19	158	176	GACAGAAGAGAGUGAGCAC	::.:::.:::::::: :	AUGUUCAUUCUCUUCUUUA	Cleavage	homologue to UniRef100_A2YGP6 Cluster: UDP-sugar pyrophosphorylase; n=1; Oryza sativa Indica Group|Rep: UDP-sugar pyrophosphorylase - Oryza sativa subsp. indica (Rice), partial (65%)	1
2924	miR156a.2	TC239470	4.5	-1	1	19	464	482	GACAGAAGAGAGUGAGCAC	::.:::.:::::::: :	AUGUUCAUUCUCUUCUUUA	Cleavage	homologue to UniRef100_A2YGP6 Cluster: UDP-sugar pyrophosphorylase; n=1; Oryza sativa Indica Group|Rep: UDP-sugar pyrophosphorylase - Oryza sativa subsp. indica (Rice), partial (42%)	1
2925	miR156a.2	CK125571	4.5	-1	1	19	504	522	GACAGAAGAGAGUGAGCAC	::.:::.:::::::: :	AUGUUCAUUCUCUUCUUUA	Cleavage	homologue to UniRef100_A2YGP6 Cluster: UDP-sugar pyrophosphorylase; n=1; Oryza sativa Indica Group|Rep: UDP-sugar pyrophosphorylase - Oryza sativa subsp. indica (Rice), partial (30%)	1
2926	miR156a.2	BJ477930	4.5	-1	1	19	471	489	GACAGAAGAGAGUGAGCAC	::::::::.:. :::::	UUGCUCACUUUUGUCUGUG	Cleavage	similar to UniRef100_Q33AW7 Cluster: Ubiquitin carboxyl-terminal hydrolase; n=1; Oryza sativa Japonica Group|Rep: Ubiquitin carboxyl-terminal hydrolase - Oryza sativa subsp. japonica (Rice), partial (18%)	1
2927	miR156a.2	CA592688	4.5	-1	1	19	159	177	GACAGAAGAGAGUGAGCAC	: :.::.::::::::::	GGGUUCGCUCUCUUCUGGU	Cleavage	similar to UniRef100_A1ZGP1 Cluster: Leucine-rich repeat containing protein; n=1; Microscilla marina ATCC 23134|Rep:, partial (2%)	1
2928	miR156a.2	BM442930	4.5	-1	1	19	138	156	GACAGAAGAGAGUGAGCAC	::.:::.:::::::: :	AUGUUCAUUCUCUUCUUUA	Cleavage	homologue to UniRef100_A2YGP6 Cluster: UDP-sugar pyrophosphorylase; n=1; Oryza sativa Indica Group|Rep: UDP-sugar pyrophosphorylase - Oryza sativa subsp. indica (Rice), partial (23%)	1
2929	miR156a.2	DN159761	4.5	-1	1	19	140	158	GACAGAAGAGAGUGAGCAC	:.:::.:.:.::::::.	CCGUUCAUUUUUUUCUGUU	Cleavage	similar to UniRef100_A6LYH5 Cluster: Amino acid permease-associated region precursor; n=1; Clostridium beijerinckii NCIMB 8052|, partial (3%)	1
2931	miR156a.2	TC260878	4.5	-1	1	19	385	403	GACAGAAGAGAGUGAGCAC	:::::.::::: : ::::	GUGCUUACUCUAUGCUGUA	Cleavage		1
2932	miR156a.2	TC247011	4.5	-1	1	19	41	59	GACAGAAGAGAGUGAGCAC	:::::: ::.: ::::::	GUGCUCUCUUUGUUCUGUG	Cleavage	similar to UniRef100_Q5JNB8 Cluster: Zinc finger protein-like; n=1; Oryza sativa Japonica Group|Rep: Zinc finger protein-like - Oryza sativa subsp. japonica (Rice), partial (54%)	1
2933	miR156a.2	BE421183	4.5	-1	1	19	723	741	GACAGAAGAGAGUGAGCAC	::::: ::::::::::.	AUGCUCUAUCUCUUCUGUU	Cleavage	weakly similar to UniRef100_Q0JC32 Cluster: Os04g0495000 protein; n=1; Oryza sativa Japonica Group|Rep: Os04g0495000 protein - Oryza sativa subsp. japonica (Rice), partial (14%)	1
2934	miR156a.2	BE421474	4.5	-1	1	19	389	407	GACAGAAGAGAGUGAGCAC	::::.:.: :.::::::.	UUGCUUAUUAUUUUCUGUU	Translation		1
2935	miR156a.2	TC250523	4.5	-1	1	19	43	61	GACAGAAGAGAGUGAGCAC	::::::::.:::: :: :	AUGCUCACUUUCUUGUGGC	Cleavage		1
2936	miR156a.2	EH090881	4.5	-1	1	19	333	351	GACAGAAGAGAGUGAGCAC	:::.:::: ::. :::::.	GUGUUCACCCUUGUCUGUU	Translation	similar to UniRef100_Q0JIN9 Cluster: Os01g0786900 protein; n=3; Oryza sativa Japonica Group|Rep: Os01g0786900 protein - Oryza sativa subsp. japonica (Rice), partial (18%)	1
2937	miR156a.2	BI952709	4.5	-1	1	19	729	747	GACAGAAGAGAGUGAGCAC	:::::.:.:::: ::: :.	GUGCUUAUUCUCCUCUUUU	Cleavage	similar to UniRef100_Q0J8S3 Cluster: Os04g0690300 protein; n=1; Oryza sativa Japonica Group|Rep: Os04g0690300 protein - Oryza sativa subsp. japonica (Rice), partial (19%)	1
2938	miR156a.2	TC277717	4.5	-1	1	19	775	793	GACAGAAGAGAGUGAGCAC	:::::: .:.::::. :::	GUGCUCCUUUUCUUUGGUC	Cleavage	similar to UniRef100_A7PX90 Cluster: Chromosome chr12 scaffold_36, whole genome shotgun sequence; n=1; Vitis vinifera|Rep: Chromosome chr12 scaffold_36, whole genome shotgun sequence - Vitis vinifera (Grape), partial (32%)	1
2939	miR156a.2	TC269080	4.5	-1	1	19	610	628	GACAGAAGAGAGUGAGCAC	:::.:::. .::: :::::	GUGUUCAUAUUCUCCUGUC	Translation	similar to UniRef100_Q7XEN2 Cluster: Expressed protein; n=1; Oryza sativa Japonica Group|Rep: Expressed protein - Oryza sativa subsp. japonica (Rice), partial (22%)	1
2940	miR156a.2	TC271652	4.5	-1	1	19	446	464	GACAGAAGAGAGUGAGCAC	:::::...::::::: : :	GUGCUUGUUCUCUUCCGCC	Cleavage	homologue to UniRef100_Q10LL8 Cluster: Expressed protein; n=2; Oryza sativa|Rep: Expressed protein - Oryza sativa subsp. japonica (Rice), partial (65%)	1
2941	miR156a.2	TC266275	4.5	-1	1	19	56	74	GACAGAAGAGAGUGAGCAC	:: ::::::::::::.	UCACUAACUCUCUUCUGUU	Cleavage	similar to UniRef100_A7PCJ8 Cluster: Chromosome chr17 scaffold_12, whole genome shotgun sequence; n=1; Vitis vinifera|Rep: Chromosome chr17 scaffold_12, whole genome shotgun sequence - Vitis vinifera (Grape), partial (5%)	1
2942	miR156a.2	TC279235	4.5	-1	1	19	297	315	GACAGAAGAGAGUGAGCAC	:::::: .:.::::. :::	GUGCUCCUUUUCUUUGGUC	Cleavage		1
2943	miR156a.2	BY869720	4.5	-1	1	19	237	255	GACAGAAGAGAGUGAGCAC	:::::.:::.: ::. :::	GUGCUUACUUUAUUUGGUC	Cleavage	similar to UniRef100_Q0JKA9 Cluster: Os01g0686300 protein; n=1; Oryza sativa Japonica Group|Rep: Os01g0686300 protein - Oryza sativa subsp. japonica (Rice), partial (6%)	1
2944	miR156a.2	BE420761	4.5	-1	1	19	1217	1235	GACAGAAGAGAGUGAGCAC	: :::.::.:.::::::	UUCCUCGCUUUUUUCUGUG	Cleavage	similar to UniRef100_A9Q6I8 Cluster: Cryptochrome 1a; n=1; Triticum aestivum|Rep: Cryptochrome 1a - Triticum aestivum (Wheat), partial (14%)	1
2945	miR156a.2	TC250131	4.5	-1	1	19	1316	1334	GACAGAAGAGAGUGAGCAC	: .:..:::::::::::	CUCUUUGCUCUCUUCUGUA	Cleavage	homologue to UniRef100_P09195 Cluster: Fructose-1,6-bisphosphatase, chloroplast precursor; n=1; Triticum aestivum|Rep: Fructose-1,6-bisphosphatase, chloroplast precursor - Triticum aestivum (Wheat), partial (96%)	1
2946	miR156a.2	TC241095	4.5	-1	1	19	702	720	GACAGAAGAGAGUGAGCAC	: .::..::::::::::	UUUUUCGUUCUCUUCUGUG	Cleavage	homologue to UniRef100_P52409 Cluster: Glucan endo-1,3-beta-glucosidase precursor (EC 3.2.1.39) ((1->3)-beta- glucan endohydrolase) ((1->3)-beta-glucanase); n=1; Triticum aestivum|Rep: Glucan endo-1,3-beta-glucosidase precursor (EC 3.2.1.39) ((1->3)-beta- glucan endohydrolase) ((1->3)-beta-glucanase) - Triticum aestivum (Wheat), partial (31%)	1
2947	miR156a.2	CX630903	4.5	-1	1	19	611	629	GACAGAAGAGAGUGAGCAC	: :::: ::::::::::	CUUCUCAGUCUCUUCUGUG	Cleavage		1
2948	miR156a.2	TC276987	4.5	-1	1	19	761	779	GACAGAAGAGAGUGAGCAC	:: :: .::::::::::.	CUGGUCCUUCUCUUCUGUU	Cleavage	similar to UniRef100_Q5SMN3 Cluster: Non-phototropic hypocotyl 3-like; n=1; Oryza sativa Japonica Group|Rep: Non-phototropic hypocotyl 3-like - Oryza sativa subsp. japonica (Rice), partial (19%)	1
2949	miR156a.2	TC243479	4.5	-1	1	19	564	583	GACAGAAGAGAGUGA-GCAC	:::: :::.:.:.::.:::.	GUGCCUCAUUUUUUUUUGUU	Cleavage	similar to UniRef100_A7P981 Cluster: Chromosome chr3 scaffold_8, whole genome shotgun sequence; n=1; Vitis vinifera|Rep: Chromosome chr3 scaffold_8, whole genome shotgun sequence - Vitis vinifera (Grape), partial (79%)	1
2950	miR156a.2	TC278578	4.5	-1	1	19	510	528	GACAGAAGAGAGUGAGCAC	: .:: .:::::::::::	UUCUUCUUUCUCUUCUGUC	Cleavage	weakly similar to UniRef100_UPI0000141A8E Cluster: tetra-peptide repeat homeobox-like (TPRXL) on chromosome 3; n=1; Homo sapiens|Rep: tetra-peptide repeat homeobox-like (TPRXL) on chromosome 3 - Homo sapiens, partial (23%)	1
2951	miR156a.2	DN186811	4.5	-1	1	19	248	266	GACAGAAGAGAGUGAGCAC	: :::.:::: .::::::	GCGCUUACUCGUUUCUGUA	Cleavage		1
2953	miR156a.2	TC248503	4.5	-1	1	19	66	84	GACAGAAGAGAGUGAGCAC	:: .:.:.:::.::.:::	GUUUUUAUUCUUUUUUGUG	Cleavage	homologue to UniRef100_Q0D4Y8 Cluster: Os07g0596300 protein; n=1; Oryza sativa Japonica Group|Rep: Os07g0596300 protein - Oryza sativa subsp. japonica (Rice), partial (6%)	1
2954	miR156a.2	BU971814	4.5	-1	1	19	260	278	GACAGAAGAGAGUGAGCAC	: ::::: .::::.::::	AUACUCACAUUCUUUUGUC	Translation	similar to UniRef100_Q9NGR9 Cluster: Nuclear protein EAST; n=1; Drosophila melanogaster|Rep: Nuclear protein EAST - Drosophila, partial (0%)	1
4849	miR156a.2	BY843678	5	-1	1	19	61	79	GACAGAAGAGAGUGAGCAC	::::.::::::::::	CGGCUCGCUCUCUUCUGCG	Cleavage	similar to UniRef100_A4S6K5 Cluster: Predicted protein; n=1; Ostreococcus lucimarinus CCE9901|Rep: Predicted protein - Ostreococcus lucimarinus (strain CCE9901), partial (5%)	1
4850	miR156a.2	BE420900	5	-1	1	19	762	780	GACAGAAGAGAGUGAGCAC	:::::::::: :::::	UUGCUCACUCUAUUCUGCU	Cleavage	homologue to UniRef100_P04784 Cluster: Chlorophyll a-b binding protein, chloroplast precursor; n=1; Triticum aestivum|Rep: Chlorophyll a-b binding protein, chloroplast precursor - Triticum aestivum (Wheat), partial (38%)	1
4851	miR156a.2	TC265046	5	-1	1	19	635	653	GACAGAAGAGAGUGAGCAC	::.:::.:::.:::::	UUGUUCAUUCUUUUCUGGU	Cleavage	similar to UniRef100_Q0DD73 Cluster: Os06g0247900 protein; n=2; Oryza sativa Japonica Group|Rep: Os06g0247900 protein - Oryza sativa subsp. japonica (Rice), partial (35%)	1
4852	miR156a.2	TC241015	5	-1	1	19	453	471	GACAGAAGAGAGUGAGCAC	:: :::::::::::::	GUUCUCACUCUCUUCUCAG	Cleavage	similar to UniRef100_Q75HB3 Cluster: Expressed protein, 5'-partial; n=3; Oryza sativa Japonica Group|Rep: Expressed protein, 5'-partial - Oryza sativa subsp. japonica (Rice), partial (36%)	1
4853	miR156a.2	TC249097	5	-1	1	19	245	263	GACAGAAGAGAGUGAGCAC	::.:.::::::::.::	UUGUUUACUCUCUUUUGGU	Cleavage	weakly similar to UniRef100_A2R6F8 Cluster: Contig An15c0250, complete genome. precursor; n=1; Aspergillus niger|Rep: Contig An15c0250, complete genome. precursor - Aspergillus niger, partial (10%)	1
4854	miR156a.2	TC274437	5	-1	1	19	43	61	GACAGAAGAGAGUGAGCAC	:::::::: ::.::.::	GUGCUCACGCUUUUUUGAA	Translation	weakly similar to UniRef100_Q8H8C7 Cluster: Chitin elicitor-binding protein precursor; n=2; Oryza sativa|Rep: Chitin elicitor-binding protein precursor - Oryza sativa subsp. japonica (Rice), partial (33%)	1
4855	miR156a.2	TC256075	5	-1	1	19	16	35	GACAGA-AGAGAGUGAGCAC	::::..:::::: ::::::	NUGCUUGCUCUCUCUCUGUC	Cleavage	similar to UniRef100_A7P6K6 Cluster: Chromosome chr9 scaffold_7, whole genome shotgun sequence; n=1; Vitis vinifera|Rep: Chromosome chr9 scaffold_7, whole genome shotgun sequence - Vitis vinifera (Grape), partial (22%)	1
4856	miR156a.2	TC255853	5	-1	1	19	578	596	GACAGAAGAGAGUGAGCAC	:::::::::.:. ::::	GUGCUCACUUUUAUCUGAU	Cleavage	weakly similar to UniRef100_Q10PY0 Cluster: F-box domain containing protein, expressed; n=1; Oryza sativa Japonica Group|Rep: F-box domain containing protein, expressed - Oryza sativa subsp. japonica (Rice), partial (25%)	1
4857	miR156a.2	TC278669	5	-1	1	19	116	135	GACAGAAGAG-AGUGAGCAC	::::..:: ::::::::::	UUGCUUGCUUCUCUUCUGUC	Translation	homologue to UniRef100_A7QC63 Cluster: Chromosome chr10 scaffold_76, whole genome shotgun sequence; n=1; Vitis vinifera|Rep: Chromosome chr10 scaffold_76, whole genome shotgun sequence - Vitis vinifera (Grape), partial (41%)	1
4858	miR156a.2	TC245505	5	-1	1	19	973	992	GAC-AGAAGAGAGUGAGCAC	:::::::: :::::.: :::	GUGCUCACCCUCUUUUCGUC	Translation	similar to UniRef100_Q5VMX8 Cluster: Lactoylglutathione lyase-like; n=1; Oryza sativa Japonica Group|Rep: Lactoylglutathione lyase-like - Oryza sativa subsp. japonica (Rice), partial (94%)	1
4859	miR156a.2	TC270464	5	-1	1	19	500	518	GACAGAAGAGAGUGAGCAC	:::.:::::. :: ::::	GUGUUCACUUACUNCUGUA	Cleavage		1
4860	miR156a.2	TC259876	5	-1	1	19	1550	1568	GACAGAAGAGAGUGAGCAC	::: :::::::::::.	UCUCUCUCUCUCUUCUGUU	Cleavage	similar to UniRef100_Q9S7W5 Cluster: F1C9.6 protein; n=2; Arabidopsis thaliana|Rep: F1C9.6 protein - Arabidopsis thaliana (Mouse-ear cress), partial (20%)	1
4861	miR156a.2	TC248889	5	-1	1	19	1271	1289	GACAGAAGAGAGUGAGCAC	::::::.::::::: :	UACCUCACUUUCUUCUGCC	Cleavage	homologue to UniRef100_Q43270 Cluster: Phospholipase D alpha 1; n=1; Zea mays|Rep: Phospholipase D alpha 1 - Zea mays (Maize), partial (57%)	1
4862	miR156a.2	TC240767	5	-1	1	19	412	430	GACAGAAGAGAGUGAGCAC	::::::.::::::: :	UACCUCACUUUCUUCUGCC	Cleavage	homologue to UniRef100_Q43270 Cluster: Phospholipase D alpha 1; n=1; Zea mays|Rep: Phospholipase D alpha 1 - Zea mays (Maize), partial (40%)	1
4863	miR156a.2	TC242769	5	-1	1	19	821	839	GACAGAAGAGAGUGAGCAC	:::...:.::::::::	AGGCUUGUUUUCUUCUGUG	Cleavage	homologue to UniRef100_A9LIN4 Cluster: NADP-dependent malic enzyme; n=1; Triticum aestivum|Rep: NADP-dependent malic enzyme - Triticum aestivum (Wheat), partial (41%)	1
4864	miR156a.2	TC265766	5	-1	1	19	209	227	GACAGAAGAGAGUGAGCAC	.:..::::.:::::::	ACAUUUGCUCUUUUCUGUC	Cleavage		1
4865	miR156a.2	DN157318	5	-1	1	19	656	674	GACAGAAGAGAGUGAGCAC	::::::. ::::::::	AAACUCACUUGCUUCUGUC	Cleavage	similar to UniRef100_A5P673 Cluster: Outer membrane efflux protein precursor; n=1; Methylobacterium sp. 4-46|Rep: Outer membrane efflux protein precursor - Methylobacterium sp. 4-46, partial (5%)	1
4866	miR156a.2	CD057372	5	-1	1	19	394	412	GACAGAAGAGAGUGAGCAC	::::::.::::::: :	UACCUCACUUUCUUCUGCC	Cleavage	homologue to UniRef100_Q43270 Cluster: Phospholipase D alpha 1; n=1; Zea mays|Rep: Phospholipase D alpha 1 - Zea mays (Maize), partial (22%)	1
4867	miR156a.2	TC243905	5	-1	1	19	1231	1249	GACAGAAGAGAGUGAGCAC	:.:::.::::::.:: :	AGGUUCAUUCUCUUUUGGC	Cleavage	homologue to UniRef100_Q43201 Cluster: 1-aminocyclopropane-1-carboxylate synthase; n=1; Triticum aestivum|Rep: 1-aminocyclopropane-1-carboxylate synthase - Triticum aestivum (Wheat), partial (54%)	1
4868	miR156a.2	TC280069	5	-1	1	19	1110	1128	GACAGAAGAGAGUGAGCAC	::.:..:: ::::::::	UUGUUUGCUGUCUUCUGUA	Translation	homologue to UniRef100_Q8LQJ8 Cluster: Cell division protein ftsH (FtsH)-like; n=1; Oryza sativa Japonica Group|Rep: Cell division protein ftsH (FtsH)-like - Oryza sativa subsp. japonica (Rice), partial (42%)	1
4869	miR156a.2	TC258560	5	-1	1	19	946	964	GACAGAAGAGAGUGAGCAC	::::.::: :.::.:::	AUGCUUACUGUUUUUUGUG	Translation	similar to UniRef100_Q0D3H9 Cluster: Os07g0685900 protein; n=2; Oryza sativa Japonica Group|Rep: Os07g0685900 protein - Oryza sativa subsp. japonica (Rice), partial (30%)	1
4870	miR156a.2	TC247675	5	-1	1	19	675	693	GACAGAAGAGAGUGAGCAC	: :::::.:::.::.::	GCGCUCAUUCUUUUUUGCU	Cleavage	homologue to UniRef100_Q84XG8 Cluster: Invertase; n=1; Oryza sativa Indica Group|Rep: Invertase - Oryza sativa subsp. indica (Rice), partial (28%)	1
4871	miR156a.2	TC269997	5	-1	1	19	422	440	GACAGAAGAGAGUGAGCAC	::.:..:: ::::::::	UUGUUUGCUAUCUUCUGUA	Translation	homologue to UniRef100_UPI000050340F Cluster: Histone H4 [Contains: Osteogenic growth peptide (OGP)].; n=1; Rattus norvegicus|Rep: Histone H4 [Contains: Osteogenic growth peptide (OGP)]. - Rattus norvegicus, complete	1
4872	miR156a.2	TC265951	5	-1	1	19	416	434	GACAGAAGAGAGUGAGCAC	::.:..:: ::::::::	UUGUUUGCUGUCUUCUGUA	Translation	homologue to UniRef100_UPI000050340F Cluster: Histone H4 [Contains: Osteogenic growth peptide (OGP)].; n=1; Rattus norvegicus|Rep: Histone H4 [Contains: Osteogenic growth peptide (OGP)]. - Rattus norvegicus, complete	1
4873	miR156a.2	CB872438	5	-1	1	19	540	558	GACAGAAGAGAGUGAGCAC	::.:::. .::::::::	UUGUUCAUCUUCUUCUGUA	Translation	UniRef100_Q1DPI1 Cluster: Predicted protein; n=1; Coccidioides immitis|Rep: Predicted protein - Coccidioides immitis, partial (10%)	1
4874	miR156a.2	TC259902	5	-1	1	19	435	453	GACAGAAGAGAGUGAGCAC	::.:..:: ::::::::	UUGUUUGCUGUCUUCUGUA	Translation	homologue to UniRef100_UPI000050340F Cluster: Histone H4 [Contains: Osteogenic growth peptide (OGP)].; n=1; Rattus norvegicus|Rep: Histone H4 [Contains: Osteogenic growth peptide (OGP)]. - Rattus norvegicus, complete	1
4875	miR156a.2	TC252478	5	-1	1	19	419	437	GACAGAAGAGAGUGAGCAC	::.:..:: ::::::::	UUGUUUGCUAUCUUCUGUA	Translation	homologue to UniRef100_UPI000050340F Cluster: Histone H4 [Contains: Osteogenic growth peptide (OGP)].; n=1; Rattus norvegicus|Rep: Histone H4 [Contains: Osteogenic growth peptide (OGP)]. - Rattus norvegicus, complete	1
4876	miR156a.2	TC239973	5	-1	1	19	1486	1504	GACAGAAGAGAGUGAGCAC	::::.:.:.:.:::: :.	UUGCUUAUUUUUUUCUUUU	Cleavage	similar to UniRef100_Q66PW8 Cluster: Mitochondrial 2-oxoglutarate/malate translocator; n=1; Saccharum officinarum|Rep: Mitochondrial 2-oxoglutarate/malate translocator - Saccharum officinarum (Sugarcane), partial (98%)	1
4877	miR156a.2	TC259929	5	-1	1	19	1241	1259	GACAGAAGAGAGUGAGCAC	::.:::: :::::.:: :	AUGUUCACGCUCUUUUGGC	Translation	homologue to UniRef100_Q0J0N6 Cluster: Os09g0503400 protein; n=1; Oryza sativa Japonica Group|Rep: Os09g0503400 protein - Oryza sativa subsp. japonica (Rice), partial (49%)	1
4878	miR156a.2	TC257055	5	-1	1	19	866	884	GACAGAAGAGAGUGAGCAC	:::::...:.:. :::::	GUGCUUGUUUUUAUCUGUA	Cleavage	similar to UniRef100_Q60EQ4 Cluster: Nuclear transcription factor Y subunit B-3; n=1; Oryza sativa Japonica Group|Rep: Nuclear transcription factor Y subunit B-3 - Oryza sativa subsp. japonica (Rice), partial (85%)	1
4879	miR156a.2	TC243582	5	-1	1	19	1030	1048	GACAGAAGAGAGUGAGCAC	::.:::::: .::: :::	UUGUUCACUCAUUUCAGUC	Cleavage	similar to UniRef100_Q0IV19 Cluster: Os11g0119100 protein; n=2; Oryza sativa Japonica Group|Rep: Os11g0119100 protein - Oryza sativa subsp. japonica (Rice), partial (53%)	1
4880	miR156a.2	TC279593	5	-1	1	19	118	136	GACAGAAGAGAGUGAGCAC	::::...:.::: ::::.	UUGCUUGUUUUCUCCUGUU	Cleavage		1
4881	miR156a.2	TC254826	5	-1	1	19	581	599	GACAGAAGAGAGUGAGCAC	::.:. .:.::::::::.	UUGUUUUUUUUCUUCUGUU	Cleavage		1
4882	miR156a.2	TC253887	5	-1	1	19	75	93	GACAGAAGAGAGUGAGCAC	::.:::: :::::.:: :	AUGUUCACGCUCUUUUGGC	Translation	homologue to UniRef100_Q0J0N6 Cluster: Os09g0503400 protein; n=1; Oryza sativa Japonica Group|Rep: Os09g0503400 protein - Oryza sativa subsp. japonica (Rice), partial (29%)	1
4883	miR156a.2	TC268632	5	-1	1	19	821	839	GACAGAAGAGAGUGAGCAC	::.:::::: .::: :::	UUGUUCACUCAUUUCAGUC	Cleavage	similar to UniRef100_Q6NPG7 Cluster: At5g43820; n=1; Arabidopsis thaliana|Rep: At5g43820 - Arabidopsis thaliana (Mouse-ear cress), partial (29%)	1
4884	miR156a.2	TC241235	5	-1	1	19	75	93	GACAGAAGAGAGUGAGCAC	:::.:... .::::::::	GUGUUUGUGUUCUUCUGUG	Translation		1
4885	miR156a.2	TC257977	5	-1	1	19	95	113	GACAGAAGAGAGUGAGCAC	::::. .:::::::: ::	UUGCUUCUUCUCUUCUUUC	Cleavage	similar to UniRef100_Q6ZB01 Cluster: Splicing coactivator subunit-like protein; n=1; Oryza sativa Japonica Group|Rep: Splicing coactivator subunit-like protein - Oryza sativa subsp. japonica (Rice), partial (9%)	1
4886	miR156a.2	TC269708	5	-1	1	19	539	557	GACAGAAGAGAGUGAGCAC	::.:.:.:::.:: :::.	CUGUUUAUUCUUUUGUGUU	Cleavage	similar to UniRef100_Q0E1H5 Cluster: Os02g0445600 protein; n=3; Oryza sativa|Rep: Os02g0445600 protein - Oryza sativa subsp. japonica (Rice), partial (43%)	1
4887	miR156a.2	TC240498	5	-1	1	19	24	42	GACAGAAGAGAGUGAGCAC	::::. .:::::::: ::	CUGCUUCUUCUCUUCUCUC	Cleavage	weakly similar to UniRef100_Q4RNW9 Cluster: Chromosome 10 SCAF15009, whole genome shotgun sequence; n=1; Tetraodon nigroviridis|Rep: Chromosome 10 SCAF15009, whole genome shotgun sequence - Tetraodon nigroviridis (Green puffer), partial (4%)	1
4888	miR156a.2	TC249891	5	-1	1	19	413	431	GACAGAAGAGAGUGAGCAC	::::. .:::::::: ::	UUGCUUCUUCUCUUCUCUC	Cleavage	similar to UniRef100_Q0J8Y9 Cluster: Os04g0680000 protein; n=1; Oryza sativa Japonica Group|Rep: Os04g0680000 protein - Oryza sativa subsp. japonica (Rice), partial (16%)	1
4889	miR156a.2	DN156979	5	-1	1	19	341	359	GACAGAAGAGAGUGAGCAC	::::::.: ::: .::::	AUGCUCAUUGUCUCUUGUC	Translation	homologue to UniRef100_Q6ZDY8 Cluster: Succinate dehydrogenase [ubiquinone] flavoprotein subunit, mitochondrial precursor; n=2; Oryza sativa Japonica Group|Rep: Succinate dehydrogenase [ubiquinone] flavoprotein subunit, mitochondrial precursor - Oryza sativa subsp. japonica (Rice), partial (7%)	1
4890	miR156a.2	TC265139	5	-1	1	19	470	488	GACAGAAGAGAGUGAGCAC	::.:::::: .::: :::	UUGUUCACUCAUUUCAGUC	Cleavage	similar to UniRef100_Q336P8 Cluster: Expressed protein; n=4; Oryza sativa|Rep: Expressed protein - Oryza sativa subsp. japonica (Rice), partial (15%)	1
4891	miR156a.2	TC257152	5	-1	1	19	598	616	GACAGAAGAGAGUGAGCAC	::::.:.:.:.:::: :.	UUGCUUAUUUUUUUCUUUU	Cleavage	similar to UniRef100_Q3SC84 Cluster: Oxoglutarate/malate translocator; n=1; Solanum lycopersicum|Rep: Oxoglutarate/malate translocator - Solanum lycopersicum (Tomato) (Lycopersicon esculentum), partial (18%)	1
4892	miR156a.2	TC242572	5	-1	1	19	19	37	GACAGAAGAGAGUGAGCAC	::.:::: :::::.:: :	AUGUUCACGCUCUUUUGGC	Translation	homologue to UniRef100_Q0J0N6 Cluster: Os09g0503400 protein; n=1; Oryza sativa Japonica Group|Rep: Os09g0503400 protein - Oryza sativa subsp. japonica (Rice), partial (21%)	1
4893	miR156a.2	TC272765	5	-1	1	19	617	635	GACAGAAGAGAGUGAGCAC	::.:::.:::.::.: :.	UUGUUCAUUCUUUUUUUUU	Cleavage	similar to UniRef100_Q9FNB5 Cluster: White-brown complex homolog protein 6; n=1; Arabidopsis thaliana|Rep: White-brown complex homolog protein 6 - Arabidopsis thaliana (Mouse-ear cress), partial (22%)	1
4894	miR156a.2	DN188341	5	-1	1	19	37	55	GACAGAAGAGAGUGAGCAC	::::..:::: :::: ::	CUGCUUGCUCUAUUCUAUC	Cleavage		1
4895	miR156a.2	TC250195	5	-1	1	19	429	447	GACAGAAGAGAGUGAGCAC	::::.:.:. .::.::::	UUGCUUAUUUGUUUUUGUC	Cleavage	similar to UniRef100_Q9FPJ1 Cluster: AT5g17460; n=1; Arabidopsis thaliana|Rep: AT5g17460 - Arabidopsis thaliana (Mouse-ear cress), complete	1
4896	miR156a.2	TC273628	5	-1	1	19	46	64	GACAGAAGAGAGUGAGCAC	::::. .:::::::: ::	UUGCUUCUUCUCUUCUUUC	Cleavage		1
4897	miR156a.2	CA592653	5	-1	1	19	253	271	GACAGAAGAGAGUGAGCAC	::.:::::: .::: :::	UUGUUCACUCAUUUCAGUC	Cleavage		1
4898	miR156a.2	DN181984	5	-1	1	19	475	493	GACAGAAGAGAGUGAGCAC	::.:.:::.:.::.:: :	AUGUUUACUUUUUUUUGCC	Cleavage	UniRef100_A7DWM8 Cluster: NADH-ubiquinone oxidoreductase chain 2; n=1; Osteolaemus tetraspis|Rep: NADH-ubiquinone, partial (2%)	1
4899	miR156a.2	TC266807	5	-1	1	19	268	286	GACAGAAGAGAGUGAGCAC	:::.:. ::::::::: :	GUGUUUUCUCUCUUCUAUG	Cleavage		1
4900	miR156a.2	TC267843	5	-1	1	19	302	320	GACAGAAGAGAGUGAGCAC	::::..: .:.::::::.	UUGCUUGCAUUUUUCUGUU	Translation	weakly similar to UniRef100_Q0DV96 Cluster: Os03g0141800 protein; n=1; Oryza sativa Japonica Group|Rep: Os03g0141800 protein - Oryza sativa subsp. japonica (Rice), partial (3%)	1
4901	miR156a.2	TC274670	5	-1	1	19	371	389	GACAGAAGAGAGUGAGCAC	::::: ::.::::.:: :	UUGCUCCCUUUCUUUUGAC	Cleavage	similar to UniRef100_Q0JBC6 Cluster: Os04g0541900 protein; n=1; Oryza sativa Japonica Group|Rep: Os04g0541900 protein - Oryza sativa subsp. japonica (Rice), partial (22%)	1
53	miR156a.4	TC245963	1	-1	1	19	530	548	UGACAGAAGAGAGUGAGCA	::::: :::::::::::::	UGCUCUCUCUCUUCUGUCA	Cleavage	similar to UniRef100_Q6YZE8 Cluster: Squamosa promoter-binding-like protein 16; n=1; Oryza sativa Japonica Group|Rep: Squamosa promoter-binding-like protein 16 - Oryza sativa subsp. japonica (Rice), partial (45%)	1
54	miR156a.4	TC252995	1	-1	1	19	714	732	UGACAGAAGAGAGUGAGCA	::::: :::::::::::::	UGCUCCCUCUCUUCUGUCA	Cleavage	similar to UniRef100_Q6Z461 Cluster: Squamosa promoter-binding-like protein 13; n=3; Oryza sativa|Rep: Squamosa promoter-binding-like protein 13 - Oryza sativa subsp. japonica (Rice), partial (61%)	1
55	miR156a.4	TC265421	1	-1	1	19	440	458	UGACAGAAGAGAGUGAGCA	::::: :::::::::::::	UGCUCUCUCUCUUCUGUCA	Cleavage	similar to UniRef100_Q0J0K1 Cluster: Squamosa promoter-binding-like protein 18; n=2; Oryza sativa Japonica Group|Rep: Squamosa promoter-binding-like protein 18 - Oryza sativa subsp. japonica (Rice), partial (32%)	1
56	miR156a.4	TC245020	1	-1	1	19	377	395	UGACAGAAGAGAGUGAGCA	::::: :::::::::::::	UGCUCUCUCUCUUCUGUCA	Cleavage	similar to UniRef100_Q6H509-2 Cluster: Isoform 2 of Q6H509 ; n=1; Oryza sativa Japonica Group|Rep: Isoform 2 of Q6H509 - Oryza sativa subsp. japonica (Rice), partial (36%)	1
57	miR156a.4	TC246441	1	-1	1	19	231	249	UGACAGAAGAGAGUGAGCA	::::: :::::::::::::	UGCUCUCUCUCUUCUGUCA	Cleavage	similar to UniRef100_A2X0Q6 Cluster: Squamosa promoter-binding-like protein 3; n=2; Oryza sativa|Rep: Squamosa promoter-binding-like protein 3 - Oryza sativa subsp. indica (Rice), partial (26%)	1
58	miR156a.4	CA032492	1	-1	1	19	524	542	UGACAGAAGAGAGUGAGCA	::::: :::::::::::::	UGCUCUCUCUCUUCUGUCA	Cleavage	similar to UniRef100_A3C057 Cluster: Squamosa promoter-binding-like protein 17; n=1; Oryza sativa Japonica Group|Rep: Squamosa promoter-binding-like protein 17 - Oryza sativa subsp. japonica (Rice), partial (36%)	1
59	miR156a.4	BF258419	1	-1	1	19	185	203	UGACAGAAGAGAGUGAGCA	::::: :::::::::::::	UGCUCUCUCUCUUCUGUCA	Cleavage	similar to UniRef100_A4GXB6 Cluster: Promoter binding protein; n=1; Gossypium hirsutum|Rep: Promoter binding protein - Gossypium hirsutum (Upland cotton) (Gossypium mexicanum), partial (27%)	1
60	miR156a.4	EX598089	1	-1	1	19	242	260	UGACAGAAGAGAGUGAGCA	::::: :::::::::::::	UGCUCUCUCUCUUCUGUCA	Cleavage	similar to UniRef100_Q0J0K1 Cluster: Squamosa promoter-binding-like protein 18; n=2; Oryza sativa Japonica Group|Rep: Squamosa promoter-binding-like protein 18 - Oryza sativa subsp. japonica (Rice), partial (17%)	1
184	miR156a.4	BF630636	2	-1	1	19	188	206	UGACAGAAGAGAGUGAGCA	:::: :::::::::::::	CGCUCCCUCUCUUCUGUCA	Cleavage	homologue to UniRef100_Q5U8L4 Cluster: SBP transcription factor; n=1; Gossypium hirsutum|Rep: SBP transcription factor - Gossypium hirsutum (Upland cotton) (Gossypium mexicanum), partial (30%)	1
270	miR156a.4	TC262843	2.5	-1	1	19	1296	1314	UGACAGAAGAGAGUGAGCA	:: :..::::::::::::.	UGAUUGCUCUCUUCUGUCG	Cleavage	similar to UniRef100_Q10M69 Cluster: F-box domain containing protein, expressed; n=1; Oryza sativa Japonica Group|Rep: F-box domain containing protein, expressed - Oryza sativa subsp. japonica (Rice), partial (89%)	1
353	miR156a.4	TC270251	3	-1	1	19	891	909	UGACAGAAGAGAGUGAGCA	::::.:::.::::::::	CACUCAUUCUUUUCUGUCA	Cleavage	similar to UniRef100_A7NXS2 Cluster: Chromosome chr5 scaffold_2, whole genome shotgun sequence; n=1; Vitis vinifera|Rep: Chromosome chr5 scaffold_2, whole genome shotgun sequence - Vitis vinifera (Grape), partial (22%)	1
354	miR156a.4	BM368509	3	-1	1	19	194	212	UGACAGAAGAGAGUGAGCA	::::.:::.::::::::	CACUCAUUCUUUUCUGUCA	Cleavage		1
355	miR156a.4	TC241815	3	-1	1	19	776	794	UGACAGAAGAGAGUGAGCA	:::::::::.::.:::..	AGCUCACUCUUUUUUGUUG	Cleavage	weakly similar to UniRef100_A7QHY8 Cluster: Chromosome chr17 scaffold_101, whole genome shotgun sequence; n=1; Vitis vinifera|Rep: Chromosome chr17 scaffold_101, whole genome shotgun sequence - Vitis vinifera (Grape), partial (39%)	1
356	miR156a.4	BE421183	3	-1	1	19	724	742	UGACAGAAGAGAGUGAGCA	::::: ::::::::::.:	UGCUCUAUCUCUUCUGUUA	Cleavage	weakly similar to UniRef100_Q0JC32 Cluster: Os04g0495000 protein; n=1; Oryza sativa Japonica Group|Rep: Os04g0495000 protein - Oryza sativa subsp. japonica (Rice), partial (14%)	2
357	miR156a.4	TC276987	3	-1	1	19	762	780	UGACAGAAGAGAGUGAGCA	:: :: .::::::::::.:	UGGUCCUUCUCUUCUGUUA	Cleavage	similar to UniRef100_Q5SMN3 Cluster: Non-phototropic hypocotyl 3-like; n=1; Oryza sativa Japonica Group|Rep: Non-phototropic hypocotyl 3-like - Oryza sativa subsp. japonica (Rice), partial (19%)	1
660	miR156a.4	TC278461	3.5	-1	1	19	894	912	UGACAGAAGAGAGUGAGCA	::::::.:.::.:::::	AACUCACUUUUUUUUGUCA	Cleavage		1
661	miR156a.4	BE420839	3.5	-1	1	19	112	130	UGACAGAAGAGAGUGAGCA	.:..:::::::::::::	AUUUUGCUCUCUUCUGUCA	Cleavage	UniRef100_Q5UKX8 Cluster: Calcium-dependent protein kinase 2; n=1; Triticum aestivum|Rep: Calcium-dependent protein kinase 2 - Triticum aestivum (Wheat), partial (7%)	1
662	miR156a.4	BQ766747	3.5	-1	1	19	509	527	UGACAGAAGAGAGUGAGCA	:::...:.::::.:::::	GGCUUGUUUUCUUUUGUCA	Cleavage	homologue to UniRef100_Q1DU14 Cluster: Predicted protein; n=1; Coccidioides immitis|Rep: Predicted protein - Coccidioides immitis, complete	1
663	miR156a.4	TC265046	3.5	-1	1	19	636	654	UGACAGAAGAGAGUGAGCA	::.:::.:::.::::: .:	UGUUCAUUCUUUUCUGGUA	Cleavage	similar to UniRef100_Q0DD73 Cluster: Os06g0247900 protein; n=2; Oryza sativa Japonica Group|Rep: Os06g0247900 protein - Oryza sativa subsp. japonica (Rice), partial (35%)	1
664	miR156a.4	TC249097	3.5	-1	1	19	246	264	UGACAGAAGAGAGUGAGCA	::.:.::::::::.:: .:	UGUUUACUCUCUUUUGGUA	Cleavage	weakly similar to UniRef100_A2R6F8 Cluster: Contig An15c0250, complete genome. precursor; n=1; Aspergillus niger|Rep: Contig An15c0250, complete genome. precursor - Aspergillus niger, partial (10%)	1
665	miR156a.4	TC250523	3.5	-1	1	19	44	62	UGACAGAAGAGAGUGAGCA	::::::::.:::: :: ::	UGCUCACUUUCUUGUGGCA	Cleavage		1
666	miR156a.4	TC259876	3.5	-1	1	19	1551	1569	UGACAGAAGAGAGUGAGCA	::: :::::::::::.:	CUCUCUCUCUCUUCUGUUA	Cleavage	similar to UniRef100_Q9S7W5 Cluster: F1C9.6 protein; n=2; Arabidopsis thaliana|Rep: F1C9.6 protein - Arabidopsis thaliana (Mouse-ear cress), partial (20%)	1
668	miR156a.4	TC279246	3.5	-1	1	19	76	94	UGACAGAAGAGAGUGAGCA	: ::::.:. :::::::::	UACUCAUUUGCUUCUGUCA	Translation	similar to UniRef100_Q5VN19 Cluster: Mitogen-activated protein kinase 11; n=2; Oryza sativa Japonica Group|Rep: Mitogen-activated protein kinase 11 - Oryza sativa subsp. japonica (Rice), partial (42%)	1
670	miR156a.4	CK569067	3.5	-1	1	19	419	437	UGACAGAAGAGAGUGAGCA	: ::: ::.:::::::::	UUCUCCCUUUCUUCUGUCU	Cleavage	UniRef100_A7PZN7 Cluster: Chromosome chr15 scaffold_40, whole genome shotgun sequence; n=1; Vitis vinifera|Rep: Chromosome chr15 scaffold_40, whole genome shotgun sequence - Vitis vinifera (Grape), partial (3%)	1
671	miR156a.4	CV059896	3.5	-1	1	19	516	533	UGACAGAAGAGAGUGAGCA	:::: :.:::::::::::	UGCU-AUUCUCUUCUGUCC	Cleavage	similar to UniRef100_A2BDC1 Cluster: LOC494754 protein; n=1; Xenopus laevis|Rep: LOC494754 protein - Xenopus laevis (African clawed frog), partial (5%)	1
672	miR156a.4	CK124212	3.5	-1	1	19	615	633	UGACAGAAGAGAGUGAGCA	:: :. .::::::::::.:	UGGUUCUUCUCUUCUGUUA	Cleavage	similar to UniRef100_Q5SMN3 Cluster: Non-phototropic hypocotyl 3-like; n=1; Oryza sativa Japonica Group|Rep: Non-phototropic hypocotyl 3-like - Oryza sativa subsp. japonica (Rice), partial (10%)	1
673	miR156a.4	BQ767847	3.5	-1	1	19	339	357	UGACAGAAGAGAGUGAGCA	: .:. :::::::::::.:	UAUUUUCUCUCUUCUGUUA	Cleavage	similar to UniRef100_Q2U6A2 Cluster: Predicted protein; n=1; Aspergillus oryzae|Rep: Predicted protein - Aspergillus oryzae, partial (6%)	1
674	miR156a.4	TC241531	3.5	-1	1	19	2701	2718	UGACAGAAGAGAGUGAGCA	:::: :::.:.::.:::::	UGCU-ACUUUUUUUUGUCA	Cleavage	similar to UniRef100_A7NUC3 Cluster: Chromosome chr18 scaffold_1, whole genome shotgun sequence; n=1; Vitis vinifera|Rep: Chromosome chr18 scaffold_1, whole genome shotgun sequence - Vitis vinifera (Grape), partial (54%)	1
675	miR156a.4	TC246472	3.5	-1	1	19	526	543	UGACAGAAGAGAGUGAGCA	::::: .:::.::::::.:	UGCUC-UUCUUUUCUGUUA	Cleavage	weakly similar to UniRef100_A7QBS5 Cluster: Chromosome chr1 scaffold_75, whole genome shotgun sequence; n=1; Vitis vinifera|Rep: Chromosome chr1 scaffold_75, whole genome shotgun sequence - Vitis vinifera (Grape), partial (49%)	1
676	miR156a.4	TC281174	3.5	-1	1	19	875	892	UGACAGAAGAGAGUGAGCA	::::: .:::.::::::.:	UGCUC-UUCUUUUCUGUUA	Cleavage	weakly similar to UniRef100_A7QBS5 Cluster: Chromosome chr1 scaffold_75, whole genome shotgun sequence; n=1; Vitis vinifera|Rep: Chromosome chr1 scaffold_75, whole genome shotgun sequence - Vitis vinifera (Grape), partial (23%)	1
1443	miR156a.4	TC265766	4	-1	1	19	210	228	UGACAGAAGAGAGUGAGCA	.:..::::.::::::::	CAUUUGCUCUUUUCUGUCA	Cleavage		1
1444	miR156a.4	TC243905	4	-1	1	19	1232	1250	UGACAGAAGAGAGUGAGCA	:.:::.::::::.:: ::	GGUUCAUUCUCUUUUGGCA	Cleavage	homologue to UniRef100_Q43201 Cluster: 1-aminocyclopropane-1-carboxylate synthase; n=1; Triticum aestivum|Rep: 1-aminocyclopropane-1-carboxylate synthase - Triticum aestivum (Wheat), partial (54%)	1
1445	miR156a.4	BF629594	4	-1	1	19	408	426	UGACAGAAGAGAGUGAGCA	::.::..:.:.::::::.	UGUUCGUUUUUUUCUGUUU	Cleavage	similar to UniRef100_A9UZB6 Cluster: Predicted protein; n=1; Monosiga brevicollis MX1|Rep: Predicted protein - Monosiga brevicollis MX1, partial (3%)	1
1446	miR156a.4	TC254328	4	-1	1	19	552	570	UGACAGAAGAGAGUGAGCA	::::.::::::::.: :.	UGCUUACUCUCUUUUCUUC	Cleavage	similar to UniRef100_Q0D588 Cluster: Os07g0573900 protein; n=1; Oryza sativa Japonica Group|Rep: Os07g0573900 protein - Oryza sativa subsp. japonica (Rice), partial (78%)	1
1447	miR156a.4	TC247604	4	-1	1	19	406	424	UGACAGAAGAGAGUGAGCA	::::::.:::.:: :::.	UGCUCAUUCUUUUGUGUUC	Cleavage	weakly similar to UniRef100_A4HGN2 Cluster: ATPase-like protein; n=1; Leishmania braziliensis|Rep: ATPase-like protein - Leishmania braziliensis, partial (4%)	1
1448	miR156a.4	CA592688	4	-1	1	19	160	178	UGACAGAAGAGAGUGAGCA	:.::.:::::::::: .:	GGUUCGCUCUCUUCUGGUA	Cleavage	similar to UniRef100_A1ZGP1 Cluster: Leucine-rich repeat containing protein; n=1; Microscilla marina ATCC 23134|Rep:, partial (2%)	1
1449	miR156a.4	TC266275	4	-1	1	19	57	75	UGACAGAAGAGAGUGAGCA	:: ::::::::::::..	CACUAACUCUCUUCUGUUG	Cleavage	similar to UniRef100_A7PCJ8 Cluster: Chromosome chr17 scaffold_12, whole genome shotgun sequence; n=1; Vitis vinifera|Rep: Chromosome chr17 scaffold_12, whole genome shotgun sequence - Vitis vinifera (Grape), partial (5%)	1
1451	miR156a.4	BE421970	4	-1	1	19	1009	1027	UGACAGAAGAGAGUGAGCA	: ::..::.:.:::::::	UUCUUGCUUUUUUCUGUCU	Cleavage	homologue to UniRef100_UPI0000DBF481 Cluster: angiomotin-like 1; n=1; Rattus norvegicus|Rep: angiomotin-like 1 - Rattus norvegicus, partial (3%)	1
1452	miR156a.4	TC276476	4	-1	1	19	548	566	UGACAGAAGAGAGUGAGCA	: :::: ::::::::::.	UUCUCAGUCUCUUCUGUUU	Cleavage		1
1453	miR156a.4	TC256823	4	-1	1	19	484	502	UGACAGAAGAGAGUGAGCA	:: ::::.::::::: ::	AGCACACUUUCUUCUGCCA	Cleavage		1
1454	miR156a.4	TC254263	4	-1	1	19	336	354	UGACAGAAGAGAGUGAGCA	: :::::. :::::::::	CGAUCACUUCCUUCUGUCA	Translation		1
1455	miR156a.4	CA020148	4	-1	1	19	195	213	UGACAGAAGAGAGUGAGCA	:. :::::::: ::::::	GGUGCACUCUCUGCUGUCA	Cleavage	similar to UniRef100_Q0JJ28 Cluster: Os01g0763700 protein; n=2; Oryza sativa Japonica Group|Rep: Os01g0763700 protein - Oryza sativa subsp. japonica (Rice), partial (24%)	1
1456	miR156a.4	AJ474365	4	-1	1	19	37	55	UGACAGAAGAGAGUGAGCA	: ::::::::::::: :.	UUCUCACUCUCUUCUCUUU	Cleavage	similar to UniRef100_Q3ECE7 Cluster: Uncharacterized protein At1g70550.1; n=2; Arabidopsis thaliana|Rep: Uncharacterized protein At1g70550.1 - Arabidopsis thaliana (Mouse-ear cress), partial (4%)	1
1457	miR156a.4	BG416998	4	-1	1	19	227	245	UGACAGAAGAGAGUGAGCA	:::: :: .:::::::::	UGCUAACCUUCUUCUGUCU	Cleavage	UniRef100_A8JK87 Cluster: Predicted protein; n=1; Chlamydomonas reinhardtii|Rep: Predicted protein - Chlamydomonas reinhardtii, partial (6%)	1
1458	miR156a.4	BE420761	4	-1	1	19	1218	1236	UGACAGAAGAGAGUGAGCA	: :::.::.:.:::::: :	UCCUCGCUUUUUUCUGUGA	Cleavage	similar to UniRef100_A9Q6I8 Cluster: Cryptochrome 1a; n=1; Triticum aestivum|Rep: Cryptochrome 1a - Triticum aestivum (Wheat), partial (14%)	1
1459	miR156a.4	TC243431	4	-1	1	19	124	142	UGACAGAAGAGAGUGAGCA	::. ::.:.::: ::::::	UGUGCAUUUUCUGCUGUCA	Cleavage	similar to UniRef100_Q6ZJM8 Cluster: F-box protein family-like; n=2; Oryza sativa Japonica Group|Rep: F-box protein family-like - Oryza sativa subsp. japonica (Rice), partial (5%)	1
1460	miR156a.4	TC242058	4	-1	1	19	1223	1241	UGACAGAAGAGAGUGAGCA	: ::::.:: :::::::..	UUCUCAUUCCCUUCUGUUG	Translation	similar to UniRef100_Q0JCK5 Cluster: Os04g0464500 protein; n=2; Oryza sativa Japonica Group|Rep: Os04g0464500 protein - Oryza sativa subsp. japonica (Rice), partial (93%)	1
1461	miR156a.4	TC254826	4	-1	1	19	582	600	UGACAGAAGAGAGUGAGCA	::.:. .:.::::::::..	UGUUUUUUUUCUUCUGUUG	Cleavage		1
1463	miR156a.4	TC243929	4	-1	1	19	627	645	UGACAGAAGAGAGUGAGCA	: ::..:: :.::::::::	UUCUUGCUGUUUUCUGUCA	Translation	similar to UniRef100_A7QM83 Cluster: Chromosome chr5 scaffold_124, whole genome shotgun sequence; n=1; Vitis vinifera|Rep: Chromosome chr5 scaffold_124, whole genome shotgun sequence - Vitis vinifera (Grape), partial (90%)	1
1464	miR156a.4	DN156683	4	-1	1	19	630	648	UGACAGAAGAGAGUGAGCA	: ::..:: :.::::::::	UUCUUGCUGUUUUCUGUCA	Translation	weakly similar to UniRef100_Q0F1H1 Cluster: Predicted Co/Zn/Cd cation transporters; n=1; Mariprofundus ferrooxydans PV-1|Rep: Predicted Co/Zn/Cd cation transporters - Mariprofundus ferrooxydans PV-1, partial (7%)	1
1465	miR156a.4	BQ469258	4	-1	1	19	327	345	UGACAGAAGAGAGUGAGCA	::: ::.:::: :::::..	UGCCCAUUCUCGUCUGUUG	Cleavage	similar to UniRef100_Q9XEQ1 Cluster: TNP2-like protein; n=1; Sorghum bicolor|Rep: TNP2-like protein - Sorghum bicolor (Sorghum) (Sorghum vulgare), partial (13%)	1
1466	miR156a.4	DN156768	4	-1	1	19	412	430	UGACAGAAGAGAGUGAGCA	::.:: .: :.::::::::	UGUUCUUUGUUUUCUGUCA	Translation	similar to UniRef100_A7Q0B4 Cluster: Chromosome chr7 scaffold_42, whole genome shotgun sequence; n=1; Vitis vinifera|Rep: Chromosome chr7 scaffold_42, whole genome shotgun sequence - Vitis vinifera (Grape), partial (11%)	1
1467	miR156a.4	TC242844	4	-1	1	19	659	677	UGACAGAAGAGAGUGAGCA	:: :.:::.::::::::	AGCAAAUUCUUUUCUGUCA	Cleavage	similar to UniRef100_A6N174 Cluster: Nucleoside-triphosphatase/ nucleotide binding protein; n=1; Oryza sativa Indica Group|Rep: Nucleoside-triphosphatase/ nucleotide binding protein - Oryza sativa subsp. indica (Rice), partial (79%)	1
1468	miR156a.4	TC278578	4	-1	1	19	511	529	UGACAGAAGAGAGUGAGCA	: .:: .:::::::::::	UCUUCUUUCUCUUCUGUCU	Cleavage	weakly similar to UniRef100_UPI0000141A8E Cluster: tetra-peptide repeat homeobox-like (TPRXL) on chromosome 3; n=1; Homo sapiens|Rep: tetra-peptide repeat homeobox-like (TPRXL) on chromosome 3 - Homo sapiens, partial (23%)	1
1469	miR156a.4	TC247818	4	-1	1	19	144	162	UGACAGAAGAGAGUGAGCA	: :: :.::::::::::.	UUCUGAUUCUCUUCUGUUU	Cleavage		1
2955	miR156a.4	BE421183	4.5	-1	1	19	459	477	UGACAGAAGAGAGUGAGCA	::.:.:.: :::::::::	UGUUUAUUGGCUUCUGUCA	Translation	weakly similar to UniRef100_Q0JC32 Cluster: Os04g0495000 protein; n=1; Oryza sativa Japonica Group|Rep: Os04g0495000 protein - Oryza sativa subsp. japonica (Rice), partial (14%)	2
2956	miR156a.4	TC245400	4.5	-1	1	19	555	573	UGACAGAAGAGAGUGAGCA	::::::::.:::::: :	UGCUCACUUUCUUCUUUGC	Cleavage		1
2957	miR156a.4	BF628940	4.5	-1	1	19	2	21	UGACAGA-AGAGAGUGAGCA	::::::: :::: :::::::	UGCUCACCCUCUCUCUGUCA	Cleavage	homologue to UniRef100_A5NML4 Cluster: Sensor protein; n=1; Methylobacterium sp. 4-46|Rep: Sensor protein - Methylobacterium sp., partial (1%)	1
2958	miR156a.4	CV055330	4.5	-1	1	19	456	474	UGACAGAAGAGAGUGAGCA	::::::::::::: ::	ACCUCACUCUCUUCUCUCC	Cleavage	similar to UniRef100_O46921 Cluster: Thylakoid-bound ascorbate peroxidase; n=1; Spinacia oleracea|Rep: Thylakoid-bound, partial (3%)	2
2959	miR156a.4	TC251377	4.5	-1	1	19	107	125	UGACAGAAGAGAGUGAGCA	::::::::::::: ::	AAGUCACUCUCUUCUGACA	Cleavage	similar to UniRef100_O24569 Cluster: HOX1B protein; n=1; Zea mays|Rep: HOX1B protein - Zea mays (Maize), partial (8%)	1
2960	miR156a.4	TC257384	4.5	-1	1	19	160	178	UGACAGAAGAGAGUGAGCA	:::.::: :::.:::::	ACCUCGCUCACUUUUGUCA	Translation		1
2961	miR156a.4	TC243479	4.5	-1	1	19	566	584	UGACAGAAGAGAGUGAGCA	::::.:.:.::.:::.:	GCCUCAUUUUUUUUUGUUA	Cleavage	similar to UniRef100_A7P981 Cluster: Chromosome chr3 scaffold_8, whole genome shotgun sequence; n=1; Vitis vinifera|Rep: Chromosome chr3 scaffold_8, whole genome shotgun sequence - Vitis vinifera (Grape), partial (79%)	1
2962	miR156a.4	DN157318	4.5	-1	1	19	657	675	UGACAGAAGAGAGUGAGCA	::::::. ::::::::.	AACUCACUUGCUUCUGUCG	Translation	similar to UniRef100_A5P673 Cluster: Outer membrane efflux protein precursor; n=1; Methylobacterium sp. 4-46|Rep: Outer membrane efflux protein precursor - Methylobacterium sp. 4-46, partial (5%)	1
2963	miR156a.4	DN159761	4.5	-1	1	19	141	159	UGACAGAAGAGAGUGAGCA	:.:::.:.:.::::::.	CGUUCAUUUUUUUCUGUUU	Cleavage	similar to UniRef100_A6LYH5 Cluster: Amino acid permease-associated region precursor; n=1; Clostridium beijerinckii NCIMB 8052|, partial (3%)	1
2964	miR156a.4	TC252483	4.5	-1	1	19	5	23	UGACAGAAGAGAGUGAGCA	:.:.::: :.::::::.:	AGUUUACUGUUUUCUGUUA	Translation	similar to UniRef100_Q109E3 Cluster: Protein kinase domain containing protein, expressed; n=1; Oryza sativa Japonica Group|Rep: Protein kinase domain containing protein, expressed - Oryza sativa subsp. japonica (Rice), partial (47%)	1
2965	miR156a.4	TC239306	4.5	-1	1	19	39	57	UGACAGAAGAGAGUGAGCA	:.:::::::::::: ::	CGUUCACUCUCUUCUCCCA	Cleavage	similar to UniRef100_Q5VYV0 Cluster: Forkhead box protein B2; n=1; Homo sapiens|Rep: Forkhead box protein B2 - Homo sapiens (Human), partial (5%)	1
2966	miR156a.4	BE421474	4.5	-1	1	19	390	408	UGACAGAAGAGAGUGAGCA	::::.:.: :.::::::.	UGCUUAUUAUUUUCUGUUU	Translation		2
2967	miR156a.4	BE437408	4.5	-1	1	19	60	78	UGACAGAAGAGAGUGAGCA	:.::.::.:::::: ::.	AGUUCGCUUUCUUCUAUCG	Cleavage	similar to UniRef100_A1UUY1 Cluster: Polyketide synthase; n=1; Burkholderia mallei SAVP1|Rep: Polyketide synthase -, partial (0%)	1
2968	miR156a.4	BG418008	4.5	-1	1	19	46	64	UGACAGAAGAGAGUGAGCA	:.:.::: :.::::::.:	AGUUUACUGUUUUCUGUUA	Translation	similar to UniRef100_Q7X9J3 Cluster: Ste20-related protein; n=1; Triticum aestivum|Rep: Ste20-related protein - Triticum aestivum (Wheat), partial (7%)	1
2969	miR156a.4	TC274298	4.5	-1	1	19	513	531	UGACAGAAGAGAGUGAGCA	::::::::.:.::.: ::	UGCUCACUUUUUUUUCACA	Cleavage	weakly similar to UniRef100_A7Q0P8 Cluster: Chromosome chr7 scaffold_42, whole genome shotgun sequence; n=1; Vitis vinifera|Rep: Chromosome chr7 scaffold_42, whole genome shotgun sequence - Vitis vinifera (Grape), partial (23%)	1
2970	miR156a.4	TC271441	4.5	-1	1	19	820	838	UGACAGAAGAGAGUGAGCA	:::::..: ::::. ::::	UGCUCGUUAUCUUUGGUCA	Translation	similar to UniRef100_Q9SXG0 Cluster: F1F0-ATPase inhibitor protein; n=2; Oryza sativa|Rep: F1F0-ATPase inhibitor protein - Oryza sativa subsp. japonica (Rice), partial (81%)	1
2971	miR156a.4	BI952709	4.5	-1	1	19	730	748	UGACAGAAGAGAGUGAGCA	::::.:.:::: ::: :.:	UGCUUAUUCUCCUCUUUUA	Cleavage	similar to UniRef100_Q0J8S3 Cluster: Os04g0690300 protein; n=1; Oryza sativa Japonica Group|Rep: Os04g0690300 protein - Oryza sativa subsp. japonica (Rice), partial (19%)	1
2972	miR156a.4	TC279593	4.5	-1	1	19	119	137	UGACAGAAGAGAGUGAGCA	::::...:.::: ::::..	UGCUUGUUUUCUCCUGUUG	Cleavage		1
2973	miR156a.4	TC268632	4.5	-1	1	19	822	840	UGACAGAAGAGAGUGAGCA	::.:::::: .::: :::.	UGUUCACUCAUUUCAGUCG	Translation	similar to UniRef100_Q6NPG7 Cluster: At5g43820; n=1; Arabidopsis thaliana|Rep: At5g43820 - Arabidopsis thaliana (Mouse-ear cress), partial (29%)	1
2974	miR156a.4	TC250963	4.5	-1	1	19	278	296	UGACAGAAGAGAGUGAGCA	::.:::. : :::.:::::	UGUUCAUGCCCUUUUGUCA	Translation	similar to UniRef100_Q6NQ72 Cluster: At5g37720; n=1; Arabidopsis thaliana|Rep: At5g37720 - Arabidopsis thaliana (Mouse-ear cress), partial (5%)	1
2975	miR156a.4	TC239128	4.5	-1	1	19	131	149	UGACAGAAGAGAGUGAGCA	::::::::.:.::.: ::	UGCUCACUUUUUUUUCACA	Cleavage	weakly similar to UniRef100_A7Q0P8 Cluster: Chromosome chr7 scaffold_42, whole genome shotgun sequence; n=1; Vitis vinifera|Rep: Chromosome chr7 scaffold_42, whole genome shotgun sequence - Vitis vinifera (Grape), partial (12%)	1
2976	miR156a.4	DN156979	4.5	-1	1	19	342	360	UGACAGAAGAGAGUGAGCA	::::::.: ::: .::::.	UGCUCAUUGUCUCUUGUCG	Translation	homologue to UniRef100_Q6ZDY8 Cluster: Succinate dehydrogenase [ubiquinone] flavoprotein subunit, mitochondrial precursor; n=2; Oryza sativa Japonica Group|Rep: Succinate dehydrogenase [ubiquinone] flavoprotein subunit, mitochondrial precursor - Oryza sativa subsp. japonica (Rice), partial (7%)	1
2977	miR156a.4	TC241306	4.5	-1	1	19	282	300	UGACAGAAGAGAGUGAGCA	::::::.:.::: . ::::	UGCUCAUUUUCUCUGGUCA	Cleavage	similar to UniRef100_A6RDA7 Cluster: Predicted protein; n=1; Ajellomyces capsulatus NAm1|Rep: Predicted protein - Ajellomyces capsulata (strain NAm1) (Histoplasma capsulatum), partial (4%)	1
2978	miR156a.4	TC274598	4.5	-1	1	19	385	403	UGACAGAAGAGAGUGAGCA	::::.::: ::: .:::.:	UGCUUACUAUCUGUUGUUA	Translation	similar to UniRef100_Q9CAJ0 Cluster: Protein phosphatase 2C (AtP2C-HA); 19519-17666; n=1; Arabidopsis thaliana|Rep: Protein phosphatase 2C (AtP2C-HA); 19519-17666 - Arabidopsis thaliana (Mouse-ear cress), partial (4%)	1
2979	miR156a.4	TC256461	4.5	-1	1	19	627	645	UGACAGAAGAGAGUGAGCA	:::::..: ::::. ::::	UGCUCGUUAUCUUUGGUCA	Translation	similar to UniRef100_Q9SXG0 Cluster: F1F0-ATPase inhibitor protein; n=2; Oryza sativa|Rep: F1F0-ATPase inhibitor protein - Oryza sativa subsp. japonica (Rice), partial (58%)	1
2980	miR156a.4	EY275039	4.5	-1	1	19	272	290	UGACAGAAGAGAGUGAGCA	::::.::::: ::.:: .:	UGCUUACUCUGUUUUGAUA	Cleavage	similar to UniRef100_UPI0000E0E63F Cluster: Transcriptional regulator, GntR family protein; n=1; alpha proteobacterium HTCC2255|Rep: Transcriptional regulator, GntR family protein - alpha proteobacterium HTCC2255, partial (6%)	1
2981	miR156a.4	CB872438	4.5	-1	1	19	541	559	UGACAGAAGAGAGUGAGCA	::.:::. .:::::::: :	UGUUCAUCUUCUUCUGUAA	Cleavage	UniRef100_Q1DPI1 Cluster: Predicted protein; n=1; Coccidioides immitis|Rep: Predicted protein - Coccidioides immitis, partial (10%)	1
2982	miR156a.4	AJ434652	4.5	-1	1	19	104	122	UGACAGAAGAGAGUGAGCA	::.:::. : :::.:::::	UGUUCAUGCCCUUUUGUCA	Translation		1
2983	miR156a.4	BY869720	4.5	-1	1	19	238	256	UGACAGAAGAGAGUGAGCA	::::.:::.: ::. ::::	UGCUUACUUUAUUUGGUCA	Cleavage	similar to UniRef100_Q0JKA9 Cluster: Os01g0686300 protein; n=1; Oryza sativa Japonica Group|Rep: Os01g0686300 protein - Oryza sativa subsp. japonica (Rice), partial (6%)	1
2984	miR156a.4	TC250343	4.5	-1	1	19	1137	1155	UGACAGAAGAGAGUGAGCA	::: .:.:.::::::::	AUCUCUUUUUUUUCUGUCA	Cleavage	weakly similar to UniRef100_A7PWD0 Cluster: Chromosome chr8 scaffold_34, whole genome shotgun sequence; n=1; Vitis vinifera|Rep: Chromosome chr8 scaffold_34, whole genome shotgun sequence - Vitis vinifera (Grape), partial (33%)	1
2985	miR156a.4	TC249957	4.5	-1	1	19	110	128	UGACAGAAGAGAGUGAGCA	:: .::.:.::::::::	GCCUAGCUUUUUUCUGUCA	Cleavage	similar to UniRef100_Q7XTG4 Cluster: OJ991214_12.3 protein; n=1; Oryza sativa Japonica Group|Rep: OJ991214_12.3 protein - Oryza sativa subsp. japonica (Rice), complete	1
2986	miR156a.4	TC257479	4.5	-1	1	19	558	576	UGACAGAAGAGAGUGAGCA	: ::::.::::.::::.	AUCCCACUUUCUUUUGUCG	Cleavage	homologue to UniRef100_Q9FQL7 Cluster: Kinesin-like calmodulin binding protein; n=1; Zea mays|Rep: Kinesin-like calmodulin binding protein - Zea mays (Maize), partial (9%)	1
2987	miR156a.4	AJ480471	4.5	-1	1	19	13	30	UGACAGAAGAGAGUGAGCA	::.::::: ::::.::::.	UGUUCACU-UCUUUUGUCG	Translation	weakly similar to UniRef100_Q10RW2 Cluster: Expressed protein; n=1; Oryza sativa Japonica Group|Rep: Expressed protein - Oryza sativa subsp. japonica (Rice), partial (9%)	1
2988	miR156a.4	TC263103	4.5	-1	1	19	1460	1478	UGACAGAAGAGAGUGAGCA	::::. : :::::.::::	UGCUUCCACUCUUUUGUCU	Cleavage	similar to UniRef100_Q10Q13 Cluster: Expressed protein; n=1; Oryza sativa Japonica Group|Rep: Expressed protein - Oryza sativa subsp. japonica (Rice), partial (23%)	1
2989	miR156a.4	TC241797	4.5	-1	1	19	598	616	UGACAGAAGAGAGUGAGCA	::: : :.::::.:::::	AGCUGAAUUUCUUUUGUCA	Cleavage	similar to UniRef100_A5JQI7 Cluster: Purple acid phosphatase; n=1; Lolium multiflorum|Rep: Purple acid phosphatase - Lolium multiflorum (Italian ryegrass) (Lolium perenne subsp.multiflorum), partial (24%)	1
2990	miR156a.4	TC250776	4.5	-1	1	19	1166	1185	UGACAGAAGAGAGUG-AGCA	:::: ::.:::.:::: :::	UGCUACAUUCUUUUCUUUCA	Cleavage	similar to UniRef100_A7NYK3 Cluster: Chromosome chr6 scaffold_3, whole genome shotgun sequence; n=1; Vitis vinifera|Rep: Chromosome chr6 scaffold_3, whole genome shotgun sequence - Vitis vinifera (Grape), partial (53%)	1
2991	miR156a.4	TC257977	4.5	-1	1	19	96	114	UGACAGAAGAGAGUGAGCA	::::. .:::::::: ::	UGCUUCUUCUCUUCUUUCC	Cleavage	similar to UniRef100_Q6ZB01 Cluster: Splicing coactivator subunit-like protein; n=1; Oryza sativa Japonica Group|Rep: Splicing coactivator subunit-like protein - Oryza sativa subsp. japonica (Rice), partial (9%)	1
2992	miR156a.4	TC240498	4.5	-1	1	19	25	43	UGACAGAAGAGAGUGAGCA	::::. .:::::::: ::	UGCUUCUUCUCUUCUCUCU	Cleavage	weakly similar to UniRef100_Q4RNW9 Cluster: Chromosome 10 SCAF15009, whole genome shotgun sequence; n=1; Tetraodon nigroviridis|Rep: Chromosome 10 SCAF15009, whole genome shotgun sequence - Tetraodon nigroviridis (Green puffer), partial (4%)	1
2993	miR156a.4	TC249891	4.5	-1	1	19	414	432	UGACAGAAGAGAGUGAGCA	::::. .:::::::: ::	UGCUUCUUCUCUUCUCUCC	Cleavage	similar to UniRef100_Q0J8Y9 Cluster: Os04g0680000 protein; n=1; Oryza sativa Japonica Group|Rep: Os04g0680000 protein - Oryza sativa subsp. japonica (Rice), partial (16%)	1
2994	miR156a.4	CX626273	4.5	-1	1	19	325	343	UGACAGAAGAGAGUGAGCA	: :.::::: :::::::.	AGAUUACUCUGUUCUGUCG	Cleavage	similar to UniRef100_Q0JR93 Cluster: Os01g0113500 protein; n=1; Oryza sativa Japonica Group|Rep: Os01g0113500 protein - Oryza sativa subsp. japonica (Rice), partial (6%)	1
2995	miR156a.4	AL510200	4.5	-1	1	19	336	354	UGACAGAAGAGAGUGAGCA	:.: .::.::::::::..	GGUUAGCUUUCUUCUGUUG	Cleavage	homologue to UniRef100_Q0JCD0 Cluster: Os04g0479200 protein; n=1; Oryza sativa Japonica Group|Rep: Os04g0479200 protein - Oryza sativa subsp. japonica (Rice), partial (24%)	1
4902	miR156a.4	CV055330	5	-1	1	19	612	630	UGACAGAAGAGAGUGAGCA	: ::::::::.::.: ::	UACUCACUCUUUUUUUACA	Cleavage	similar to UniRef100_O46921 Cluster: Thylakoid-bound ascorbate peroxidase; n=1; Spinacia oleracea|Rep: Thylakoid-bound, partial (3%)	2
4903	miR156a.4	AJ471570	5	-1	1	19	218	236	UGACAGAAGAGAGUGAGCA	:.:::.:::.::::::	CGUUCAUUCUUUUCUGUGU	Cleavage		1
4904	miR156a.4	TC239977	5	-1	1	19	159	177	UGACAGAAGAGAGUGAGCA	::.:::.:::::::: :	UGUUCAUUCUCUUCUUUAU	Cleavage	homologue to UniRef100_A2YGP6 Cluster: UDP-sugar pyrophosphorylase; n=1; Oryza sativa Indica Group|Rep: UDP-sugar pyrophosphorylase - Oryza sativa subsp. indica (Rice), partial (65%)	1
4905	miR156a.4	TC239470	5	-1	1	19	465	483	UGACAGAAGAGAGUGAGCA	::.:::.:::::::: :	UGUUCAUUCUCUUCUUUAU	Cleavage	homologue to UniRef100_A2YGP6 Cluster: UDP-sugar pyrophosphorylase; n=1; Oryza sativa Indica Group|Rep: UDP-sugar pyrophosphorylase - Oryza sativa subsp. indica (Rice), partial (42%)	1
4906	miR156a.4	TC256075	5	-1	1	19	17	36	UGACAGA-AGAGAGUGAGCA	::::..:::::: ::::::	UGCUUGCUCUCUCUCUGUCU	Cleavage	similar to UniRef100_A7P6K6 Cluster: Chromosome chr9 scaffold_7, whole genome shotgun sequence; n=1; Vitis vinifera|Rep: Chromosome chr9 scaffold_7, whole genome shotgun sequence - Vitis vinifera (Grape), partial (22%)	1
4907	miR156a.4	CK125571	5	-1	1	19	505	523	UGACAGAAGAGAGUGAGCA	::.:::.:::::::: :	UGUUCAUUCUCUUCUUUAU	Cleavage	homologue to UniRef100_A2YGP6 Cluster: UDP-sugar pyrophosphorylase; n=1; Oryza sativa Indica Group|Rep: UDP-sugar pyrophosphorylase - Oryza sativa subsp. indica (Rice), partial (30%)	1
4908	miR156a.4	BJ477930	5	-1	1	19	472	490	UGACAGAAGAGAGUGAGCA	::::::::.:. :::::	UGCUCACUUUUGUCUGUGG	Cleavage	similar to UniRef100_Q33AW7 Cluster: Ubiquitin carboxyl-terminal hydrolase; n=1; Oryza sativa Japonica Group|Rep: Ubiquitin carboxyl-terminal hydrolase - Oryza sativa subsp. japonica (Rice), partial (18%)	1
4909	miR156a.4	BM442930	5	-1	1	19	139	157	UGACAGAAGAGAGUGAGCA	::.:::.:::::::: :	UGUUCAUUCUCUUCUUUAU	Cleavage	homologue to UniRef100_A2YGP6 Cluster: UDP-sugar pyrophosphorylase; n=1; Oryza sativa Indica Group|Rep: UDP-sugar pyrophosphorylase - Oryza sativa subsp. indica (Rice), partial (23%)	1
4910	miR156a.4	TC278669	5	-1	1	19	117	136	UGACAGAAGAG-AGUGAGCA	::::..:: ::::::::::	UGCUUGCUUCUCUUCUGUCU	Translation	homologue to UniRef100_A7QC63 Cluster: Chromosome chr10 scaffold_76, whole genome shotgun sequence; n=1; Vitis vinifera|Rep: Chromosome chr10 scaffold_76, whole genome shotgun sequence - Vitis vinifera (Grape), partial (41%)	1
4911	miR156a.4	TC281443	5	-1	1	19	869	888	UGACAG-AAGAGAGUGAGCA	::::::.:::::: ::: ::	UGCUCAUUCUCUUUCUGACA	Cleavage	weakly similar to UniRef100_A7P1T2 Cluster: Chromosome chr19 scaffold_4, whole genome shotgun sequence; n=1; Vitis vinifera|Rep: Chromosome chr19 scaffold_4, whole genome shotgun sequence - Vitis vinifera (Grape), partial (24%)	1
4912	miR156a.4	BE421474	5	-1	1	19	349	367	UGACAGAAGAGAGUGAGCA	: .:.:.:.:.:::: :::	UAUUUAUUUUUUUCUUUCA	Cleavage		2
4913	miR156a.4	TC248889	5	-1	1	19	1272	1290	UGACAGAAGAGAGUGAGCA	::::::.::::::: :	ACCUCACUUUCUUCUGCCU	Cleavage	homologue to UniRef100_Q43270 Cluster: Phospholipase D alpha 1; n=1; Zea mays|Rep: Phospholipase D alpha 1 - Zea mays (Maize), partial (57%)	1
4914	miR156a.4	TC240767	5	-1	1	19	413	431	UGACAGAAGAGAGUGAGCA	::::::.::::::: :	ACCUCACUUUCUUCUGCCU	Cleavage	homologue to UniRef100_Q43270 Cluster: Phospholipase D alpha 1; n=1; Zea mays|Rep: Phospholipase D alpha 1 - Zea mays (Maize), partial (40%)	1
4915	miR156a.4	BM816135	5	-1	1	19	38	56	UGACAGAAGAGAGUGAGCA	:::::::. :::::::	ACGUCACUCUUGUCUGUCA	Cleavage	similar to UniRef100_Q0J111 Cluster: Os09g0471200 protein; n=1; Oryza sativa Japonica Group|Rep: Os09g0471200 protein - Oryza sativa subsp. japonica (Rice), partial (17%)	1
4916	miR156a.4	CD057372	5	-1	1	19	395	413	UGACAGAAGAGAGUGAGCA	::::::.::::::: :	ACCUCACUUUCUUCUGCCU	Cleavage	homologue to UniRef100_Q43270 Cluster: Phospholipase D alpha 1; n=1; Zea mays|Rep: Phospholipase D alpha 1 - Zea mays (Maize), partial (22%)	1
4917	miR156a.4	TC271346	5	-1	1	19	286	304	UGACAGAAGAGAGUGAGCA	:::.:.::::.::::.	CUGUCAUUUUCUUUUGUCG	Cleavage	weakly similar to UniRef100_Q339W6 Cluster: Oxidoreductase, FAD-binding family protein, expressed; n=1; Oryza sativa Japonica Group|Rep: Oxidoreductase, FAD-binding family protein, expressed - Oryza sativa subsp. japonica (Rice), partial (5%)	1
4918	miR156a.4	TC250131	5	-1	1	19	1317	1335	UGACAGAAGAGAGUGAGCA	: .:..:::::::::::	UCUUUGCUCUCUUCUGUAC	Cleavage	homologue to UniRef100_P09195 Cluster: Fructose-1,6-bisphosphatase, chloroplast precursor; n=1; Triticum aestivum|Rep: Fructose-1,6-bisphosphatase, chloroplast precursor - Triticum aestivum (Wheat), partial (96%)	1
4919	miR156a.4	TC276143	5	-1	1	19	265	283	UGACAGAAGAGAGUGAGCA	:::::: :::::::: :	GGCUCACCCUCUUCUGCCC	Cleavage	homologue to UniRef100_Q06IA3 Cluster: Fasciclin-like protein FLA3; n=1; Triticum aestivum|Rep: Fasciclin-like protein FLA3 - Triticum aestivum (Wheat), partial (67%)	1
4920	miR156a.4	TC258981	5	-1	1	19	774	792	UGACAGAAGAGAGUGAGCA	:::::: :::::::: :	GGCUCACCCUCUUCUGCCC	Cleavage	homologue to UniRef100_Q06IA3 Cluster: Fasciclin-like protein FLA3; n=1; Triticum aestivum|Rep: Fasciclin-like protein FLA3 - Triticum aestivum (Wheat), partial (62%)	1
4921	miR156a.4	TC241095	5	-1	1	19	703	721	UGACAGAAGAGAGUGAGCA	: .::..::::::::::	UUUUCGUUCUCUUCUGUGG	Cleavage	homologue to UniRef100_P52409 Cluster: Glucan endo-1,3-beta-glucosidase precursor (EC 3.2.1.39) ((1->3)-beta- glucan endohydrolase) ((1->3)-beta-glucanase); n=1; Triticum aestivum|Rep: Glucan endo-1,3-beta-glucosidase precursor (EC 3.2.1.39) ((1->3)-beta- glucan endohydrolase) ((1->3)-beta-glucanase) - Triticum aestivum (Wheat), partial (31%)	1
4922	miR156a.4	TC246830	5	-1	1	19	625	643	UGACAGAAGAGAGUGAGCA	.:::.: ::::::::.:	GCUUCAUUAUCUUCUGUUA	Translation	similar to UniRef100_Q6ZII6 Cluster: Receptor-like protein kinase-like protein; n=1; Oryza sativa Japonica Group|Rep: Receptor-like protein kinase-like protein - Oryza sativa subsp. japonica (Rice), partial (20%)	1
4923	miR156a.4	TC270603	5	-1	1	19	254	272	UGACAGAAGAGAGUGAGCA	.:::::::: :::::..	GAUUCACUCUCAUCUGUUG	Cleavage	similar to UniRef100_Q0JRG3 Cluster: Os01g0102700 protein; n=1; Oryza sativa Japonica Group|Rep: Os01g0102700 protein - Oryza sativa subsp. japonica (Rice), partial (35%)	1
4924	miR156a.4	TC260172	5	-1	1	19	621	639	UGACAGAAGAGAGUGAGCA	: ::.:.:.::::::::	UUCUUAUUUUCUUCUGUAU	Cleavage	homologue to UniRef100_A7Q3X8 Cluster: Chromosome chr13 scaffold_48, whole genome shotgun sequence; n=1; Vitis vinifera|Rep: Chromosome chr13 scaffold_48, whole genome shotgun sequence - Vitis vinifera (Grape), partial (20%)	1
4925	miR156a.4	CX630903	5	-1	1	19	612	630	UGACAGAAGAGAGUGAGCA	: :::: ::::::::::	UUCUCAGUCUCUUCUGUGU	Cleavage		1
4926	miR156a.4	TC263335	5	-1	1	19	394	412	UGACAGAAGAGAGUGAGCA	::::.:.:::::: :.:	AUCUCAUUUUCUUCUUUUA	Cleavage	similar to UniRef100_Q2QT07 Cluster: ABC-2 type transporter family protein, expressed; n=1; Oryza sativa Japonica Group|Rep: ABC-2 type transporter family protein, expressed - Oryza sativa subsp. japonica (Rice), partial (17%)	1
4927	miR156a.4	CA019231	5	-1	1	19	342	360	UGACAGAAGAGAGUGAGCA	::..:::::::: :::.	GUCUUGCUCUCUUCGGUCG	Cleavage	similar to UniRef100_A2WE53 Cluster: Universal stress protein UspA; n=1; Burkholderia dolosa AUO158|Rep: Universal stress protein UspA - Burkholderia dolosa AUO158, partial (8%)	1
4929	miR156a.4	TC269879	5	-1	1	19	52	70	UGACAGAAGAGAGUGAGCA	::::::::::::: ::	CUCUCACUCUCUUCUCCCA	Cleavage	similar to UniRef100_Q10QS9 Cluster: B3 DNA binding domain containing protein, expressed; n=2; Oryza sativa|Rep: B3 DNA binding domain containing protein, expressed - Oryza sativa subsp. japonica (Rice), partial (32%)	1
4930	miR156a.4	BU967928	5	-1	1	19	200	218	UGACAGAAGAGAGUGAGCA	.:::.: :.::::::::	CCUUCAUUAUUUUCUGUCA	Translation	homologue to UniRef100_Q6EU03 Cluster: Tobamovirus multiplication protein 3-like; n=2; Oryza sativa|Rep: Tobamovirus multiplication protein 3-like - Oryza sativa subsp. japonica (Rice), partial (34%)	1
4931	miR156a.4	TC277001	5	-1	1	19	885	903	UGACAGAAGAGAGUGAGCA	:::.:::::: :::: .:	GGCUUACUCUCAUCUGCUA	Cleavage	similar to UniRef100_A7XW60 Cluster: Lammer-type protein kinase; n=1; Sorghum bicolor|Rep: Lammer-type protein kinase - Sorghum bicolor (Sorghum) (Sorghum vulgare), partial (97%)	1
4932	miR156a.4	TC239973	5	-1	1	19	1487	1505	UGACAGAAGAGAGUGAGCA	::::.:.:.:.:::: :.	UGCUUAUUUUUUUCUUUUC	Cleavage	similar to UniRef100_Q66PW8 Cluster: Mitochondrial 2-oxoglutarate/malate translocator; n=1; Saccharum officinarum|Rep: Mitochondrial 2-oxoglutarate/malate translocator - Saccharum officinarum (Sugarcane), partial (98%)	1
4933	miR156a.4	TC259929	5	-1	1	19	1242	1260	UGACAGAAGAGAGUGAGCA	::.:::: :::::.:: :	UGUUCACGCUCUUUUGGCC	Cleavage	homologue to UniRef100_Q0J0N6 Cluster: Os09g0503400 protein; n=1; Oryza sativa Japonica Group|Rep: Os09g0503400 protein - Oryza sativa subsp. japonica (Rice), partial (49%)	1
4934	miR156a.4	TC242887	5	-1	1	19	1471	1489	UGACAGAAGAGAGUGAGCA	:::.: :.::::.:::..	AGCUUAGUUUCUUUUGUUG	Cleavage	similar to UniRef100_Q0J0H2 Cluster: Os09g0509400 protein; n=1; Oryza sativa Japonica Group|Rep: Os09g0509400 protein - Oryza sativa subsp. japonica (Rice), partial (51%)	1
4935	miR156a.4	TC243582	5	-1	1	19	1031	1049	UGACAGAAGAGAGUGAGCA	::.:::::: .::: :::	UGUUCACUCAUUUCAGUCU	Translation	similar to UniRef100_Q0IV19 Cluster: Os11g0119100 protein; n=2; Oryza sativa Japonica Group|Rep: Os11g0119100 protein - Oryza sativa subsp. japonica (Rice), partial (53%)	1
4936	miR156a.4	TC274765	5	-1	1	19	973	991	UGACAGAAGAGAGUGAGCA	::::.:: :::::.: ::	UGCUUACACUCUUUUCUCU	Cleavage	homologue to UniRef100_A7PM80 Cluster: Chromosome chr14 scaffold_21, whole genome shotgun sequence; n=1; Vitis vinifera|Rep: Chromosome chr14 scaffold_21, whole genome shotgun sequence - Vitis vinifera (Grape), partial (49%)	1
4937	miR156a.4	TC261061	5	-1	1	19	405	424	UGACAGAA-GAGAGUGAGCA	:: :::.:::: ::::::.:	UGAUCAUUCUCAUUCUGUUA	Cleavage	similar to UniRef100_Q6K8E1 Cluster: F-box containing protein TIR1-like; n=2; Oryza sativa|Rep: F-box containing protein TIR1-like - Oryza sativa subsp. japonica (Rice), partial (30%)	1
4939	miR156a.4	TC253887	5	-1	1	19	76	94	UGACAGAAGAGAGUGAGCA	::.:::: :::::.:: :	UGUUCACGCUCUUUUGGCC	Cleavage	homologue to UniRef100_Q0J0N6 Cluster: Os09g0503400 protein; n=1; Oryza sativa Japonica Group|Rep: Os09g0503400 protein - Oryza sativa subsp. japonica (Rice), partial (29%)	1
4940	miR156a.4	TC247174	5	-1	1	19	755	773	UGACAGAAGAGAGUGAGCA	:.:::.:.: ::.:::.:	CGUUCAUUUUGUUUUGUUA	Cleavage	homologue to UniRef100_Q0JJ51 Cluster: Os01g0759900 protein; n=2; Oryza sativa Japonica Group|Rep: Os01g0759900 protein - Oryza sativa subsp. japonica (Rice), partial (46%)	1
4941	miR156a.4	TC267105	5	-1	1	19	741	759	UGACAGAAGAGAGUGAGCA	:::...:::::::: :..	AGCUUGUUCUCUUCUUUUG	Cleavage	UniRef100_Q5EI63 Cluster: Quinone reductase 2; n=1; Triticum monococcum|Rep: Quinone reductase 2 - Triticum monococcum (Einkorn wheat) (Small spelt), complete	1
4942	miR156a.4	TC255635	5	-1	1	19	51	69	UGACAGAAGAGAGUGAGCA	:::.:. .::::.::::.	AGCUUAUGUUCUUUUGUCG	Cleavage	similar to UniRef100_Q0IR46 Cluster: Os11g0679900 protein; n=1; Oryza sativa Japonica Group|Rep: Os11g0679900 protein - Oryza sativa subsp. japonica (Rice), complete	1
4943	miR156a.4	TC274273	5	-1	1	19	330	348	UGACAGAAGAGAGUGAGCA	:::.:::::: :::: .:	GGCUUACUCUCAUCUGCUA	Cleavage	similar to UniRef100_Q0INF8 Cluster: Os12g0460800 protein; n=1; Oryza sativa Japonica Group|Rep: Os12g0460800 protein - Oryza sativa subsp. japonica (Rice), partial (89%)	1
4944	miR156a.4	TC269797	5	-1	1	19	9	27	UGACAGAAGAGAGUGAGCA	::::..:::.:: :::..	GGCUCGUUCUUUUAUGUUG	Cleavage	similar to UniRef100_Q2R1V8 Cluster: GDP-mannose 3,5-epimerase 2; n=2; Oryza sativa Japonica Group|Rep: GDP-mannose 3,5-epimerase 2 - Oryza sativa subsp. japonica (Rice), partial (29%)	1
4945	miR156a.4	TC269708	5	-1	1	19	540	558	UGACAGAAGAGAGUGAGCA	::.:.:.:::.:: :::.	UGUUUAUUCUUUUGUGUUU	Cleavage	similar to UniRef100_Q0E1H5 Cluster: Os02g0445600 protein; n=3; Oryza sativa|Rep: Os02g0445600 protein - Oryza sativa subsp. japonica (Rice), partial (43%)	1
4946	miR156a.4	TC262221	5	-1	1	19	437	455	UGACAGAAGAGAGUGAGCA	::::.: :::::::: :.	GGCUCGCGCUCUUCUGCCG	Cleavage	homologue to UniRef100_Q0DX54 Cluster: Os02g0773600 protein; n=1; Oryza sativa Japonica Group|Rep: Os02g0773600 protein - Oryza sativa subsp. japonica (Rice), partial (7%)	1
4947	miR156a.4	TC265139	5	-1	1	19	471	489	UGACAGAAGAGAGUGAGCA	::.:::::: .::: :::	UGUUCACUCAUUUCAGUCC	Translation	similar to UniRef100_Q336P8 Cluster: Expressed protein; n=4; Oryza sativa|Rep: Expressed protein - Oryza sativa subsp. japonica (Rice), partial (15%)	1
4948	miR156a.4	TC255675	5	-1	1	19	624	642	UGACAGAAGAGAGUGAGCA	::::::::. .: :::::	UGCUCACUUAUUACUGUCC	Translation	homologue to UniRef100_Q8RZ32 Cluster: F-box protein-like; n=3; Oryza sativa|Rep: F-box protein-like - Oryza sativa subsp. japonica (Rice), partial (19%)	1
4949	miR156a.4	TC267798	5	-1	1	19	513	531	UGACAGAAGAGAGUGAGCA	:::.: ::: ::::::.:	CGCUUAAUCUAUUCUGUUA	Cleavage	weakly similar to UniRef100_Q2QMP3 Cluster: Expressed protein; n=1; Oryza sativa Japonica Group|Rep: Expressed protein - Oryza sativa subsp. japonica (Rice), partial (46%)	1
4950	miR156a.4	TC257152	5	-1	1	19	599	617	UGACAGAAGAGAGUGAGCA	::::.:.:.:.:::: :.	UGCUUAUUUUUUUCUUUUC	Cleavage	similar to UniRef100_Q3SC84 Cluster: Oxoglutarate/malate translocator; n=1; Solanum lycopersicum|Rep: Oxoglutarate/malate translocator - Solanum lycopersicum (Tomato) (Lycopersicon esculentum), partial (18%)	1
4951	miR156a.4	TC279094	5	-1	1	19	268	286	UGACAGAAGAGAGUGAGCA	::::...:::.::.: ::	UGCUUGUUCUUUUUUUUCC	Cleavage		1
4952	miR156a.4	TC242572	5	-1	1	19	20	38	UGACAGAAGAGAGUGAGCA	::.:::: :::::.:: :	UGUUCACGCUCUUUUGGCC	Cleavage	homologue to UniRef100_Q0J0N6 Cluster: Os09g0503400 protein; n=1; Oryza sativa Japonica Group|Rep: Os09g0503400 protein - Oryza sativa subsp. japonica (Rice), partial (21%)	1
4953	miR156a.4	TC272765	5	-1	1	19	618	636	UGACAGAAGAGAGUGAGCA	::.:::.:::.::.: :.	UGUUCAUUCUUUUUUUUUN	Cleavage	similar to UniRef100_Q9FNB5 Cluster: White-brown complex homolog protein 6; n=1; Arabidopsis thaliana|Rep: White-brown complex homolog protein 6 - Arabidopsis thaliana (Mouse-ear cress), partial (22%)	1
4954	miR156a.4	AU252273	5	-1	1	19	567	585	UGACAGAAGAGAGUGAGCA	:::.:::::: :::: .:	GGCUUACUCUCAUCUGCUA	Cleavage	homologue to UniRef100_A7XW60 Cluster: Lammer-type protein kinase; n=1; Sorghum bicolor|Rep: Lammer-type protein kinase - Sorghum bicolor (Sorghum) (Sorghum vulgare), partial (30%)	1
4955	miR156a.4	DN188341	5	-1	1	19	38	56	UGACAGAAGAGAGUGAGCA	::::..:::: :::: ::	UGCUUGCUCUAUUCUAUCU	Cleavage		1
4956	miR156a.4	TC250195	5	-1	1	19	430	448	UGACAGAAGAGAGUGAGCA	::::.:.:. .::.::::	UGCUUAUUUGUUUUUGUCU	Translation	similar to UniRef100_Q9FPJ1 Cluster: AT5g17460; n=1; Arabidopsis thaliana|Rep: AT5g17460 - Arabidopsis thaliana (Mouse-ear cress), complete	1
4957	miR156a.4	BM371029	5	-1	1	19	582	600	UGACAGAAGAGAGUGAGCA	:.:.:.:::.: ::::.:	AGUUUAUUCUUUACUGUUA	Cleavage	homologue to UniRef100_Q6RS97 Cluster: Lon protease homolog; n=1; Triticum aestivum|Rep: Lon protease homolog - Triticum aestivum (Wheat), partial (13%)	1
61	miR156a.5	EX598089	1	-1	1	20	241	260	UGACAGAAGAGAGUGAGCAC	:::::: :::::::::::::	GUGCUCUCUCUCUUCUGUCA	Cleavage	similar to UniRef100_Q0J0K1 Cluster: Squamosa promoter-binding-like protein 18; n=2; Oryza sativa Japonica Group|Rep: Squamosa promoter-binding-like protein 18 - Oryza sativa subsp. japonica (Rice), partial (17%)	1
62	miR156a.5	BF258419	1	-1	1	20	184	203	UGACAGAAGAGAGUGAGCAC	:::::: :::::::::::::	GUGCUCUCUCUCUUCUGUCA	Cleavage	similar to UniRef100_A4GXB6 Cluster: Promoter binding protein; n=1; Gossypium hirsutum|Rep: Promoter binding protein - Gossypium hirsutum (Upland cotton) (Gossypium mexicanum), partial (27%)	1
63	miR156a.5	CA032492	1	-1	1	20	523	542	UGACAGAAGAGAGUGAGCAC	:::::: :::::::::::::	GUGCUCUCUCUCUUCUGUCA	Cleavage	similar to UniRef100_A3C057 Cluster: Squamosa promoter-binding-like protein 17; n=1; Oryza sativa Japonica Group|Rep: Squamosa promoter-binding-like protein 17 - Oryza sativa subsp. japonica (Rice), partial (36%)	1
64	miR156a.5	TC245020	1	-1	1	20	376	395	UGACAGAAGAGAGUGAGCAC	:::::: :::::::::::::	GUGCUCUCUCUCUUCUGUCA	Cleavage	similar to UniRef100_Q6H509-2 Cluster: Isoform 2 of Q6H509 ; n=1; Oryza sativa Japonica Group|Rep: Isoform 2 of Q6H509 - Oryza sativa subsp. japonica (Rice), partial (36%)	1
65	miR156a.5	TC265421	1	-1	1	20	439	458	UGACAGAAGAGAGUGAGCAC	:::::: :::::::::::::	GUGCUCUCUCUCUUCUGUCA	Cleavage	similar to UniRef100_Q0J0K1 Cluster: Squamosa promoter-binding-like protein 18; n=2; Oryza sativa Japonica Group|Rep: Squamosa promoter-binding-like protein 18 - Oryza sativa subsp. japonica (Rice), partial (32%)	1
66	miR156a.5	TC245963	1	-1	1	20	529	548	UGACAGAAGAGAGUGAGCAC	:::::: :::::::::::::	GUGCUCUCUCUCUUCUGUCA	Cleavage	similar to UniRef100_Q6YZE8 Cluster: Squamosa promoter-binding-like protein 16; n=1; Oryza sativa Japonica Group|Rep: Squamosa promoter-binding-like protein 16 - Oryza sativa subsp. japonica (Rice), partial (45%)	1
67	miR156a.5	TC246441	1	-1	1	20	230	249	UGACAGAAGAGAGUGAGCAC	::::: :::::::::::::	AUGCUCUCUCUCUUCUGUCA	Cleavage	similar to UniRef100_A2X0Q6 Cluster: Squamosa promoter-binding-like protein 3; n=2; Oryza sativa|Rep: Squamosa promoter-binding-like protein 3 - Oryza sativa subsp. indica (Rice), partial (26%)	1
68	miR156a.5	TC252995	1	-1	1	20	713	732	UGACAGAAGAGAGUGAGCAC	::::: :::::::::::::	AUGCUCCCUCUCUUCUGUCA	Cleavage	similar to UniRef100_Q6Z461 Cluster: Squamosa promoter-binding-like protein 13; n=3; Oryza sativa|Rep: Squamosa promoter-binding-like protein 13 - Oryza sativa subsp. japonica (Rice), partial (61%)	1
185	miR156a.5	BF630636	2	-1	1	20	187	206	UGACAGAAGAGAGUGAGCAC	:::: :::::::::::::	ACGCUCCCUCUCUUCUGUCA	Cleavage	homologue to UniRef100_Q5U8L4 Cluster: SBP transcription factor; n=1; Gossypium hirsutum|Rep: SBP transcription factor - Gossypium hirsutum (Upland cotton) (Gossypium mexicanum), partial (30%)	1
271	miR156a.5	TC262843	2.5	-1	1	20	1295	1314	UGACAGAAGAGAGUGAGCAC	:: :..::::::::::::.	AUGAUUGCUCUCUUCUGUCG	Cleavage	similar to UniRef100_Q10M69 Cluster: F-box domain containing protein, expressed; n=1; Oryza sativa Japonica Group|Rep: F-box domain containing protein, expressed - Oryza sativa subsp. japonica (Rice), partial (89%)	1
358	miR156a.5	BM368509	3	-1	1	20	193	212	UGACAGAAGAGAGUGAGCAC	::::.:::.::::::::	GCACUCAUUCUUUUCUGUCA	Cleavage		1
359	miR156a.5	TC241815	3	-1	1	20	775	794	UGACAGAAGAGAGUGAGCAC	: :::::::::.::.:::..	GAGCUCACUCUUUUUUGUUG	Cleavage	weakly similar to UniRef100_A7QHY8 Cluster: Chromosome chr17 scaffold_101, whole genome shotgun sequence; n=1; Vitis vinifera|Rep: Chromosome chr17 scaffold_101, whole genome shotgun sequence - Vitis vinifera (Grape), partial (39%)	1
360	miR156a.5	TC270251	3	-1	1	20	890	909	UGACAGAAGAGAGUGAGCAC	::::.:::.::::::::	GCACUCAUUCUUUUCUGUCA	Cleavage	similar to UniRef100_A7NXS2 Cluster: Chromosome chr5 scaffold_2, whole genome shotgun sequence; n=1; Vitis vinifera|Rep: Chromosome chr5 scaffold_2, whole genome shotgun sequence - Vitis vinifera (Grape), partial (22%)	1
361	miR156a.5	BE421183	3	-1	1	20	723	742	UGACAGAAGAGAGUGAGCAC	::::: ::::::::::.:	AUGCUCUAUCUCUUCUGUUA	Cleavage	weakly similar to UniRef100_Q0JC32 Cluster: Os04g0495000 protein; n=1; Oryza sativa Japonica Group|Rep: Os04g0495000 protein - Oryza sativa subsp. japonica (Rice), partial (14%)	2
362	miR156a.5	TC276987	3	-1	1	20	761	780	UGACAGAAGAGAGUGAGCAC	:: :: .::::::::::.:	CUGGUCCUUCUCUUCUGUUA	Cleavage	similar to UniRef100_Q5SMN3 Cluster: Non-phototropic hypocotyl 3-like; n=1; Oryza sativa Japonica Group|Rep: Non-phototropic hypocotyl 3-like - Oryza sativa subsp. japonica (Rice), partial (19%)	1
677	miR156a.5	BE420839	3.5	-1	1	20	111	130	UGACAGAAGAGAGUGAGCAC	.:..:::::::::::::	GAUUUUGCUCUCUUCUGUCA	Cleavage	UniRef100_Q5UKX8 Cluster: Calcium-dependent protein kinase 2; n=1; Triticum aestivum|Rep: Calcium-dependent protein kinase 2 - Triticum aestivum (Wheat), partial (7%)	1
678	miR156a.5	BQ766747	3.5	-1	1	20	508	527	UGACAGAAGAGAGUGAGCAC	: :::...:.::::.:::::	GGGCUUGUUUUCUUUUGUCA	Cleavage	homologue to UniRef100_Q1DU14 Cluster: Predicted protein; n=1; Coccidioides immitis|Rep: Predicted protein - Coccidioides immitis, complete	1
679	miR156a.5	TC278461	3.5	-1	1	20	893	912	UGACAGAAGAGAGUGAGCAC	::::::.:.::.:::::	AAACUCACUUUUUUUUGUCA	Cleavage		1
680	miR156a.5	TC279246	3.5	-1	1	20	75	94	UGACAGAAGAGAGUGAGCAC	:: ::::.:. :::::::::	GUACUCAUUUGCUUCUGUCA	Translation	similar to UniRef100_Q5VN19 Cluster: Mitogen-activated protein kinase 11; n=2; Oryza sativa Japonica Group|Rep: Mitogen-activated protein kinase 11 - Oryza sativa subsp. japonica (Rice), partial (42%)	1
681	miR156a.5	TC250523	3.5	-1	1	20	43	62	UGACAGAAGAGAGUGAGCAC	::::::::.:::: :: ::	AUGCUCACUUUCUUGUGGCA	Cleavage		1
682	miR156a.5	TC249097	3.5	-1	1	20	245	264	UGACAGAAGAGAGUGAGCAC	::.:.::::::::.:: .:	UUGUUUACUCUCUUUUGGUA	Cleavage	weakly similar to UniRef100_A2R6F8 Cluster: Contig An15c0250, complete genome. precursor; n=1; Aspergillus niger|Rep: Contig An15c0250, complete genome. precursor - Aspergillus niger, partial (10%)	1
683	miR156a.5	TC265046	3.5	-1	1	20	635	654	UGACAGAAGAGAGUGAGCAC	::.:::.:::.::::: .:	UUGUUCAUUCUUUUCUGGUA	Cleavage	similar to UniRef100_Q0DD73 Cluster: Os06g0247900 protein; n=2; Oryza sativa Japonica Group|Rep: Os06g0247900 protein - Oryza sativa subsp. japonica (Rice), partial (35%)	1
684	miR156a.5	TC259876	3.5	-1	1	20	1550	1569	UGACAGAAGAGAGUGAGCAC	::: :::::::::::.:	UCUCUCUCUCUCUUCUGUUA	Cleavage	similar to UniRef100_Q9S7W5 Cluster: F1C9.6 protein; n=2; Arabidopsis thaliana|Rep: F1C9.6 protein - Arabidopsis thaliana (Mouse-ear cress), partial (20%)	1
687	miR156a.5	CK569067	3.5	-1	1	20	418	437	UGACAGAAGAGAGUGAGCAC	: ::: ::.:::::::::	UUUCUCCCUUUCUUCUGUCU	Cleavage	UniRef100_A7PZN7 Cluster: Chromosome chr15 scaffold_40, whole genome shotgun sequence; n=1; Vitis vinifera|Rep: Chromosome chr15 scaffold_40, whole genome shotgun sequence - Vitis vinifera (Grape), partial (3%)	1
688	miR156a.5	BQ767847	3.5	-1	1	20	338	357	UGACAGAAGAGAGUGAGCAC	: .:. :::::::::::.:	AUAUUUUCUCUCUUCUGUUA	Cleavage	similar to UniRef100_Q2U6A2 Cluster: Predicted protein; n=1; Aspergillus oryzae|Rep: Predicted protein - Aspergillus oryzae, partial (6%)	1
689	miR156a.5	CK124212	3.5	-1	1	20	614	633	UGACAGAAGAGAGUGAGCAC	:: :. .::::::::::.:	UUGGUUCUUCUCUUCUGUUA	Cleavage	similar to UniRef100_Q5SMN3 Cluster: Non-phototropic hypocotyl 3-like; n=1; Oryza sativa Japonica Group|Rep: Non-phototropic hypocotyl 3-like - Oryza sativa subsp. japonica (Rice), partial (10%)	1
690	miR156a.5	CV059896	3.5	-1	1	20	515	533	UGACAGAAGAGAGUGAGCAC	:::: :.:::::::::::	AUGCU-AUUCUCUUCUGUCC	Cleavage	similar to UniRef100_A2BDC1 Cluster: LOC494754 protein; n=1; Xenopus laevis|Rep: LOC494754 protein - Xenopus laevis (African clawed frog), partial (5%)	1
691	miR156a.5	TC241531	3.5	-1	1	20	2700	2718	UGACAGAAGAGAGUGAGCAC	:::: :::.:.::.:::::	AUGCU-ACUUUUUUUUGUCA	Cleavage	similar to UniRef100_A7NUC3 Cluster: Chromosome chr18 scaffold_1, whole genome shotgun sequence; n=1; Vitis vinifera|Rep: Chromosome chr18 scaffold_1, whole genome shotgun sequence - Vitis vinifera (Grape), partial (54%)	1
692	miR156a.5	TC246472	3.5	-1	1	20	525	543	UGACAGAAGAGAGUGAGCAC	::::: .:::.::::::.:	CUGCUC-UUCUUUUCUGUUA	Cleavage	weakly similar to UniRef100_A7QBS5 Cluster: Chromosome chr1 scaffold_75, whole genome shotgun sequence; n=1; Vitis vinifera|Rep: Chromosome chr1 scaffold_75, whole genome shotgun sequence - Vitis vinifera (Grape), partial (49%)	1
1470	miR156a.5	TC247604	4	-1	1	20	405	424	UGACAGAAGAGAGUGAGCAC	:::::::.:::.:: :::.	GUGCUCAUUCUUUUGUGUUC	Cleavage	weakly similar to UniRef100_A4HGN2 Cluster: ATPase-like protein; n=1; Leishmania braziliensis|Rep: ATPase-like protein - Leishmania braziliensis, partial (4%)	1
1471	miR156a.5	TC254328	4	-1	1	20	551	570	UGACAGAAGAGAGUGAGCAC	:::::.::::::::.: :.	GUGCUUACUCUCUUUUCUUC	Cleavage	similar to UniRef100_Q0D588 Cluster: Os07g0573900 protein; n=1; Oryza sativa Japonica Group|Rep: Os07g0573900 protein - Oryza sativa subsp. japonica (Rice), partial (78%)	1
1472	miR156a.5	CA592688	4	-1	1	20	159	178	UGACAGAAGAGAGUGAGCAC	: :.::.:::::::::: .:	GGGUUCGCUCUCUUCUGGUA	Cleavage	similar to UniRef100_A1ZGP1 Cluster: Leucine-rich repeat containing protein; n=1; Microscilla marina ATCC 23134|Rep:, partial (2%)	1
1473	miR156a.5	BQ469258	4	-1	1	20	326	345	UGACAGAAGAGAGUGAGCAC	:::: ::.:::: :::::..	GUGCCCAUUCUCGUCUGUUG	Cleavage	similar to UniRef100_Q9XEQ1 Cluster: TNP2-like protein; n=1; Sorghum bicolor|Rep: TNP2-like protein - Sorghum bicolor (Sorghum) (Sorghum vulgare), partial (13%)	1
1474	miR156a.5	TC265766	4	-1	1	20	209	228	UGACAGAAGAGAGUGAGCAC	.:..::::.::::::::	ACAUUUGCUCUUUUCUGUCA	Cleavage		1
1475	miR156a.5	TC242058	4	-1	1	20	1222	1241	UGACAGAAGAGAGUGAGCAC	:: ::::.:: :::::::..	GUUCUCAUUCCCUUCUGUUG	Translation	similar to UniRef100_Q0JCK5 Cluster: Os04g0464500 protein; n=2; Oryza sativa Japonica Group|Rep: Os04g0464500 protein - Oryza sativa subsp. japonica (Rice), partial (93%)	1
1476	miR156a.5	BF629594	4	-1	1	20	407	426	UGACAGAAGAGAGUGAGCAC	::.::..:.:.::::::.	UUGUUCGUUUUUUUCUGUUU	Cleavage	similar to UniRef100_A9UZB6 Cluster: Predicted protein; n=1; Monosiga brevicollis MX1|Rep: Predicted protein - Monosiga brevicollis MX1, partial (3%)	1
1477	miR156a.5	TC243905	4	-1	1	20	1231	1250	UGACAGAAGAGAGUGAGCAC	:.:::.::::::.:: ::	AGGUUCAUUCUCUUUUGGCA	Cleavage	homologue to UniRef100_Q43201 Cluster: 1-aminocyclopropane-1-carboxylate synthase; n=1; Triticum aestivum|Rep: 1-aminocyclopropane-1-carboxylate synthase - Triticum aestivum (Wheat), partial (54%)	1
1478	miR156a.5	TC279995	4	-1	1	20	192	211	UGACAGAAGAGAGUGAGCAC	:: :: :.:.:.::.:::::	GUCCUAAUUUUUUUUUGUCA	Cleavage		1
1479	miR156a.5	TC266275	4	-1	1	20	56	75	UGACAGAAGAGAGUGAGCAC	:: ::::::::::::..	UCACUAACUCUCUUCUGUUG	Cleavage	similar to UniRef100_A7PCJ8 Cluster: Chromosome chr17 scaffold_12, whole genome shotgun sequence; n=1; Vitis vinifera|Rep: Chromosome chr17 scaffold_12, whole genome shotgun sequence - Vitis vinifera (Grape), partial (5%)	1
1480	miR156a.5	TC256823	4	-1	1	20	483	502	UGACAGAAGAGAGUGAGCAC	: :: ::::.::::::: ::	GAGCACACUUUCUUCUGCCA	Cleavage		1
1481	miR156a.5	TC248310	4	-1	1	20	1138	1157	UGACAGAAGAGAGUGAGCAC	::: .:.::::::::::..	GUGACUAUUCUCUUCUGUUG	Cleavage	similar to UniRef100_Q53M57 Cluster: Expressed protein; n=1; Oryza sativa Japonica Group|Rep: Expressed protein - Oryza sativa subsp. japonica (Rice), partial (61%)	1
1482	miR156a.5	BG416998	4	-1	1	20	226	245	UGACAGAAGAGAGUGAGCAC	:::: :: .:::::::::	AUGCUAACCUUCUUCUGUCU	Cleavage	UniRef100_A8JK87 Cluster: Predicted protein; n=1; Chlamydomonas reinhardtii|Rep: Predicted protein - Chlamydomonas reinhardtii, partial (6%)	1
1483	miR156a.5	AJ474365	4	-1	1	20	36	55	UGACAGAAGAGAGUGAGCAC	: ::::::::::::: :.	UUUCUCACUCUCUUCUCUUU	Cleavage	similar to UniRef100_Q3ECE7 Cluster: Uncharacterized protein At1g70550.1; n=2; Arabidopsis thaliana|Rep: Uncharacterized protein At1g70550.1 - Arabidopsis thaliana (Mouse-ear cress), partial (4%)	1
1484	miR156a.5	CA020148	4	-1	1	20	194	213	UGACAGAAGAGAGUGAGCAC	:. :::::::: ::::::	UGGUGCACUCUCUGCUGUCA	Cleavage	similar to UniRef100_Q0JJ28 Cluster: Os01g0763700 protein; n=2; Oryza sativa Japonica Group|Rep: Os01g0763700 protein - Oryza sativa subsp. japonica (Rice), partial (24%)	1
1485	miR156a.5	TC254263	4	-1	1	20	335	354	UGACAGAAGAGAGUGAGCAC	: :::::. :::::::::	UCGAUCACUUCCUUCUGUCA	Translation		1
1487	miR156a.5	TC276476	4	-1	1	20	547	566	UGACAGAAGAGAGUGAGCAC	: :::: ::::::::::.	CUUCUCAGUCUCUUCUGUUU	Cleavage		1
1488	miR156a.5	BE421970	4	-1	1	20	1008	1027	UGACAGAAGAGAGUGAGCAC	: ::..::.:.:::::::	CUUCUUGCUUUUUUCUGUCU	Cleavage	homologue to UniRef100_UPI0000DBF481 Cluster: angiomotin-like 1; n=1; Rattus norvegicus|Rep: angiomotin-like 1 - Rattus norvegicus, partial (3%)	1
1489	miR156a.5	DN156768	4	-1	1	20	411	430	UGACAGAAGAGAGUGAGCAC	::.:: .: :.::::::::	AUGUUCUUUGUUUUCUGUCA	Translation	similar to UniRef100_A7Q0B4 Cluster: Chromosome chr7 scaffold_42, whole genome shotgun sequence; n=1; Vitis vinifera|Rep: Chromosome chr7 scaffold_42, whole genome shotgun sequence - Vitis vinifera (Grape), partial (11%)	1
1490	miR156a.5	TC243431	4	-1	1	20	123	142	UGACAGAAGAGAGUGAGCAC	::. ::.:.::: ::::::	CUGUGCAUUUUCUGCUGUCA	Cleavage	similar to UniRef100_Q6ZJM8 Cluster: F-box protein family-like; n=2; Oryza sativa Japonica Group|Rep: F-box protein family-like - Oryza sativa subsp. japonica (Rice), partial (5%)	1
1491	miR156a.5	BE420761	4	-1	1	20	1217	1236	UGACAGAAGAGAGUGAGCAC	: :::.::.:.:::::: :	UUCCUCGCUUUUUUCUGUGA	Cleavage	similar to UniRef100_A9Q6I8 Cluster: Cryptochrome 1a; n=1; Triticum aestivum|Rep: Cryptochrome 1a - Triticum aestivum (Wheat), partial (14%)	1
1492	miR156a.5	DN156683	4	-1	1	20	629	648	UGACAGAAGAGAGUGAGCAC	: ::..:: :.::::::::	CUUCUUGCUGUUUUCUGUCA	Translation	weakly similar to UniRef100_Q0F1H1 Cluster: Predicted Co/Zn/Cd cation transporters; n=1; Mariprofundus ferrooxydans PV-1|Rep: Predicted Co/Zn/Cd cation transporters - Mariprofundus ferrooxydans PV-1, partial (7%)	1
1493	miR156a.5	TC243929	4	-1	1	20	626	645	UGACAGAAGAGAGUGAGCAC	: ::..:: :.::::::::	CUUCUUGCUGUUUUCUGUCA	Translation	similar to UniRef100_A7QM83 Cluster: Chromosome chr5 scaffold_124, whole genome shotgun sequence; n=1; Vitis vinifera|Rep: Chromosome chr5 scaffold_124, whole genome shotgun sequence - Vitis vinifera (Grape), partial (90%)	1
1495	miR156a.5	TC254826	4	-1	1	20	581	600	UGACAGAAGAGAGUGAGCAC	::.:. .:.::::::::..	UUGUUUUUUUUCUUCUGUUG	Cleavage		1
2996	miR156a.5	BF628940	4.5	-1	1	20	1	21	UGACAGA-AGAGAGUGAGCAC	:::::::: :::: :::::::	GUGCUCACCCUCUCUCUGUCA	Cleavage	homologue to UniRef100_A5NML4 Cluster: Sensor protein; n=1; Methylobacterium sp. 4-46|Rep: Sensor protein - Methylobacterium sp., partial (1%)	1
2997	miR156a.5	BE421183	4.5	-1	1	20	458	477	UGACAGAAGAGAGUGAGCAC	::.:.:.: :::::::::	UUGUUUAUUGGCUUCUGUCA	Translation	weakly similar to UniRef100_Q0JC32 Cluster: Os04g0495000 protein; n=1; Oryza sativa Japonica Group|Rep: Os04g0495000 protein - Oryza sativa subsp. japonica (Rice), partial (14%)	2
2998	miR156a.5	BY869720	4.5	-1	1	20	237	256	UGACAGAAGAGAGUGAGCAC	:::::.:::.: ::. ::::	GUGCUUACUUUAUUUGGUCA	Cleavage	similar to UniRef100_Q0JKA9 Cluster: Os01g0686300 protein; n=1; Oryza sativa Japonica Group|Rep: Os01g0686300 protein - Oryza sativa subsp. japonica (Rice), partial (6%)	1
2999	miR156a.5	TC245400	4.5	-1	1	20	554	573	UGACAGAAGAGAGUGAGCAC	::::::::.:::::: :	UUGCUCACUUUCUUCUUUGC	Cleavage		1
3000	miR156a.5	BI952709	4.5	-1	1	20	729	748	UGACAGAAGAGAGUGAGCAC	:::::.:.:::: ::: :.:	GUGCUUAUUCUCCUCUUUUA	Cleavage	similar to UniRef100_Q0J8S3 Cluster: Os04g0690300 protein; n=1; Oryza sativa Japonica Group|Rep: Os04g0690300 protein - Oryza sativa subsp. japonica (Rice), partial (19%)	1
3001	miR156a.5	BY856838	4.5	-1	1	20	45	64	UGACAGAAGAGAGUGAGCAC	:: :::. :.:::::::::	GUUCUCGGUUUCUUCUGUCU	Cleavage	similar to UniRef100_Q0J111 Cluster: Os09g0471200 protein; n=1; Oryza sativa Japonica Group|Rep: Os09g0471200 protein - Oryza sativa subsp. japonica (Rice), partial (6%)	1
3002	miR156a.5	TC243479	4.5	-1	1	20	564	584	UGACAGAAGAGAGUGA-GCAC	:::: :::.:.:.::.:::.:	GUGCCUCAUUUUUUUUUGUUA	Cleavage	similar to UniRef100_A7P981 Cluster: Chromosome chr3 scaffold_8, whole genome shotgun sequence; n=1; Vitis vinifera|Rep: Chromosome chr3 scaffold_8, whole genome shotgun sequence - Vitis vinifera (Grape), partial (79%)	1
3003	miR156a.5	TC251377	4.5	-1	1	20	106	125	UGACAGAAGAGAGUGAGCAC	::::::::::::: ::	UAAGUCACUCUCUUCUGACA	Cleavage	similar to UniRef100_O24569 Cluster: HOX1B protein; n=1; Zea mays|Rep: HOX1B protein - Zea mays (Maize), partial (8%)	1
3004	miR156a.5	CV055330	4.5	-1	1	20	455	474	UGACAGAAGAGAGUGAGCAC	::::::::::::: ::	UACCUCACUCUCUUCUCUCC	Cleavage	similar to UniRef100_O46921 Cluster: Thylakoid-bound ascorbate peroxidase; n=1; Spinacia oleracea|Rep: Thylakoid-bound, partial (3%)	2
3005	miR156a.5	TC263103	4.5	-1	1	20	1459	1478	UGACAGAAGAGAGUGAGCAC	:::::. : :::::.::::	GUGCUUCCACUCUUUUGUCU	Cleavage	similar to UniRef100_Q10Q13 Cluster: Expressed protein; n=1; Oryza sativa Japonica Group|Rep: Expressed protein - Oryza sativa subsp. japonica (Rice), partial (23%)	1
3006	miR156a.5	DN159761	4.5	-1	1	20	140	159	UGACAGAAGAGAGUGAGCAC	:.:::.:.:.::::::.	CCGUUCAUUUUUUUCUGUUU	Cleavage	similar to UniRef100_A6LYH5 Cluster: Amino acid permease-associated region precursor; n=1; Clostridium beijerinckii NCIMB 8052|, partial (3%)	1
3007	miR156a.5	BE437408	4.5	-1	1	20	59	78	UGACAGAAGAGAGUGAGCAC	: :.::.::.:::::: ::.	GAGUUCGCUUUCUUCUAUCG	Cleavage	similar to UniRef100_A1UUY1 Cluster: Polyketide synthase; n=1; Burkholderia mallei SAVP1|Rep: Polyketide synthase -, partial (0%)	1
3008	miR156a.5	TC262269	4.5	-1	1	20	14	33	UGACAGAAGAGAGUGAGCAC	:::: ..:::::: .::::.	GUGCCUGCUCUCUGUUGUCG	Cleavage	weakly similar to UniRef100_A7PCA5 Cluster: Chromosome chr2 scaffold_11, whole genome shotgun sequence; n=1; Vitis vinifera|Rep: Chromosome chr2 scaffold_11, whole genome shotgun sequence - Vitis vinifera (Grape), partial (14%)	1
3009	miR156a.5	DN157318	4.5	-1	1	20	656	675	UGACAGAAGAGAGUGAGCAC	::::::. ::::::::.	AAACUCACUUGCUUCUGUCG	Translation	similar to UniRef100_A5P673 Cluster: Outer membrane efflux protein precursor; n=1; Methylobacterium sp. 4-46|Rep: Outer membrane efflux protein precursor - Methylobacterium sp. 4-46, partial (5%)	1
3010	miR156a.5	TC257384	4.5	-1	1	20	159	178	UGACAGAAGAGAGUGAGCAC	:::.::: :::.:::::	UACCUCGCUCACUUUUGUCA	Translation		1
3011	miR156a.5	TC273640	4.5	-1	1	20	562	581	UGACAGAAGAGAGUGAGCAC	:::. :.::::::::: :..	GUGUGCGCUCUCUUCUCUUG	Cleavage	similar to UniRef100_A7QNG9 Cluster: Chromosome chr2 scaffold_132, whole genome shotgun sequence; n=1; Vitis vinifera|Rep: Chromosome chr2 scaffold_132, whole genome shotgun sequence - Vitis vinifera (Grape), partial (15%)	1
3012	miR156a.5	TC242178	4.5	-1	1	20	640	659	UGACAGAAGAGAGUGAGCAC	:::.: .::::::::: :..	GUGUUGGCUCUCUUCUCUUG	Cleavage	weakly similar to UniRef100_A7P6K4 Cluster: Chromosome chr9 scaffold_7, whole genome shotgun sequence; n=1; Vitis vinifera|Rep: Chromosome chr9 scaffold_7, whole genome shotgun sequence - Vitis vinifera (Grape), partial (30%)	1
3013	miR156a.5	TC252267	4.5	-1	1	20	750	769	UGACAGAAGAGAGUGAGCAC	:::.: .::::::::: :..	GUGUUGGCUCUCUUCUCUUG	Cleavage	similar to UniRef100_A7P6K4 Cluster: Chromosome chr9 scaffold_7, whole genome shotgun sequence; n=1; Vitis vinifera|Rep: Chromosome chr9 scaffold_7, whole genome shotgun sequence - Vitis vinifera (Grape), partial (19%)	1
3014	miR156a.5	TC239834	4.5	-1	1	20	311	330	UGACAGAAGAGAGUGAGCAC	:::.:: ::.:.::. ::::	GUGUUCUCUUUUUUUCGUCA	Cleavage	weakly similar to UniRef100_A9SC05 Cluster: Predicted protein; n=1; Physcomitrella patens subsp. patens|Rep: Predicted protein - Physcomitrella patens subsp. patens, partial (3%)	1
3015	miR156a.5	BG418008	4.5	-1	1	20	45	64	UGACAGAAGAGAGUGAGCAC	:.:.::: :.::::::.:	AAGUUUACUGUUUUCUGUUA	Translation	similar to UniRef100_Q7X9J3 Cluster: Ste20-related protein; n=1; Triticum aestivum|Rep: Ste20-related protein - Triticum aestivum (Wheat), partial (7%)	1
3016	miR156a.5	BE421474	4.5	-1	1	20	389	408	UGACAGAAGAGAGUGAGCAC	::::.:.: :.::::::.	UUGCUUAUUAUUUUCUGUUU	Translation		2
3017	miR156a.5	TC239306	4.5	-1	1	20	38	57	UGACAGAAGAGAGUGAGCAC	:.:::::::::::: ::	UCGUUCACUCUCUUCUCCCA	Cleavage	similar to UniRef100_Q5VYV0 Cluster: Forkhead box protein B2; n=1; Homo sapiens|Rep: Forkhead box protein B2 - Homo sapiens (Human), partial (5%)	1
3018	miR156a.5	TC252483	4.5	-1	1	20	4	23	UGACAGAAGAGAGUGAGCAC	:.:.::: :.::::::.:	AAGUUUACUGUUUUCUGUUA	Translation	similar to UniRef100_Q109E3 Cluster: Protein kinase domain containing protein, expressed; n=1; Oryza sativa Japonica Group|Rep: Protein kinase domain containing protein, expressed - Oryza sativa subsp. japonica (Rice), partial (47%)	1
3019	miR156a.5	BY835859	4.5	-1	1	20	88	107	UGACAGAAGAGAGUGAGCAC	:: :::::::::::: ::	GUCAUCACUCUCUUCUCUCC	Cleavage	similar to UniRef100_Q0D948 Cluster: Os07g0107800 protein; n=3; Oryza sativa|Rep: Os07g0107800 protein - Oryza sativa subsp. japonica (Rice), partial (12%)	1
3020	miR156a.5	AJ434652	4.5	-1	1	20	103	122	UGACAGAAGAGAGUGAGCAC	::.:::. : :::.:::::	UUGUUCAUGCCCUUUUGUCA	Translation		1
3021	miR156a.5	TC274298	4.5	-1	1	20	512	531	UGACAGAAGAGAGUGAGCAC	::::::::.:.::.: ::	AUGCUCACUUUUUUUUCACA	Cleavage	weakly similar to UniRef100_A7Q0P8 Cluster: Chromosome chr7 scaffold_42, whole genome shotgun sequence; n=1; Vitis vinifera|Rep: Chromosome chr7 scaffold_42, whole genome shotgun sequence - Vitis vinifera (Grape), partial (23%)	1
3022	miR156a.5	CB872438	4.5	-1	1	20	540	559	UGACAGAAGAGAGUGAGCAC	::.:::. .:::::::: :	UUGUUCAUCUUCUUCUGUAA	Cleavage	UniRef100_Q1DPI1 Cluster: Predicted protein; n=1; Coccidioides immitis|Rep: Predicted protein - Coccidioides immitis, partial (10%)	1
3023	miR156a.5	EY275039	4.5	-1	1	20	271	290	UGACAGAAGAGAGUGAGCAC	::::.::::: ::.:: .:	CUGCUUACUCUGUUUUGAUA	Cleavage	similar to UniRef100_UPI0000E0E63F Cluster: Transcriptional regulator, GntR family protein; n=1; alpha proteobacterium HTCC2255|Rep: Transcriptional regulator, GntR family protein - alpha proteobacterium HTCC2255, partial (6%)	1
3024	miR156a.5	TC256461	4.5	-1	1	20	626	645	UGACAGAAGAGAGUGAGCAC	:::::..: ::::. ::::	UUGCUCGUUAUCUUUGGUCA	Translation	similar to UniRef100_Q9SXG0 Cluster: F1F0-ATPase inhibitor protein; n=2; Oryza sativa|Rep: F1F0-ATPase inhibitor protein - Oryza sativa subsp. japonica (Rice), partial (58%)	1
3025	miR156a.5	TC274598	4.5	-1	1	20	384	403	UGACAGAAGAGAGUGAGCAC	::::.::: ::: .:::.:	UUGCUUACUAUCUGUUGUUA	Translation	similar to UniRef100_Q9CAJ0 Cluster: Protein phosphatase 2C (AtP2C-HA); 19519-17666; n=1; Arabidopsis thaliana|Rep: Protein phosphatase 2C (AtP2C-HA); 19519-17666 - Arabidopsis thaliana (Mouse-ear cress), partial (4%)	1
3026	miR156a.5	TC241306	4.5	-1	1	20	281	300	UGACAGAAGAGAGUGAGCAC	::::::.:.::: . ::::	UUGCUCAUUUUCUCUGGUCA	Cleavage	similar to UniRef100_A6RDA7 Cluster: Predicted protein; n=1; Ajellomyces capsulatus NAm1|Rep: Predicted protein - Ajellomyces capsulata (strain NAm1) (Histoplasma capsulatum), partial (4%)	1
3027	miR156a.5	DN156979	4.5	-1	1	20	341	360	UGACAGAAGAGAGUGAGCAC	::::::.: ::: .::::.	AUGCUCAUUGUCUCUUGUCG	Translation	homologue to UniRef100_Q6ZDY8 Cluster: Succinate dehydrogenase [ubiquinone] flavoprotein subunit, mitochondrial precursor; n=2; Oryza sativa Japonica Group|Rep: Succinate dehydrogenase [ubiquinone] flavoprotein subunit, mitochondrial precursor - Oryza sativa subsp. japonica (Rice), partial (7%)	1
3028	miR156a.5	DN160437	4.5	-1	1	20	334	354	UGACAGAAGAGAGUGA-GCAC	:::: : :: :::::::::::	GUGCGUAACGCUCUUCUGUCA	Cleavage		1
3029	miR156a.5	TC239128	4.5	-1	1	20	130	149	UGACAGAAGAGAGUGAGCAC	::::::::.:.::.: ::	AUGCUCACUUUUUUUUCACA	Cleavage	weakly similar to UniRef100_A7Q0P8 Cluster: Chromosome chr7 scaffold_42, whole genome shotgun sequence; n=1; Vitis vinifera|Rep: Chromosome chr7 scaffold_42, whole genome shotgun sequence - Vitis vinifera (Grape), partial (12%)	1
3030	miR156a.5	TC250963	4.5	-1	1	20	277	296	UGACAGAAGAGAGUGAGCAC	::.:::. : :::.:::::	UUGUUCAUGCCCUUUUGUCA	Translation	similar to UniRef100_Q6NQ72 Cluster: At5g37720; n=1; Arabidopsis thaliana|Rep: At5g37720 - Arabidopsis thaliana (Mouse-ear cress), partial (5%)	1
3031	miR156a.5	TC268632	4.5	-1	1	20	821	840	UGACAGAAGAGAGUGAGCAC	::.:::::: .::: :::.	UUGUUCACUCAUUUCAGUCG	Translation	similar to UniRef100_Q6NPG7 Cluster: At5g43820; n=1; Arabidopsis thaliana|Rep: At5g43820 - Arabidopsis thaliana (Mouse-ear cress), partial (29%)	1
3032	miR156a.5	TC279593	4.5	-1	1	20	118	137	UGACAGAAGAGAGUGAGCAC	::::...:.::: ::::..	UUGCUUGUUUUCUCCUGUUG	Cleavage		1
3033	miR156a.5	TC271441	4.5	-1	1	20	819	838	UGACAGAAGAGAGUGAGCAC	:::::..: ::::. ::::	UUGCUCGUUAUCUUUGGUCA	Translation	similar to UniRef100_Q9SXG0 Cluster: F1F0-ATPase inhibitor protein; n=2; Oryza sativa|Rep: F1F0-ATPase inhibitor protein - Oryza sativa subsp. japonica (Rice), partial (81%)	1
3035	miR156a.5	AJ480471	4.5	-1	1	20	12	30	UGACAGAAGAGAGUGAGCAC	::.::::: ::::.::::.	CUGUUCACU-UCUUUUGUCG	Translation	weakly similar to UniRef100_Q10RW2 Cluster: Expressed protein; n=1; Oryza sativa Japonica Group|Rep: Expressed protein - Oryza sativa subsp. japonica (Rice), partial (9%)	1
3036	miR156a.5	TC250343	4.5	-1	1	20	1136	1155	UGACAGAAGAGAGUGAGCAC	::: .:.:.::::::::	CAUCUCUUUUUUUUCUGUCA	Cleavage	weakly similar to UniRef100_A7PWD0 Cluster: Chromosome chr8 scaffold_34, whole genome shotgun sequence; n=1; Vitis vinifera|Rep: Chromosome chr8 scaffold_34, whole genome shotgun sequence - Vitis vinifera (Grape), partial (33%)	1
4958	miR156a.5	TC260172	5	-1	1	20	620	639	UGACAGAAGAGAGUGAGCAC	:: ::.:.:.::::::::	GUUCUUAUUUUCUUCUGUAU	Cleavage	homologue to UniRef100_A7Q3X8 Cluster: Chromosome chr13 scaffold_48, whole genome shotgun sequence; n=1; Vitis vinifera|Rep: Chromosome chr13 scaffold_48, whole genome shotgun sequence - Vitis vinifera (Grape), partial (20%)	1
4959	miR156a.5	AJ471570	5	-1	1	20	217	236	UGACAGAAGAGAGUGAGCAC	:.:::.:::.::::::	UCGUUCAUUCUUUUCUGUGU	Cleavage		1
4960	miR156a.5	BQ469797	5	-1	1	20	457	476	UGACAGAAGAGAGUGAGCAC	:::.::: ::::::: ::.	GUGUUCAGUCUCUUCGGUUU	Cleavage		1
4961	miR156a.5	TC279094	5	-1	1	20	267	286	UGACAGAAGAGAGUGAGCAC	:::::...:::.::.: ::	GUGCUUGUUCUUUUUUUUCC	Cleavage		1
4962	miR156a.5	TC255675	5	-1	1	20	623	642	UGACAGAAGAGAGUGAGCAC	:::::::::. .: :::::	GUGCUCACUUAUUACUGUCC	Translation	homologue to UniRef100_Q8RZ32 Cluster: F-box protein-like; n=3; Oryza sativa|Rep: F-box protein-like - Oryza sativa subsp. japonica (Rice), partial (19%)	1
4963	miR156a.5	TC274765	5	-1	1	20	972	991	UGACAGAAGAGAGUGAGCAC	:::::.:: :::::.: ::	GUGCUUACACUCUUUUCUCU	Cleavage	homologue to UniRef100_A7PM80 Cluster: Chromosome chr14 scaffold_21, whole genome shotgun sequence; n=1; Vitis vinifera|Rep: Chromosome chr14 scaffold_21, whole genome shotgun sequence - Vitis vinifera (Grape), partial (49%)	1
4964	miR156a.5	CV055330	5	-1	1	20	611	630	UGACAGAAGAGAGUGAGCAC	: ::::::::.::.: ::	AUACUCACUCUUUUUUUACA	Cleavage	similar to UniRef100_O46921 Cluster: Thylakoid-bound ascorbate peroxidase; n=1; Spinacia oleracea|Rep: Thylakoid-bound, partial (3%)	2
4965	miR156a.5	TC278669	5	-1	1	20	116	136	UGACAGAAGAG-AGUGAGCAC	::::..:: ::::::::::	UUGCUUGCUUCUCUUCUGUCU	Translation	homologue to UniRef100_A7QC63 Cluster: Chromosome chr10 scaffold_76, whole genome shotgun sequence; n=1; Vitis vinifera|Rep: Chromosome chr10 scaffold_76, whole genome shotgun sequence - Vitis vinifera (Grape), partial (41%)	1
4966	miR156a.5	BM442930	5	-1	1	20	138	157	UGACAGAAGAGAGUGAGCAC	::.:::.:::::::: :	AUGUUCAUUCUCUUCUUUAU	Cleavage	homologue to UniRef100_A2YGP6 Cluster: UDP-sugar pyrophosphorylase; n=1; Oryza sativa Indica Group|Rep: UDP-sugar pyrophosphorylase - Oryza sativa subsp. indica (Rice), partial (23%)	1
4967	miR156a.5	BJ477930	5	-1	1	20	471	490	UGACAGAAGAGAGUGAGCAC	::::::::.:. :::::	UUGCUCACUUUUGUCUGUGG	Cleavage	similar to UniRef100_Q33AW7 Cluster: Ubiquitin carboxyl-terminal hydrolase; n=1; Oryza sativa Japonica Group|Rep: Ubiquitin carboxyl-terminal hydrolase - Oryza sativa subsp. japonica (Rice), partial (18%)	1
4968	miR156a.5	CK125571	5	-1	1	20	504	523	UGACAGAAGAGAGUGAGCAC	::.:::.:::::::: :	AUGUUCAUUCUCUUCUUUAU	Cleavage	homologue to UniRef100_A2YGP6 Cluster: UDP-sugar pyrophosphorylase; n=1; Oryza sativa Indica Group|Rep: UDP-sugar pyrophosphorylase - Oryza sativa subsp. indica (Rice), partial (30%)	1
4969	miR156a.5	TC256075	5	-1	1	20	16	36	UGACAGA-AGAGAGUGAGCAC	::::..:::::: ::::::	NUGCUUGCUCUCUCUCUGUCU	Cleavage	similar to UniRef100_A7P6K6 Cluster: Chromosome chr9 scaffold_7, whole genome shotgun sequence; n=1; Vitis vinifera|Rep: Chromosome chr9 scaffold_7, whole genome shotgun sequence - Vitis vinifera (Grape), partial (22%)	1
4970	miR156a.5	TC276316	5	-1	1	20	545	567	UGACAGAAGAGAGU---GAGCAC	:::::. :::.::::.:::.:	GUGCUUGUAACUUUCUUUUGUUA	Cleavage	similar to UniRef100_Q45W71 Cluster: Auxin-repressed protein; n=1; Arachis hypogaea|Rep: Auxin-repressed protein - Arachis hypogaea (Peanut), partial (64%)	1
4971	miR156a.5	BE420855	5	-1	1	20	420	442	UGACAGAAGAGAGU---GAGCAC	:::::. :::.::::.:::.:	GUGCUUGUAACUUUCUUUUGUUA	Cleavage	homologue to UniRef100_Q52QX4 Cluster: Auxin-repressed protein-like protein ARP1; n=2; Manihot esculenta|Rep: Auxin-repressed protein-like protein ARP1 - Manihot esculenta (Cassava) (Manioc), partial (44%)	1
4972	miR156a.5	BG365849	5	-1	1	20	583	605	UGACAGAAGAGAGU---GAGCAC	:::::. :::.::::.:::.:	GUGCUUGUAACUUUCUUUUGUUA	Cleavage	similar to UniRef100_Q52QX4 Cluster: Auxin-repressed protein-like protein ARP1; n=2; Manihot esculenta|Rep: Auxin-repressed protein-like protein ARP1 - Manihot esculenta (Cassava) (Manioc), partial (63%)	1
4973	miR156a.5	TC238814	5	-1	1	20	590	612	UGACAGAAGAGAGU---GAGCAC	:::::. :::.::::.:::.:	GUGCUUGUAACUUUCUUUUGUUA	Cleavage	similar to UniRef100_Q52QX4 Cluster: Auxin-repressed protein-like protein ARP1; n=2; Manihot esculenta|Rep: Auxin-repressed protein-like protein ARP1 - Manihot esculenta (Cassava) (Manioc), partial (63%)	1
4974	miR156a.5	TC239470	5	-1	1	20	464	483	UGACAGAAGAGAGUGAGCAC	::.:::.:::::::: :	AUGUUCAUUCUCUUCUUUAU	Cleavage	homologue to UniRef100_A2YGP6 Cluster: UDP-sugar pyrophosphorylase; n=1; Oryza sativa Indica Group|Rep: UDP-sugar pyrophosphorylase - Oryza sativa subsp. indica (Rice), partial (42%)	1
4975	miR156a.5	TC269080	5	-1	1	20	610	629	UGACAGAAGAGAGUGAGCAC	:::.:::. .::: :::::.	GUGUUCAUAUUCUCCUGUCG	Cleavage	similar to UniRef100_Q7XEN2 Cluster: Expressed protein; n=1; Oryza sativa Japonica Group|Rep: Expressed protein - Oryza sativa subsp. japonica (Rice), partial (22%)	1
4976	miR156a.5	TC261633	5	-1	1	20	298	320	UGACAGAAGAGAGU---GAGCAC	:::::. :::.::::.:::.:	GUGCUUGUAACUUUCUUUUGUUA	Cleavage	homologue to UniRef100_Q52QX4 Cluster: Auxin-repressed protein-like protein ARP1; n=2; Manihot esculenta|Rep: Auxin-repressed protein-like protein ARP1 - Manihot esculenta (Cassava) (Manioc), partial (32%)	1
4977	miR156a.5	BE420612	5	-1	1	20	282	304	UGACAGAAGAGAGU---GAGCAC	:::::. :::.::::.:::.:	GUGCUUGUAACUUUCUUUUGUUA	Cleavage	similar to UniRef100_Q52QX4 Cluster: Auxin-repressed protein-like protein ARP1; n=2; Manihot esculenta|Rep: Auxin-repressed protein-like protein ARP1 - Manihot esculenta (Cassava) (Manioc), partial (31%)	1
4978	miR156a.5	TC267479	5	-1	1	20	723	745	UGACAGAAGAGAGU---GAGCAC	:::::. :::.::::.:::.:	GUGCUUGUAACUUUCUUUUGUUA	Cleavage	similar to UniRef100_Q45W71 Cluster: Auxin-repressed protein; n=1; Arachis hypogaea|Rep: Auxin-repressed protein - Arachis hypogaea (Peanut), partial (67%)	1
4979	miR156a.5	EH090881	5	-1	1	20	333	352	UGACAGAAGAGAGUGAGCAC	:::.:::: ::. :::::..	GUGUUCACCCUUGUCUGUUG	Cleavage	similar to UniRef100_Q0JIN9 Cluster: Os01g0786900 protein; n=3; Oryza sativa Japonica Group|Rep: Os01g0786900 protein - Oryza sativa subsp. japonica (Rice), partial (18%)	1
4980	miR156a.5	TC262174	5	-1	1	20	417	439	UGACAGAAGAGAGU---GAGCAC	:::::. :::.::::.:::.:	GUGCUUGUAACUUUCUUUUGUUA	Cleavage	homologue to UniRef100_Q52QX4 Cluster: Auxin-repressed protein-like protein ARP1; n=2; Manihot esculenta|Rep: Auxin-repressed protein-like protein ARP1 - Manihot esculenta (Cassava) (Manioc), partial (36%)	1
4981	miR156a.5	TC259952	5	-1	1	20	722	744	UGACAGAAGAGAGU---GAGCAC	:::::. :::.::::.:::.:	GUGCUUGUAACUUUCUUUUGUUA	Cleavage	similar to UniRef100_O22611 Cluster: Dormancy-associated protein; n=1; Pisum sativum|Rep: Dormancy-associated protein - Pisum sativum (Garden pea), partial (76%)	1
4982	miR156a.5	TC239977	5	-1	1	20	158	177	UGACAGAAGAGAGUGAGCAC	::.:::.:::::::: :	AUGUUCAUUCUCUUCUUUAU	Cleavage	homologue to UniRef100_A2YGP6 Cluster: UDP-sugar pyrophosphorylase; n=1; Oryza sativa Indica Group|Rep: UDP-sugar pyrophosphorylase - Oryza sativa subsp. indica (Rice), partial (65%)	1
4983	miR156a.5	CV062654	5	-1	1	20	533	552	UGACAGAAGAGAGUGAGCAC	:::: : :::::::.:::	GUGCGCCCUCUCUUUUGUGC	Cleavage	weakly similar to UniRef100_Q0LT82 Cluster: ABC transporter related; n=1; Caulobacter sp. K31|Rep: ABC transporter related - Caulobacter sp. K31, partial (3%)	1
4984	miR156a.5	BE421474	5	-1	1	20	348	367	UGACAGAAGAGAGUGAGCAC	: .:.:.:.:.:::: :::	CUAUUUAUUUUUUUCUUUCA	Cleavage		2
4985	miR156a.5	TC281443	5	-1	1	20	868	888	UGACAG-AAGAGAGUGAGCAC	::::::.:::::: ::: ::	AUGCUCAUUCUCUUUCUGACA	Cleavage	weakly similar to UniRef100_A7P1T2 Cluster: Chromosome chr19 scaffold_4, whole genome shotgun sequence; n=1; Vitis vinifera|Rep: Chromosome chr19 scaffold_4, whole genome shotgun sequence - Vitis vinifera (Grape), partial (24%)	1
4986	miR156a.5	GH221168	5	-1	1	20	99	118	UGACAGAAGAGAGUGAGCAC	:::. ::.:.:::::: ::	GUGUGCAUUUUCUUCUUUCC	Cleavage		1
4987	miR156a.5	TC271346	5	-1	1	20	285	304	UGACAGAAGAGAGUGAGCAC	:::.:.::::.::::.	CCUGUCAUUUUCUUUUGUCG	Cleavage	weakly similar to UniRef100_Q339W6 Cluster: Oxidoreductase, FAD-binding family protein, expressed; n=1; Oryza sativa Japonica Group|Rep: Oxidoreductase, FAD-binding family protein, expressed - Oryza sativa subsp. japonica (Rice), partial (5%)	1
4988	miR156a.5	BG369154	5	-1	1	20	99	118	UGACAGAAGAGAGUGAGCAC	:::. ::.:.:::::: ::	GUGUGCAUUUUCUUCUUUCC	Cleavage		1
4989	miR156a.5	TC279235	5	-1	1	20	297	316	UGACAGAAGAGAGUGAGCAC	:::::: .:.::::. :::	GUGCUCCUUUUCUUUGGUCU	Cleavage		1
4990	miR156a.5	CB865009	5	-1	1	20	189	208	UGACAGAAGAGAGUGAGCAC	:: .:...:::.::::::.	GUUUUUGUUCUUUUCUGUUU	Cleavage		1
4991	miR156a.5	TC240767	5	-1	1	20	412	431	UGACAGAAGAGAGUGAGCAC	::::::.::::::: :	UACCUCACUUUCUUCUGCCU	Cleavage	homologue to UniRef100_Q43270 Cluster: Phospholipase D alpha 1; n=1; Zea mays|Rep: Phospholipase D alpha 1 - Zea mays (Maize), partial (40%)	1
4992	miR156a.5	CD057372	5	-1	1	20	394	413	UGACAGAAGAGAGUGAGCAC	::::::.::::::: :	UACCUCACUUUCUUCUGCCU	Cleavage	homologue to UniRef100_Q43270 Cluster: Phospholipase D alpha 1; n=1; Zea mays|Rep: Phospholipase D alpha 1 - Zea mays (Maize), partial (22%)	1
4993	miR156a.5	TC248889	5	-1	1	20	1271	1290	UGACAGAAGAGAGUGAGCAC	::::::.::::::: :	UACCUCACUUUCUUCUGCCU	Cleavage	homologue to UniRef100_Q43270 Cluster: Phospholipase D alpha 1; n=1; Zea mays|Rep: Phospholipase D alpha 1 - Zea mays (Maize), partial (57%)	1
4994	miR156a.5	TC247590	5	-1	1	20	442	461	UGACAGAAGAGAGUGAGCAC	:::. ::.:.:::::: ::	GUGUGCAUUUUCUUCUUUCC	Cleavage	similar to UniRef100_Q0DYC1 Cluster: Os02g0702800 protein; n=1; Oryza sativa Japonica Group|Rep: Os02g0702800 protein - Oryza sativa subsp. japonica (Rice), partial (40%)	1
4995	miR156a.5	BM816135	5	-1	1	20	37	56	UGACAGAAGAGAGUGAGCAC	:::::::. :::::::	CACGUCACUCUUGUCUGUCA	Cleavage	similar to UniRef100_Q0J111 Cluster: Os09g0471200 protein; n=1; Oryza sativa Japonica Group|Rep: Os09g0471200 protein - Oryza sativa subsp. japonica (Rice), partial (17%)	1
4996	miR156a.5	TC258981	5	-1	1	20	773	792	UGACAGAAGAGAGUGAGCAC	: :::::: :::::::: :	GGGCUCACCCUCUUCUGCCC	Cleavage	homologue to UniRef100_Q06IA3 Cluster: Fasciclin-like protein FLA3; n=1; Triticum aestivum|Rep: Fasciclin-like protein FLA3 - Triticum aestivum (Wheat), partial (62%)	1
[truncated: 5,333 more rows]

## Sheet: Targets for novel miRNA
new miRNA
[truncated: 10,774 more rows]
