# Supplementary material for: Barley Seeds miRNome Stability during Long-Term Storage and Aging
Source: Int J Mol Sci. 2021 Apr 21;22(9):4315. doi: 10.3390/ijms22094315 (PMC8122619; doi:10.3390/ijms22094315)
Supplement: Supplementary file 1 [file ijms-22-04315-s001.zip › S8 Table.xlsx]

## Sheet: GO known miRNA
source	term_name	term_id	adjusted_p_value	negative_log10_of_adjusted_p_value	term_size	query_size	intersection_size	effective_domain_size	intersections
GO:MF	molecular_function	GO:0003674	4.79148e-15	14.3195	21986	110	98	43051	O04876,O22528,O48909,O65195,O65305,P06471,P12940,P20145,P28041,P31922,P34937,P93670,Q00531,Q40004,Q40039,Q40073,Q40082,Q42846,Q7XZU7,Q84JE9,Q8W012,Q9M4C7,Q9M5G3,Q9SES6,Q9SWT8,Q9XHQ2,Q9ZT14,A3FPG3,A4GWV0,A8CFR3,O48978,P02902,P08818,P42210,Q02437,Q03678,Q40021,Q43479,Q6WWJ5,Q711Q3,Q7XZK3,Q96463,Q9AUH3,Q9ZWG6,A1E9I1,A1E9I3,A1YJE4,O48518,O48972,O82422,P01545,P05698,P07597,P08817,P10847,P13564,P20027,…
GO:MF	1,4-alpha-glucan branching enzyme activity (using a glucosylated glycogenin as primer for glycogen synthesis)	GO:0102752	4.43448e-06	5.35316	3	110	3	43051	Q7XZK6,Q9ZTB6,Q9ZTB7
GO:MF	catalytic activity	GO:0003824	5.11904e-05	4.29081	11546	110	55	43051	O04876,O48909,O65195,O65305,P31922,P34937,P93670,Q00531,Q40004,Q40082,Q42846,Q7XZU7,Q8W012,Q9M4C7,Q9XHQ2,Q9ZT14,A3FPG3,A8CFR3,P08818,P42210,Q02437,Q711Q3,Q7XZK3,Q9AUH3,Q9ZWG6,A1E9I1,A1E9I3,O82422,P05698,P10847,P13564,P26517,Q2I714,Q2I7M3,Q2LC83,Q40024,Q40077,Q58IJ5,Q5FBD0,Q6RFH9,Q75PZ8,Q7XB14,Q7XZK6,Q8L3P8,Q94IM5,Q9M4Q0,Q9M5A3,Q9MBC2,Q9SME8,Q9SWU5,Q9XHQ4,Q9ZTB6,Q9ZTB7,Q70YJ6,Q9SXG1
GO:MF	hydrolase activity, acting on glycosyl bonds	GO:0016798	6.2967e-05	4.20089	563	110	11	43051	P93670,Q00531,Q8W012,A8CFR3,Q02437,Q9AUH3,Q40077,Q5FBD0,Q7XZK6,Q9ZTB6,Q9ZTB7
GO:MF	1,4-alpha-glucan branching enzyme activity	GO:0003844	0.000154053	3.81233	7	110	3	43051	Q7XZK6,Q9ZTB6,Q9ZTB7
GO:MF	hydrolase activity, hydrolyzing O-glycosyl compounds	GO:0004553	0.000169422	3.77103	495	110	10	43051	P93670,Q8W012,A8CFR3,Q02437,Q9AUH3,Q40077,Q5FBD0,Q7XZK6,Q9ZTB6,Q9ZTB7
GO:MF	binding	GO:0005488	0.00025001	3.60204	14520	110	62	43051	O22528,O48909,O65305,P20145,Q40039,Q40073,Q40082,Q42846,Q7XZU7,Q84JE9,Q9M4C7,Q9M5G3,Q9SES6,Q9SWT8,Q9XHQ2,A3FPG3,A8CFR3,O48978,P02902,Q02437,Q43479,Q6WWJ5,Q96463,A1E9I1,A1E9I3,A1YJE4,O48972,O82422,P05698,P07597,P08817,P10847,P13564,P20027,P26517,P50888,P93766,Q06944,Q2I714,Q2I7M3,Q4A194,Q4W8R3,Q58IJ5,Q69EY5,Q6RFH9,Q75PZ8,Q7XZK6,Q84ZX1,Q8L3P8,Q8L5E7,Q945H6,Q94IM5,Q94IN1,Q96464,Q9LEI1,Q9M4Q0,Q9MBC2,…
GO:MF	transcription regulatory region sequence-specific DNA binding	GO:0000976	0.00106497	2.97266	355	110	8	43051	Q84JE9,Q96463,A1YJE4,P20027,Q06944,Q84ZX1,Q96464,Q9LEI1
GO:MF	regulatory region nucleic acid binding	GO:0001067	0.00106497	2.97266	355	110	8	43051	Q84JE9,Q96463,A1YJE4,P20027,Q06944,Q84ZX1,Q96464,Q9LEI1
GO:MF	vitamin binding	GO:0019842	0.00154628	2.81071	172	110	6	43051	O65305,Q7XZU7,P02902,P08817,Q75PZ8,Q9MBC2
GO:MF	sequence-specific double-stranded DNA binding	GO:1990837	0.00155918	2.8071	374	110	8	43051	Q84JE9,Q96463,A1YJE4,P20027,Q06944,Q84ZX1,Q96464,Q9LEI1
GO:MF	lyase activity	GO:0016829	0.00155918	2.8071	374	110	8	43051	O04876,O65305,Q40004,Q7XZU7,Q9M4C7,Q9ZWG6,P05698,Q75PZ8
GO:MF	metal ion:proton antiporter activity	GO:0051139	0.00158137	2.80097	14	110	3	43051	A4GWV0,Q2PP61,Q84RD4
GO:MF	monovalent cation:proton antiporter activity	GO:0005451	0.00197304	2.70486	15	110	3	43051	A4GWV0,Q2PP61,Q84RD4
GO:MF	carboxy-lyase activity	GO:0016831	0.00204141	2.69007	104	110	5	43051	Q40004,Q7XZU7,Q9ZWG6,P05698,Q75PZ8
GO:MF	cation:cation antiporter activity	GO:0015491	0.00293774	2.53199	17	110	3	43051	A4GWV0,Q2PP61,Q84RD4
GO:MF	ribulose-bisphosphate carboxylase activity	GO:0016984	0.00417072	2.37979	19	110	3	43051	Q40004,Q9ZWG6,P05698
GO:MF	heterocyclic compound binding	GO:1901363	0.00546377	2.26251	8603	110	41	43051	O48909,O65305,Q40039,Q40073,Q7XZU7,Q84JE9,Q9M4C7,Q9SWT8,Q9XHQ2,A3FPG3,O48978,Q02437,Q6WWJ5,Q96463,A1E9I1,A1E9I3,A1YJE4,O48972,P13564,P20027,P26517,P50888,Q06944,Q2I714,Q4W8R3,Q58IJ5,Q6RFH9,Q75PZ8,Q84ZX1,Q8L3P8,Q8L5E7,Q945H6,Q94IM5,Q94IN1,Q96464,Q9LEI1,Q9M4Q0,Q9MBC2,Q9SWU5,Q9XHQ4,Q9SXG1
GO:MF	organic cyclic compound binding	GO:0097159	0.00563853	2.24883	8614	110	41	43051	O48909,O65305,Q40039,Q40073,Q7XZU7,Q84JE9,Q9M4C7,Q9SWT8,Q9XHQ2,A3FPG3,O48978,Q02437,Q6WWJ5,Q96463,A1E9I1,A1E9I3,A1YJE4,O48972,P13564,P20027,P26517,P50888,Q06944,Q2I714,Q4W8R3,Q58IJ5,Q6RFH9,Q75PZ8,Q84ZX1,Q8L3P8,Q8L5E7,Q945H6,Q94IM5,Q94IN1,Q96464,Q9LEI1,Q9M4Q0,Q9MBC2,Q9SWU5,Q9XHQ4,Q9SXG1
GO:MF	carbon-carbon lyase activity	GO:0016830	0.00748845	2.12561	136	110	5	43051	Q40004,Q7XZU7,Q9ZWG6,P05698,Q75PZ8
GO:MF	double-stranded DNA binding	GO:0003690	0.0080501	2.0942	470	110	8	43051	Q84JE9,Q96463,A1YJE4,P20027,Q06944,Q84ZX1,Q96464,Q9LEI1
GO:MF	isomerase activity	GO:0016853	0.0104101	1.98254	241	110	6	43051	O65195,P34937,Q40082,Q2LC83,Q58IJ5,Q70YJ6
GO:MF	phosphopantetheine binding	GO:0031177	0.0105701	1.97592	4	110	2	43051	P02902,P08817
GO:MF	small molecule binding	GO:0036094	0.0121923	1.91392	4185	110	25	43051	O48909,O65305,Q40073,Q7XZU7,Q9SWT8,Q9XHQ2,A3FPG3,O48978,P02902,Q6WWJ5,A1E9I1,O48972,P08817,P13564,P26517,Q2I714,Q75PZ8,Q8L3P8,Q945H6,Q94IM5,Q94IN1,Q9M4Q0,Q9MBC2,Q9SWU5,Q9XHQ4
GO:MF	toxin activity	GO:0090729	0.0171206	1.76648	30	110	3	43051	Q00531,P01545,Q9S9D7
GO:MF	calcium ion transmembrane transporter activity	GO:0015085	0.0228793	1.64056	33	110	3	43051	A4GWV0,Q94IM5,Q94IN1
GO:MF	transferase activity, transferring hexosyl groups	GO:0016758	0.0256955	1.59014	555	110	8	43051	P31922,P93670,Q9AUH3,Q7XZK6,Q9M5A3,Q9SME8,Q9ZTB6,Q9ZTB7
GO:MF	UDP-glucose 4-epimerase activity	GO:0003978	0.026337	1.57943	6	110	2	43051	Q2LC83,Q58IJ5
GO:MF	solute:proton antiporter activity	GO:0015299	0.0378985	1.42138	39	110	3	43051	A4GWV0,Q2PP61,Q84RD4
GO:MF	solute:cation antiporter activity	GO:0015298	0.0440419	1.35613	41	110	3	43051	A4GWV0,Q2PP61,Q84RD4
GO:MF	ion binding	GO:0043167	0.0463937	1.33354	7192	110	34	43051	O65305,Q40039,Q40073,Q40082,Q42846,Q7XZU7,Q9M4C7,Q9M5G3,Q9SWT8,Q9XHQ2,A3FPG3,O48978,P02902,Q43479,Q6WWJ5,A1E9I3,O48972,P05698,P08817,P10847,P13564,Q2I714,Q75PZ8,Q7XZK6,Q8L3P8,Q945H6,Q94IM5,Q94IN1,Q9M4Q0,Q9MBC2,Q9SWU5,Q9XHQ4,Q9ZTB6,Q9ZTB7
GO:MF	sodium ion transmembrane transporter activity	GO:0015081	0.0489982	1.30982	8	110	2	43051	Q2PP61,Q84RD4
GO:MF	sodium:proton antiporter activity	GO:0015385	0.0489982	1.30982	8	110	2	43051	Q2PP61,Q84RD4
GO:BP	biological_process	GO:0008150	2.97208e-18	17.5269	19520	110	97	43051	O04876,O48909,O65195,O65305,P12940,P16273,P20145,P28041,P31922,P34937,P93670,Q00531,Q40004,Q40039,Q40073,Q40082,Q42846,Q7XZU7,Q84JE9,Q8W012,Q946Z1,Q9M4C7,Q9SES6,Q9SWT8,Q9XHQ2,Q9ZT14,Q9ZTR2,A3FPG3,A4GWV0,A8CFR3,O48978,P02902,P08818,P23993,P42210,Q02437,Q6WWJ5,Q711Q3,Q7XZK3,Q946Y9,Q96463,Q9AUH3,Q9SBI8,Q9ZWG6,A1E9I1,A1E9I3,A1YJE4,O48518,O82422,P01545,P05698,P07597,P08817,P10847,P13564,P20027,P26517,…
GO:BP	organic substance metabolic process	GO:0071704	1.00899e-10	9.99611	12428	110	69	43051	O04876,O48909,O65195,O65305,P12940,P28041,P31922,P34937,P93670,Q00531,Q40004,Q40039,Q40082,Q42846,Q7XZU7,Q84JE9,Q8W012,Q9M4C7,Q9XHQ2,Q9ZT14,A3FPG3,A8CFR3,P02902,P08818,P42210,Q02437,Q711Q3,Q7XZK3,Q96463,Q9AUH3,Q9ZWG6,A1E9I1,A1E9I3,A1YJE4,O82422,P05698,P08817,P10847,P13564,P20027,P26517,P50888,Q06944,Q2I714,Q2I7M3,Q2LC83,Q40024,Q4W8R3,Q58IJ5,Q5FBD0,Q6RFH9,Q75PZ8,Q7XB14,Q7XZK6,Q84ZX1,Q8L3P8,Q8L5E7,…
GO:BP	cellular metabolic process	GO:0044237	1.757e-09	8.75523	12110	110	66	43051	O04876,O48909,O65195,O65305,P12940,P28041,P31922,P34937,P93670,Q00531,Q40004,Q40039,Q42846,Q7XZU7,Q84JE9,Q8W012,Q9XHQ2,Q9ZT14,A3FPG3,P02902,P08818,P23993,Q02437,Q711Q3,Q96463,Q9ZWG6,A1E9I1,A1E9I3,A1YJE4,O82422,P05698,P08817,P10847,P13564,P20027,P26517,P50888,Q06944,Q2I714,Q2I7M3,Q3T8Z4,Q40024,Q40070,Q4A194,Q4W8R3,Q58IJ5,Q5FBD0,Q6RFH9,Q75PZ8,Q7XB14,Q7XZK6,Q84ZX1,Q8L3P8,Q8L5E7,Q96464,Q96465,Q9LEI1,…
GO:BP	metabolic process	GO:0008152	1.83806e-09	8.73564	14914	110	74	43051	O04876,O48909,O65195,O65305,P12940,P28041,P31922,P34937,P93670,Q00531,Q40004,Q40039,Q40082,Q42846,Q7XZU7,Q84JE9,Q8W012,Q9M4C7,Q9XHQ2,Q9ZT14,A3FPG3,A8CFR3,P02902,P08818,P23993,P42210,Q02437,Q711Q3,Q7XZK3,Q96463,Q9AUH3,Q9ZWG6,A1E9I1,A1E9I3,A1YJE4,O82422,P05698,P08817,P10847,P13564,P20027,P26517,P50888,Q06944,Q2I714,Q2I7M3,Q2LC83,Q3T8Z4,Q40024,Q40070,Q4A194,Q4W8R3,Q58IJ5,Q5FBD0,Q6RFH9,Q75PZ8,Q7XB14,…
GO:BP	cellular process	GO:0009987	5.82241e-09	8.2349	15976	110	76	43051	O04876,O48909,O65195,O65305,P12940,P28041,P31922,P34937,P93670,Q00531,Q40004,Q40039,Q42846,Q7XZU7,Q84JE9,Q8W012,Q9XHQ2,Q9ZT14,A3FPG3,A4GWV0,P02902,P08818,P23993,Q02437,Q711Q3,Q7XZK3,Q946Y9,Q96463,Q9ZWG6,A1E9I1,A1E9I3,A1YJE4,O48518,O82422,P05698,P08817,P10847,P13564,P20027,P26517,P50888,Q06944,Q2I714,Q2I7M3,Q2PP61,Q3T8Z4,Q40024,Q40070,Q4A194,Q4W8R3,Q58IJ5,Q5FBD0,Q69EY5,Q6RFH9,Q75PZ8,Q7XB14,Q7XZK6,…
GO:BP	primary metabolic process	GO:0044238	6.17065e-09	8.20967	11759	110	64	43051	O04876,O48909,O65195,O65305,P12940,P28041,P31922,P34937,P93670,Q00531,Q40004,Q40039,Q40082,Q42846,Q7XZU7,Q84JE9,Q8W012,Q9M4C7,Q9XHQ2,Q9ZT14,A3FPG3,A8CFR3,P02902,P08818,P42210,Q02437,Q711Q3,Q96463,Q9AUH3,A1E9I1,A1E9I3,A1YJE4,O82422,P05698,P08817,P13564,P20027,P26517,P50888,Q06944,Q2I714,Q2I7M3,Q2LC83,Q4W8R3,Q58IJ5,Q5FBD0,Q6RFH9,Q75PZ8,Q7XZK6,Q84ZX1,Q8L3P8,Q8L5E7,Q96464,Q96465,Q9LEI1,Q9M4Q0,Q9M5A3,…
GO:BP	carbohydrate metabolic process	GO:0005975	1.20841e-08	7.91779	1042	110	19	43051	O65195,P31922,P34937,P93670,Q40004,Q40082,Q8W012,A8CFR3,Q02437,Q9AUH3,P05698,P26517,Q2LC83,Q58IJ5,Q5FBD0,Q7XZK6,Q9M5A3,Q9ZTB6,Q9ZTB7
GO:BP	biosynthetic process	GO:0009058	8.80422e-07	6.05531	5576	110	39	43051	O04876,O48909,O65195,O65305,P34937,Q00531,Q40004,Q42846,Q84JE9,P02902,Q02437,Q96463,A1E9I1,A1E9I3,A1YJE4,O82422,P05698,P08817,P13564,P20027,P50888,Q06944,Q2I714,Q2I7M3,Q40024,Q4W8R3,Q6RFH9,Q7XB14,Q7XZK6,Q84ZX1,Q8L5E7,Q96464,Q9LEI1,Q9M4Q0,Q9M5A3,Q9MBC2,Q9SME8,Q9ZTB6,Q9ZTB7
GO:BP	organic substance biosynthetic process	GO:1901576	1.33711e-06	5.87383	5401	110	38	43051	O04876,O48909,O65195,O65305,P34937,Q00531,Q40004,Q42846,Q84JE9,P02902,Q02437,Q96463,A1E9I1,A1E9I3,A1YJE4,O82422,P05698,P08817,P13564,P20027,P50888,Q06944,Q2I714,Q2I7M3,Q40024,Q4W8R3,Q6RFH9,Q7XB14,Q7XZK6,Q84ZX1,Q8L5E7,Q96464,Q9LEI1,Q9M4Q0,Q9M5A3,Q9SME8,Q9ZTB6,Q9ZTB7
GO:BP	defense response	GO:0006952	7.92475e-06	5.10101	651	110	13	43051	P16273,Q00531,Q946Z1,Q9SWT8,O48978,Q02437,Q6WWJ5,Q946Y9,P01545,P93766,Q3T8Z4,Q4A194,Q9S9D7
GO:BP	cellular biosynthetic process	GO:0044249	1.06486e-05	4.97271	5298	110	36	43051	O04876,O48909,O65195,O65305,P34937,Q00531,Q42846,Q84JE9,P02902,Q02437,Q96463,A1E9I1,A1E9I3,A1YJE4,O82422,P08817,P13564,P20027,P50888,Q06944,Q2I714,Q2I7M3,Q40024,Q4W8R3,Q6RFH9,Q7XB14,Q7XZK6,Q84ZX1,Q8L5E7,Q96464,Q9LEI1,Q9M4Q0,Q9M5A3,Q9SME8,Q9ZTB6,Q9ZTB7
GO:BP	cellular carbohydrate metabolic process	GO:0044262	4.88858e-05	4.31082	397	110	10	43051	O65195,P31922,P34937,P93670,Q8W012,Q5FBD0,Q7XZK6,Q9M5A3,Q9ZTB6,Q9ZTB7
GO:BP	carbohydrate biosynthetic process	GO:0016051	0.000145173	3.83811	245	110	8	43051	O65195,P34937,Q40004,P05698,Q7XZK6,Q9M5A3,Q9ZTB6,Q9ZTB7
GO:BP	small molecule metabolic process	GO:0044281	0.000341069	3.46716	1583	110	17	43051	O04876,O65195,O65305,P34937,Q40082,Q42846,Q7XZU7,P02902,Q7XZK3,P08817,P10847,P13564,P26517,Q2LC83,Q58IJ5,Q75PZ8,Q7XB14
GO:BP	cellular macromolecule metabolic process	GO:0044260	0.000358517	3.44549	8110	110	43	43051	O48909,P12940,P28041,P93670,Q00531,Q40039,Q84JE9,Q8W012,Q9XHQ2,Q9ZT14,A3FPG3,P08818,Q02437,Q711Q3,Q96463,A1E9I1,A1E9I3,A1YJE4,O82422,P20027,P50888,Q06944,Q2I714,Q2I7M3,Q4W8R3,Q5FBD0,Q6RFH9,Q7XZK6,Q84ZX1,Q8L3P8,Q8L5E7,Q96464,Q96465,Q9LEI1,Q9M4Q0,Q9M5A3,Q9SME8,Q9SWU5,Q9XHQ4,Q9ZTB6,Q9ZTB7,Q70YJ6,Q9SXG1
GO:BP	energy reserve metabolic process	GO:0006112	0.000402753	3.39496	27	110	4	43051	Q5FBD0,Q7XZK6,Q9ZTB6,Q9ZTB7
GO:BP	glycogen metabolic process	GO:0005977	0.000402753	3.39496	27	110	4	43051	Q5FBD0,Q7XZK6,Q9ZTB6,Q9ZTB7
GO:BP	response to stress	GO:0006950	0.000986447	3.00593	1909	110	18	43051	P16273,Q00531,Q946Z1,Q9SWT8,Q9ZTR2,O48978,Q02437,Q6WWJ5,Q946Y9,Q9SBI8,O48518,P01545,P93766,Q3T8Z4,Q40024,Q4A194,Q96465,Q9S9D7
GO:BP	polysaccharide metabolic process	GO:0005976	0.00180211	2.74422	343	110	8	43051	P93670,Q8W012,A8CFR3,Q5FBD0,Q7XZK6,Q9M5A3,Q9ZTB6,Q9ZTB7
GO:BP	response to stimulus	GO:0050896	0.00244022	2.61257	3395	110	24	43051	P16273,Q00531,Q40039,Q946Z1,Q9SWT8,Q9ZTR2,O48978,Q02437,Q6WWJ5,Q946Y9,Q9SBI8,O48518,O82422,P01545,P10847,P93766,Q2I714,Q2I7M3,Q3T8Z4,Q40024,Q4A194,Q69EY5,Q96465,Q9S9D7
GO:BP	glycogen biosynthetic process	GO:0005978	0.00271194	2.56672	13	110	3	43051	Q7XZK6,Q9ZTB6,Q9ZTB7
GO:BP	cellular polysaccharide metabolic process	GO:0044264	0.00272412	2.56477	256	110	7	43051	P93670,Q8W012,Q5FBD0,Q7XZK6,Q9M5A3,Q9ZTB6,Q9ZTB7
GO:BP	macromolecule metabolic process	GO:0043170	0.00375271	2.42565	9788	110	46	43051	O48909,P12940,P28041,P93670,Q00531,Q40039,Q84JE9,Q8W012,Q9XHQ2,Q9ZT14,A3FPG3,A8CFR3,P08818,P42210,Q02437,Q711Q3,Q96463,A1E9I1,A1E9I3,A1YJE4,O82422,P20027,P50888,Q06944,Q2I714,Q2I7M3,Q4W8R3,Q58IJ5,Q5FBD0,Q6RFH9,Q7XZK6,Q84ZX1,Q8L3P8,Q8L5E7,Q96464,Q96465,Q9LEI1,Q9M4Q0,Q9M5A3,Q9SME8,Q9SWU5,Q9XHQ4,Q9ZTB6,Q9ZTB7,Q70YJ6,Q9SXG1
GO:BP	photorespiration	GO:0009853	0.0042984	2.36669	15	110	3	43051	Q40004,Q9ZWG6,P05698
GO:BP	cellular glucan metabolic process	GO:0006073	0.00915075	2.03854	205	110	6	43051	P93670,Q5FBD0,Q7XZK6,Q9M5A3,Q9ZTB6,Q9ZTB7
GO:BP	glucan metabolic process	GO:0044042	0.0129407	1.88804	218	110	6	43051	P93670,Q5FBD0,Q7XZK6,Q9M5A3,Q9ZTB6,Q9ZTB7
GO:BP	small molecule biosynthetic process	GO:0044283	0.0142539	1.84607	597	110	9	43051	O04876,O65195,O65305,P34937,Q42846,P02902,P08817,P13564,Q7XB14
GO:BP	starch metabolic process	GO:0005982	0.0164832	1.78296	23	110	3	43051	Q9M5A3,Q9ZTB6,Q9ZTB7
GO:BP	cellular macromolecule biosynthetic process	GO:0034645	0.0190619	1.71983	4102	110	25	43051	O48909,Q00531,Q84JE9,Q02437,Q96463,A1E9I1,A1E9I3,A1YJE4,O82422,P20027,P50888,Q06944,Q2I714,Q2I7M3,Q4W8R3,Q6RFH9,Q7XZK6,Q84ZX1,Q8L5E7,Q96464,Q9LEI1,Q9M5A3,Q9SME8,Q9ZTB6,Q9ZTB7
GO:BP	nitrogen compound metabolic process	GO:0006807	0.0207489	1.68301	10420	110	46	43051	O04876,O48909,O65305,P12940,P28041,P34937,Q00531,Q40039,Q7XZU7,Q84JE9,Q9XHQ2,Q9ZT14,A3FPG3,P08818,P42210,Q02437,Q711Q3,Q96463,A1E9I1,A1E9I3,A1YJE4,O82422,P13564,P20027,P26517,P50888,Q06944,Q2I714,Q2I7M3,Q40024,Q4W8R3,Q58IJ5,Q6RFH9,Q75PZ8,Q84ZX1,Q8L3P8,Q8L5E7,Q96464,Q96465,Q9LEI1,Q9M4Q0,Q9SME8,Q9SWU5,Q9XHQ4,Q70YJ6,Q9SXG1
GO:BP	monosaccharide metabolic process	GO:0005996	0.022173	1.65418	145	110	5	43051	P34937,Q40082,P26517,Q2LC83,Q58IJ5
GO:BP	photosynthesis, dark reaction	GO:0019685	0.0230277	1.63775	4	110	2	43051	Q40004,P05698
GO:BP	reductive pentose-phosphate cycle	GO:0019253	0.0230277	1.63775	4	110	2	43051	Q40004,P05698
GO:BP	macromolecule biosynthetic process	GO:0009059	0.023308	1.6325	4152	110	25	43051	O48909,Q00531,Q84JE9,Q02437,Q96463,A1E9I1,A1E9I3,A1YJE4,O82422,P20027,P50888,Q06944,Q2I714,Q2I7M3,Q4W8R3,Q6RFH9,Q7XZK6,Q84ZX1,Q8L5E7,Q96464,Q9LEI1,Q9M5A3,Q9SME8,Q9ZTB6,Q9ZTB7
GO:BP	carbon fixation	GO:0015977	0.0302082	1.51988	28	110	3	43051	Q40004,Q9ZWG6,P05698
GO:BP	protein-tetrapyrrole linkage	GO:0017006	0.0383154	1.41663	5	110	2	43051	Q2I714,Q2I7M3
GO:BP	red, far-red light phototransduction	GO:0009585	0.0383154	1.41663	5	110	2	43051	Q2I714,Q2I7M3
GO:BP	phototransduction	GO:0007602	0.0383154	1.41663	5	110	2	43051	Q2I714,Q2I7M3
GO:BP	modulation of process of other organism	GO:0035821	0.0498443	1.30238	33	110	3	43051	Q00531,P01545,Q9S9D7
GO:CC	cellular anatomical entity	GO:0110165	3.01342e-11	10.5209	18941	110	86	43051	O04876,O22528,O48909,O65195,O65305,P12940,P28041,P34937,P93670,Q40004,Q40039,Q40073,Q40082,Q7XZU7,Q84JE9,Q8W012,Q946Z1,Q9M5G3,Q9M625,Q9SES6,Q9XHQ2,Q9ZT14,Q9ZTR2,A4GWV0,P02902,P08818,P23993,P42210,Q02437,Q6WWJ5,Q711Q3,Q946Y9,Q96463,Q9AUH3,Q9SBI8,Q9ZWG6,A1E9I1,A1E9I3,A1YJE4,O48518,O82422,P01545,P05698,P07597,P08817,P10847,P13564,P20027,P26517,P50888,P93766,Q06944,Q2I714,Q2I7M3,Q2LC83,Q2PP61,Q3T8Z4,…
GO:CC	cellular_component	GO:0005575	6.79088e-11	10.1681	19170	110	86	43051	O04876,O22528,O48909,O65195,O65305,P12940,P28041,P34937,P93670,Q40004,Q40039,Q40073,Q40082,Q7XZU7,Q84JE9,Q8W012,Q946Z1,Q9M5G3,Q9M625,Q9SES6,Q9XHQ2,Q9ZT14,Q9ZTR2,A4GWV0,P02902,P08818,P23993,P42210,Q02437,Q6WWJ5,Q711Q3,Q946Y9,Q96463,Q9AUH3,Q9SBI8,Q9ZWG6,A1E9I1,A1E9I3,A1YJE4,O48518,O82422,P01545,P05698,P07597,P08817,P10847,P13564,P20027,P26517,P50888,P93766,Q06944,Q2I714,Q2I7M3,Q2LC83,Q2PP61,Q3T8Z4,…
GO:CC	cytoplasm	GO:0005737	8.10964e-09	8.091	7077	110	47	43051	O04876,O65195,O65305,P34937,Q40004,Q40039,Q40073,Q40082,Q7XZU7,Q9M5G3,Q9ZT14,Q9ZTR2,A4GWV0,P02902,P23993,P42210,Q02437,Q6WWJ5,Q711Q3,Q9SBI8,Q9ZWG6,A1E9I1,A1E9I3,O48518,O82422,P05698,P08817,P10847,P13564,P26517,P50888,Q2PP61,Q3T8Z4,Q40024,Q40070,Q4A194,Q58IJ5,Q69EY5,Q75PZ8,Q7XB14,Q7XZK6,Q9M4Q0,Q9M5A3,Q9MBC2,Q9SME8,Q9ZTB6,Q9ZTB7
GO:CC	intracellular	GO:0005622	8.27838e-09	8.08205	11906	110	63	43051	O04876,O48909,O65195,O65305,P34937,Q40004,Q40039,Q40073,Q40082,Q7XZU7,Q84JE9,Q9M5G3,Q9ZT14,Q9ZTR2,A4GWV0,P02902,P23993,P42210,Q02437,Q6WWJ5,Q711Q3,Q96463,Q9SBI8,Q9ZWG6,A1E9I1,A1E9I3,A1YJE4,O48518,O82422,P05698,P08817,P10847,P13564,P20027,P26517,P50888,Q06944,Q2I714,Q2I7M3,Q2PP61,Q3T8Z4,Q40024,Q40070,Q4A194,Q4W8R3,Q58IJ5,Q69EY5,Q6RFH9,Q75PZ8,Q7XB14,Q7XZK6,Q84ZX1,Q8L5E7,Q94IM5,Q94IN1,Q96464,Q9LEI1,…
GO:CC	chloroplast	GO:0009507	0.00104159	2.9823	1531	110	15	43051	O65305,Q40004,Q40039,Q40073,P02902,P23993,Q9ZWG6,A1E9I1,A1E9I3,P05698,P08817,P13564,Q40070,Q7XB14,Q9M5A3
GO:CC	membrane-bounded organelle	GO:0043227	0.00105761	2.97567	9258	110	44	43051	O48909,O65305,Q40004,Q40039,Q40073,Q40082,Q84JE9,Q9ZT14,A4GWV0,P02902,P23993,P42210,Q02437,Q6WWJ5,Q711Q3,Q96463,Q9ZWG6,A1E9I1,A1E9I3,A1YJE4,O48518,O82422,P05698,P08817,P13564,P20027,Q06944,Q2I714,Q2I7M3,Q2PP61,Q3T8Z4,Q40024,Q40070,Q4W8R3,Q6RFH9,Q7XB14,Q84ZX1,Q8L5E7,Q94IM5,Q94IN1,Q96464,Q9LEI1,Q9M5A3,Q9SME8
GO:CC	plastid	GO:0009536	0.00129995	2.88607	1560	110	15	43051	O65305,Q40004,Q40039,Q40073,P02902,P23993,Q9ZWG6,A1E9I1,A1E9I3,P05698,P08817,P13564,Q40070,Q7XB14,Q9M5A3
GO:CC	intracellular membrane-bounded organelle	GO:0043231	0.00137916	2.86038	9033	110	43	43051	O48909,O65305,Q40004,Q40039,Q40073,Q40082,Q84JE9,Q9ZT14,A4GWV0,P02902,P23993,P42210,Q02437,Q6WWJ5,Q711Q3,Q96463,Q9ZWG6,A1E9I1,A1E9I3,A1YJE4,O48518,O82422,P05698,P08817,P13564,P20027,Q06944,Q2I714,Q2I7M3,Q3T8Z4,Q40024,Q40070,Q4W8R3,Q6RFH9,Q7XB14,Q84ZX1,Q8L5E7,Q94IM5,Q94IN1,Q96464,Q9LEI1,Q9M5A3,Q9SME8
GO:CC	vacuole	GO:0005773	0.00167546	2.77587	422	110	8	43051	Q40082,Q9ZT14,A4GWV0,P42210,Q02437,Q711Q3,O48518,Q3T8Z4
GO:CC	intracellular organelle	GO:0043229	0.00303245	2.51821	9960	110	45	43051	O48909,O65305,Q40004,Q40039,Q40073,Q40082,Q84JE9,Q9ZT14,A4GWV0,P02902,P23993,P42210,Q02437,Q6WWJ5,Q711Q3,Q96463,Q9ZWG6,A1E9I1,A1E9I3,A1YJE4,O48518,O82422,P05698,P08817,P13564,P20027,P50888,Q06944,Q2I714,Q2I7M3,Q2PP61,Q3T8Z4,Q40024,Q40070,Q4W8R3,Q6RFH9,Q7XB14,Q84ZX1,Q8L5E7,Q94IM5,Q94IN1,Q96464,Q9LEI1,Q9M5A3,Q9SME8
GO:CC	organelle	GO:0043226	0.00386186	2.4132	10052	110	45	43051	O48909,O65305,Q40004,Q40039,Q40073,Q40082,Q84JE9,Q9ZT14,A4GWV0,P02902,P23993,P42210,Q02437,Q6WWJ5,Q711Q3,Q96463,Q9ZWG6,A1E9I1,A1E9I3,A1YJE4,O48518,O82422,P05698,P08817,P13564,P20027,P50888,Q06944,Q2I714,Q2I7M3,Q2PP61,Q3T8Z4,Q40024,Q40070,Q4W8R3,Q6RFH9,Q7XB14,Q84ZX1,Q8L5E7,Q94IM5,Q94IN1,Q96464,Q9LEI1,Q9M5A3,Q9SME8
GO:CC	extracellular region	GO:0005576	0.0085493	2.06807	853	110	10	43051	O22528,P12940,P28041,P93670,Q946Z1,P08818,Q711Q3,Q946Y9,P01545,Q9S9D7

## Sheet: GO novel miRNA
source	term_name	term_id	adjusted_p_value	negative_log10_of_adjusted_p_value	term_size	query_size	intersection_size	effective_domain_size	intersections
GO:MF	molecular_function	GO:0003674	2.04819e-29	28.6886	21986	248	214	43051	A1E9I3,A1XXJ1,A4D8H9,A5CFY5,A8CFR3,O04393,O04896,O48518,O48909,P01086,P01545,P05698,P06470,P07519,P07597,P17990,P22244,P26517,P27337,P27523,P29305,P31922,P31923,P32936,P34824,P34937,P36183,P40880,P51106,P80284,P92432,P93669,P93670,P93671,P93766,Q03678,Q0E4W3,Q1ENF0,Q1ENF4,Q1PBI4,Q38JE4,Q40004,Q40021,Q40039,Q40052,Q40057,Q40066,Q40077,Q40078,Q40082,Q42842,Q42843,Q42846,Q43481,Q43492,Q4A1H2,Q4LB13,…
GO:MF	hydrolase activity, hydrolyzing O-glycosyl compounds	GO:0004553	6.12811e-11	10.2127	495	248	22	43051	A8CFR3,P93669,P93670,P93671,Q40077,Q7DM44,O65189,P23951,Q02438,Q7M1K2,Q9AUH3,Q9LLY2,O50007,Q40018,Q42835,Q76H88,Q7XZK6,Q9MAY8,Q9S7S8,Q9XEI3,Q9ZTB6,Q9ZTB7
GO:MF	hydrolase activity, acting on glycosyl bonds	GO:0016798	9.76006e-11	10.0105	563	248	23	43051	A8CFR3,P22244,P93669,P93670,P93671,Q40077,Q7DM44,O65189,P23951,Q02438,Q7M1K2,Q9AUH3,Q9LLY2,O50007,Q40018,Q42835,Q76H88,Q7XZK6,Q9MAY8,Q9S7S8,Q9XEI3,Q9ZTB6,Q9ZTB7
GO:MF	catalytic activity	GO:0003824	6.27087e-10	9.20267	11546	248	118	43051	A1E9I3,A4D8H9,A5CFY5,A8CFR3,O04393,O04896,O48909,P05698,P07519,P22244,P26517,P27337,P31922,P31923,P34824,P34937,P40880,P51106,P80284,P92432,P93669,P93670,P93671,Q0E4W3,Q1PBI4,Q40004,Q40077,Q40078,Q40082,Q42843,Q42846,Q4LB13,Q4LB19,Q4LB22,Q58IJ6,Q6B6M0,Q6L724,Q70KX9,Q7DM44,Q8H0D1,Q8LPD5,Q8S3X0,Q8VWW3,Q945R5,Q9AXH9,Q9AYT7,Q9M4C7,Q9M5A2,Q9SWU5,Q9ZRI8,A8CCK8,O65189,P05167,P13653,P23951,P26018,Q02438,…
GO:MF	binding	GO:0005488	2.01302e-09	8.69615	14520	248	136	43051	A1E9I3,A4D8H9,A5CFY5,A8CFR3,O04393,O04896,O48909,P05698,P07597,P26517,P27337,P27523,P29305,P34824,P36183,P40880,P92432,P93766,Q0E4W3,Q1PBI4,Q40039,Q40052,Q40057,Q40078,Q40082,Q42842,Q42843,Q42846,Q43481,Q4LB13,Q4LB19,Q4LB22,Q58IJ6,Q5ND71,Q6B6M0,Q6L724,Q6QHI3,Q84L51,Q84QC7,Q8H0D1,Q8LPD5,Q8VWW3,Q945R5,Q9AXH9,Q9FYY3,Q9LEI0,Q9LKC7,Q9M4C7,Q9M5A2,Q9SDM1,Q9SES6,Q9SWU5,Q9ZRI8,A0MMC7,A5H8A3,A8CCK8,P13653,…
GO:MF	endopeptidase inhibitor activity	GO:0004866	3.77996e-08	7.42251	120	248	11	43051	P01086,P32936,Q1ENF0,Q1ENF4,Q40066,Q43492,Q84LE9,P11643,Q1ENE8,Q96465,Q9FSI9
GO:MF	peptidase inhibitor activity	GO:0030414	3.77996e-08	7.42251	120	248	11	43051	P01086,P32936,Q1ENF0,Q1ENF4,Q40066,Q43492,Q84LE9,P11643,Q1ENE8,Q96465,Q9FSI9
GO:MF	endopeptidase regulator activity	GO:0061135	4.13701e-08	7.38331	121	248	11	43051	P01086,P32936,Q1ENF0,Q1ENF4,Q40066,Q43492,Q84LE9,P11643,Q1ENE8,Q96465,Q9FSI9
GO:MF	peptidase regulator activity	GO:0061134	5.39724e-08	7.26783	124	248	11	43051	P01086,P32936,Q1ENF0,Q1ENF4,Q40066,Q43492,Q84LE9,P11643,Q1ENE8,Q96465,Q9FSI9
GO:MF	molecular function regulator	GO:0098772	1.27044e-06	5.89605	1598	248	31	43051	A1XXJ1,P01086,P29305,P32936,Q1ENF0,Q1ENF4,Q40066,Q43492,Q6QHI3,Q84LE9,Q84QC7,Q9LEI0,P11643,Q0KKX2,Q40073,Q8L5E6,Q8W127,A1YJE4,P20026,P20027,Q06944,Q1ENE8,Q3T5P2,Q3T5Q3,Q43484,Q717U4,Q8VWQ6,Q96463,Q96464,Q96465,Q9FSI9
GO:MF	nutrient reservoir activity	GO:0045735	1.27949e-06	5.89296	94	248	9	43051	P06470,P17990,Q03678,Q40021,Q84LE9,Q9FYY3,Q40026,P45851,Q0GR06
GO:MF	enzyme inhibitor activity	GO:0004857	2.56062e-06	5.59165	273	248	13	43051	P01086,P29305,P32936,Q1ENF0,Q1ENF4,Q40066,Q43492,Q84LE9,Q84QC7,P11643,Q1ENE8,Q96465,Q9FSI9
GO:MF	toxin activity	GO:0090729	5.54554e-06	5.25606	30	248	6	43051	P01545,P22244,P09617,P21742,Q9FSI9,Q9S9D7
GO:MF	heterocyclic compound binding	GO:1901363	2.85608e-05	4.54423	8603	248	85	43051	A1E9I3,A4D8H9,A5CFY5,O04393,O04896,O48909,P26517,P27337,P27523,P34824,P36183,Q0E4W3,Q40039,Q40052,Q40078,Q42843,Q43481,Q4LB19,Q4LB22,Q58IJ6,Q6B6M0,Q6L724,Q6QHI3,Q945R5,Q9AXH9,Q9LEI0,Q9LKC7,Q9M4C7,Q9M5A2,Q9SDM1,Q9SWU5,Q9ZRI8,A8CCK8,Q0KKX2,Q40065,Q40069,Q40073,Q7XZU7,Q8L5E6,Q8W127,Q94IM6,Q96564,A1E9I1,A1E9J1,A1YJE4,A5CFY9,A8CCK2,A9UKM2,O81992,P13564,P18492,P20026,P20027,P93176,Q06944,Q285R4,Q3T5P2,…
GO:MF	organic cyclic compound binding	GO:0097159	3.02762e-05	4.5189	8614	248	85	43051	A1E9I3,A4D8H9,A5CFY5,O04393,O04896,O48909,P26517,P27337,P27523,P34824,P36183,Q0E4W3,Q40039,Q40052,Q40078,Q42843,Q43481,Q4LB19,Q4LB22,Q58IJ6,Q6B6M0,Q6L724,Q6QHI3,Q945R5,Q9AXH9,Q9LEI0,Q9LKC7,Q9M4C7,Q9M5A2,Q9SDM1,Q9SWU5,Q9ZRI8,A8CCK8,Q0KKX2,Q40065,Q40069,Q40073,Q7XZU7,Q8L5E6,Q8W127,Q94IM6,Q96564,A1E9I1,A1E9J1,A1YJE4,A5CFY9,A8CCK2,A9UKM2,O81992,P13564,P18492,P20026,P20027,P93176,Q06944,Q285R4,Q3T5P2,…
GO:MF	serine-type endopeptidase inhibitor activity	GO:0004867	3.06808e-05	4.51313	97	248	8	43051	P01086,P32936,Q40066,Q43492,Q84LE9,P11643,Q96465,Q9FSI9
GO:MF	1,4-alpha-glucan branching enzyme activity (using a glucosylated glycogenin as primer for glycogen synthesis)	GO:0102752	5.75825e-05	4.23971	3	248	3	43051	Q7XZK6,Q9ZTB6,Q9ZTB7
GO:MF	ion binding	GO:0043167	0.000273483	3.56307	7192	248	72	43051	A1E9I3,A4D8H9,A5CFY5,O04896,P05698,P27337,P27523,P34824,P36183,P40880,Q0E4W3,Q40039,Q40078,Q40082,Q42846,Q4LB13,Q4LB22,Q6B6M0,Q6L724,Q84L51,Q84QC7,Q8LPD5,Q8VWW3,Q9AXH9,Q9FYY3,Q9LKC7,Q9M4C7,Q9M5A2,Q9SDM1,Q9SWU5,A8CCK8,Q06572,Q40065,Q40069,Q40073,Q7XJ26,Q7XZU7,Q94IM6,Q96564,A1E9J1,A5CFY9,A8CCK2,A9UKM2,O81992,P12363,P13564,P18492,P45851,P93176,Q0GR06,Q285R4,Q40010,Q40018,Q687E1,Q6WWJ4,Q75PZ8,Q7XZK6,…
GO:MF	enzyme regulator activity	GO:0030234	0.000371291	3.43029	491	248	14	43051	P01086,P29305,P32936,Q1ENF0,Q1ENF4,Q40066,Q43492,Q84LE9,Q84QC7,P11643,Q40073,Q1ENE8,Q96465,Q9FSI9
GO:MF	chlorophyll binding	GO:0016168	0.000446673	3.35001	61	248	6	43051	P27523,Q40039,Q9LKC7,Q9SDM1,Q40065,A1E9J1
GO:MF	isomerase activity	GO:0016853	0.000482449	3.31655	241	248	10	43051	P34937,P80284,Q1PBI4,Q40082,Q58IJ6,Q8S3X0,Q9AYT7,O65195,P18492,Q58IJ5
GO:MF	hydrolase activity	GO:0016787	0.000593774	3.22638	3750	248	45	43051	A5CFY5,A8CFR3,O04393,P07519,P22244,P34824,P93669,P93670,P93671,Q40077,Q40078,Q4LB19,Q6L724,Q7DM44,Q9M5A2,O65189,P05167,P23951,Q02438,Q06572,Q7M1K2,Q94IM6,Q9AUH3,Q9LLY2,A0MMD3,A5CFY9,O04676,O50007,P93176,Q40018,Q42835,Q4LB20,Q687E1,Q6VEY3,Q76H88,Q7XZK6,Q8RW50,Q94IM5,Q9MAY8,Q9S7S8,Q9XEI3,Q9ZTB6,Q9ZTB7,P42210,Q9SXG1
GO:MF	glucosidase activity	GO:0015926	0.00176615	2.75297	77	248	6	43051	O65189,Q02438,Q9LLY2,O50007,Q42835,Q9XEI3
GO:MF	1,4-alpha-glucan branching enzyme activity	GO:0003844	0.00198121	2.70307	7	248	3	43051	Q7XZK6,Q9ZTB6,Q9ZTB7
GO:MF	intramolecular oxidoreductase activity, interconverting aldoses and ketoses	GO:0016861	0.00220923	2.65576	22	248	4	43051	P34937,Q1PBI4,Q40082,Q9AYT7
GO:MF	regulatory region nucleic acid binding	GO:0001067	0.00240862	2.61823	355	248	11	43051	Q6QHI3,Q9LEI0,Q0KKX2,A1YJE4,P20026,P20027,Q06944,Q43484,Q717U4,Q96463,Q96464
GO:MF	transcription regulatory region sequence-specific DNA binding	GO:0000976	0.00240862	2.61823	355	248	11	43051	Q6QHI3,Q9LEI0,Q0KKX2,A1YJE4,P20026,P20027,Q06944,Q43484,Q717U4,Q96463,Q96464
GO:MF	intramolecular oxidoreductase activity	GO:0016860	0.00288003	2.5406	49	248	5	43051	P34937,P80284,Q1PBI4,Q40082,Q9AYT7
GO:MF	cation binding	GO:0043169	0.00307693	2.51188	3367	248	40	43051	A1E9I3,A4D8H9,P05698,P27337,P27523,P40880,Q0E4W3,Q40082,Q42846,Q4LB13,Q4LB22,Q6L724,Q84L51,Q9AXH9,Q9FYY3,Q9LKC7,Q9M4C7,Q9SDM1,Q06572,Q40069,Q7XJ26,Q96564,A1E9J1,P13564,P45851,Q0GR06,Q285R4,Q40010,Q40018,Q687E1,Q7XZK6,Q84L61,Q8LLB4,Q93XJ5,Q94L27,Q9M4Q0,Q9M5G3,Q9S7S8,Q9ZTB6,Q9ZTB7
GO:MF	glucan endo-1,3-beta-D-glucosidase activity	GO:0042973	0.00315642	2.50081	8	248	3	43051	O65189,Q02438,O50007
GO:MF	sodium ion transmembrane transporter activity	GO:0015081	0.00315642	2.50081	8	248	3	43051	Q27UC1,Q2PP61,Q84RD4
GO:MF	sodium:proton antiporter activity	GO:0015385	0.00315642	2.50081	8	248	3	43051	Q27UC1,Q2PP61,Q84RD4
GO:MF	sequence-specific double-stranded DNA binding	GO:1990837	0.00391615	2.40714	374	248	11	43051	Q6QHI3,Q9LEI0,Q0KKX2,A1YJE4,P20026,P20027,Q06944,Q43484,Q717U4,Q96463,Q96464
GO:MF	potassium ion antiporter activity	GO:0022821	0.00471445	2.32657	9	248	3	43051	Q27UC1,Q2PP61,Q84RD4
GO:MF	potassium:proton antiporter activity	GO:0015386	0.00471445	2.32657	9	248	3	43051	Q27UC1,Q2PP61,Q84RD4
GO:MF	double-stranded DNA binding	GO:0003690	0.00645457	2.19013	470	248	12	43051	Q6QHI3,Q9LEI0,Q9M5A2,Q0KKX2,A1YJE4,P20026,P20027,Q06944,Q43484,Q717U4,Q96463,Q96464
GO:MF	beta-glucosidase activity	GO:0008422	0.0091956	2.03642	62	248	5	43051	O65189,Q02438,O50007,Q42835,Q9XEI3
GO:MF	DNA-binding transcription factor activity	GO:0003700	0.00975807	2.01064	928	248	17	43051	A1XXJ1,Q6QHI3,Q9LEI0,Q0KKX2,Q8L5E6,Q8W127,A1YJE4,P20026,P20027,Q06944,Q3T5P2,Q3T5Q3,Q43484,Q717U4,Q8VWQ6,Q96463,Q96464
GO:MF	inorganic molecular entity transmembrane transporter activity	GO:0015318	0.019457	1.71092	885	248	16	43051	O48518,Q4A1H2,Q4LDT4,Q4LDW9,Q948J7,Q06572,Q6X677,Q8LLC2,Q94IM6,Q06XL5,Q27UC1,Q2PP61,Q84RD4,Q94IM5,Q94IN1,Q9M423
GO:MF	metal ion:proton antiporter activity	GO:0051139	0.0199979	1.69902	14	248	3	43051	Q27UC1,Q2PP61,Q84RD4
GO:MF	protein domain specific binding	GO:0019904	0.0199979	1.69902	14	248	3	43051	P29305,Q9SDM1,Q43470
GO:MF	oxidoreductase activity	GO:0016491	0.0241287	1.61747	2439	248	30	43051	A4D8H9,P05698,P26517,P27337,P51106,P92432,Q40004,Q42843,Q42846,Q945R5,Q9AXH9,Q9M4C7,Q9ZRI8,A8CCK8,P13653,Q40069,Q70DK2,Q7XJ26,Q7XZK3,A1E9J1,A8CCK2,P13564,P45851,Q285R4,Q32440,Q852R3,Q93WC0,Q93XJ5,Q94L27,Q9SME5
GO:MF	monovalent cation:proton antiporter activity	GO:0005451	0.024891	1.60396	15	248	3	43051	Q27UC1,Q2PP61,Q84RD4
GO:MF	active ion transmembrane transporter activity	GO:0022853	0.0322584	1.49136	318	248	9	43051	Q4A1H2,Q06572,Q94IM6,Q27UC1,Q2PP61,Q84RD4,Q94IM5,Q94IN1,Q9M423
GO:MF	cation:cation antiporter activity	GO:0015491	0.0368839	1.43316	17	248	3	43051	Q27UC1,Q2PP61,Q84RD4
GO:MF	calcium transmembrane transporter activity, phosphorylative mechanism	GO:0005388	0.0440724	1.35583	18	248	3	43051	Q94IM6,Q94IM5,Q94IN1
GO:MF	transcription regulator activity	GO:0140110	0.045574	1.34128	1054	248	17	43051	A1XXJ1,Q6QHI3,Q9LEI0,Q0KKX2,Q8L5E6,Q8W127,A1YJE4,P20026,P20027,Q06944,Q3T5P2,Q3T5Q3,Q43484,Q717U4,Q8VWQ6,Q96463,Q96464
GO:BP	biological_process	GO:0008150	2.55064e-41	40.5934	19520	248	217	43051	A1E9I3,A1XXJ1,A4D8H9,A5CFY5,A8CFR3,O04393,O04896,O48518,O48909,P01086,P01545,P05698,P07519,P07597,P22244,P26517,P27337,P27523,P29305,P31093,P31922,P31923,P32936,P32937,P34824,P34937,P35792,P36183,P40880,P51106,P69696,P80284,P92432,P93669,P93670,P93671,P93766,Q0E4W3,Q1ENF0,Q1ENF4,Q1PBI4,Q38JE4,Q38JE8,Q39999,Q40004,Q40039,Q40052,Q40057,Q40066,Q40070,Q40078,Q40082,Q42842,Q42843,Q42846,Q43492,Q4A1H2,…
GO:BP	cellular process	GO:0009987	8.66643e-23	22.0622	15976	248	173	43051	A1E9I3,A1XXJ1,A5CFY5,O04393,O04896,O48518,O48909,P01086,P05698,P07519,P22244,P26517,P27337,P27523,P29305,P31093,P31922,P31923,P32936,P34824,P34937,P36183,P40880,P69696,P80284,P92432,P93669,P93670,P93671,Q0E4W3,Q1ENF0,Q1ENF4,Q1PBI4,Q40004,Q40039,Q40052,Q40057,Q40066,Q40070,Q40078,Q42843,Q42846,Q43492,Q4A1H2,Q4LB13,Q4LB19,Q4LB22,Q4LDT4,Q4LDW9,Q58IJ6,Q6L724,Q6QHI3,Q70KX9,Q84LE9,Q84QC7,Q8H0D1,Q8LPD5,…
GO:BP	metabolic process	GO:0008152	7.38661e-22	21.1316	14914	248	165	43051	A1E9I3,A1XXJ1,A4D8H9,A8CFR3,O04393,O04896,O48909,P01086,P05698,P07519,P22244,P26517,P27337,P27523,P29305,P31093,P31922,P31923,P32936,P34824,P34937,P40880,P51106,P69696,P92432,P93669,P93670,P93671,Q0E4W3,Q1ENF0,Q1ENF4,Q1PBI4,Q38JE4,Q38JE8,Q40004,Q40039,Q40052,Q40066,Q40070,Q40078,Q40082,Q42843,Q42846,Q43492,Q4LB13,Q4LB19,Q4LB22,Q58IJ6,Q6B6M0,Q6L724,Q6QHI3,Q70KX9,Q7DM44,Q84LE9,Q84QC7,Q8H0D1,Q8LPD5,…
GO:BP	organic substance metabolic process	GO:0071704	5.50726e-18	17.2591	12428	248	142	43051	A1E9I3,A1XXJ1,A8CFR3,O04393,O04896,O48909,P01086,P05698,P07519,P22244,P26517,P27523,P29305,P31922,P31923,P32936,P34824,P34937,P40880,P51106,P93669,P93670,P93671,Q0E4W3,Q1ENF0,Q1ENF4,Q1PBI4,Q38JE4,Q38JE8,Q40004,Q40039,Q40052,Q40066,Q40082,Q42843,Q42846,Q43492,Q4LB13,Q4LB19,Q4LB22,Q58IJ6,Q6B6M0,Q6L724,Q6QHI3,Q70KX9,Q7DM44,Q84LE9,Q84QC7,Q8LPD5,Q8S3X0,Q8VWW3,Q9AXH9,Q9AYT7,Q9LEI0,Q9LKC7,Q9M4C7,Q9M5A2,…
GO:BP	cellular metabolic process	GO:0044237	5.10103e-17	16.2923	12110	248	138	43051	A1E9I3,A1XXJ1,O04393,O04896,O48909,P01086,P05698,P07519,P22244,P26517,P27337,P27523,P29305,P31093,P31922,P31923,P32936,P34824,P34937,P40880,P69696,P92432,P93669,P93670,P93671,Q0E4W3,Q1ENF0,Q1ENF4,Q1PBI4,Q40004,Q40039,Q40052,Q40066,Q40070,Q42843,Q42846,Q43492,Q4LB13,Q4LB19,Q4LB22,Q58IJ6,Q6L724,Q6QHI3,Q70KX9,Q84LE9,Q84QC7,Q8H0D1,Q8LPD5,Q8VWW3,Q945R5,Q9AXH9,Q9AYT7,Q9LEI0,Q9LKC7,Q9M5A2,Q9SDM1,Q9SWU5,…
GO:BP	carbohydrate metabolic process	GO:0005975	2.38457e-13	12.6226	1042	248	34	43051	A8CFR3,O04896,P05698,P26517,P31922,P31923,P34937,P93669,P93670,P93671,Q1PBI4,Q40004,Q40082,Q58IJ6,Q6B6M0,Q7DM44,O65189,P23951,Q02438,Q7M1K2,Q9AUH3,Q9LLY2,O50007,O65195,Q40018,Q42835,Q58IJ5,Q76H88,Q7XZK6,Q9MAY8,Q9S7S8,Q9XEI3,Q9ZTB6,Q9ZTB7
GO:BP	response to stress	GO:0006950	4.79408e-13	12.3193	1909	248	45	43051	O48518,P01086,P01545,P22244,P27337,P32937,P35792,P36183,P80284,P93766,Q0E4W3,Q38JE4,Q38JE8,Q39999,Q40052,Q40057,Q5ND71,Q84QC7,Q945R5,Q9AYT7,Q9M5A2,Q9SDM1,O65189,P09617,P21742,P23951,Q02438,Q40069,Q43769,Q8W127,Q9SBI8,P20230,P45851,P93180,Q27UC1,Q3T8Z4,Q4A194,Q6WWJ4,Q852R3,Q946Y9,Q96465,Q9FSI9,Q9S9D7,Q9SME5,Q9ZTR4
GO:BP	primary metabolic process	GO:0044238	4.21373e-11	10.3753	11759	248	123	43051	A1E9I3,A1XXJ1,A8CFR3,O04393,O04896,O48909,P01086,P05698,P07519,P22244,P26517,P27523,P29305,P31922,P31923,P32936,P34824,P34937,P93669,P93670,P93671,Q0E4W3,Q1ENF0,Q1ENF4,Q1PBI4,Q38JE4,Q38JE8,Q40004,Q40039,Q40052,Q40066,Q40082,Q42846,Q43492,Q4LB13,Q4LB19,Q58IJ6,Q6B6M0,Q6L724,Q6QHI3,Q70KX9,Q7DM44,Q84LE9,Q84QC7,Q9AXH9,Q9AYT7,Q9LEI0,Q9LKC7,Q9M4C7,Q9M5A2,Q9SDM1,Q9SWU5,A5H8A3,O65189,P05167,P11643,P23951,…
GO:BP	response to stimulus	GO:0050896	9.51849e-11	10.0214	3395	248	57	43051	O48518,P01086,P01545,P22244,P27337,P27523,P32937,P35792,P36183,P80284,P93766,Q0E4W3,Q38JE4,Q38JE8,Q39999,Q40039,Q40052,Q40057,Q5ND71,Q84QC7,Q945R5,Q9AYT7,Q9LKC7,Q9M5A2,Q9SDM1,A8CCK8,O65189,P09617,P21742,P23951,Q02438,Q40065,Q40069,Q43769,Q6X677,Q8W127,Q9SBI8,A8CCK2,O81992,P20230,P45851,P93180,Q06XL5,Q07764,Q27UC1,Q3T8Z4,Q4A194,Q6WWJ4,Q852R3,Q8RW50,Q946Y9,Q94L27,Q96465,Q9FSI9,Q9S9D7,Q9SME5,Q9ZTR4
GO:BP	defense response	GO:0006952	2.58393e-08	7.58772	651	248	22	43051	P01086,P01545,P22244,P32937,P35792,P93766,Q0E4W3,Q39999,Q84QC7,O65189,P09617,P21742,P23951,Q02438,P20230,P93180,Q3T8Z4,Q4A194,Q6WWJ4,Q946Y9,Q9FSI9,Q9S9D7
GO:BP	negative regulation of peptidase activity	GO:0010466	7.55992e-08	7.12148	120	248	11	43051	P01086,P32936,Q1ENF0,Q1ENF4,Q40066,Q43492,Q84LE9,P11643,Q1ENE8,Q96465,Q9FSI9
GO:BP	negative regulation of endopeptidase activity	GO:0010951	7.55992e-08	7.12148	120	248	11	43051	P01086,P32936,Q1ENF0,Q1ENF4,Q40066,Q43492,Q84LE9,P11643,Q1ENE8,Q96465,Q9FSI9
GO:BP	negative regulation of proteolysis	GO:0045861	8.27401e-08	7.08228	121	248	11	43051	P01086,P32936,Q1ENF0,Q1ENF4,Q40066,Q43492,Q84LE9,P11643,Q1ENE8,Q96465,Q9FSI9
GO:BP	regulation of endopeptidase activity	GO:0052548	8.27401e-08	7.08228	121	248	11	43051	P01086,P32936,Q1ENF0,Q1ENF4,Q40066,Q43492,Q84LE9,P11643,Q1ENE8,Q96465,Q9FSI9
GO:BP	regulation of peptidase activity	GO:0052547	1.07945e-07	6.9668	124	248	11	43051	P01086,P32936,Q1ENF0,Q1ENF4,Q40066,Q43492,Q84LE9,P11643,Q1ENE8,Q96465,Q9FSI9
GO:BP	negative regulation of hydrolase activity	GO:0051346	1.85887e-07	6.73075	167	248	12	43051	P01086,P32936,Q1ENF0,Q1ENF4,Q40066,Q43492,Q84LE9,Q84QC7,P11643,Q1ENE8,Q96465,Q9FSI9
GO:BP	negative regulation of cellular protein metabolic process	GO:0032269	1.93454e-07	6.71342	253	248	14	43051	P01086,P22244,P29305,P32936,Q1ENF0,Q1ENF4,Q40066,Q43492,Q84LE9,Q84QC7,P11643,Q1ENE8,Q96465,Q9FSI9
GO:BP	negative regulation of protein metabolic process	GO:0051248	1.93454e-07	6.71342	253	248	14	43051	P01086,P22244,P29305,P32936,Q1ENF0,Q1ENF4,Q40066,Q43492,Q84LE9,Q84QC7,P11643,Q1ENE8,Q96465,Q9FSI9
GO:BP	response to oxygen-containing compound	GO:1901700	4.98739e-07	6.30213	434	248	17	43051	O48518,Q0E4W3,Q38JE4,Q38JE8,Q40052,Q40057,Q84QC7,Q945R5,Q9AYT7,Q6X677,Q8W127,Q9SBI8,P45851,Q06XL5,Q07764,Q94L27,Q9ZTR4
GO:BP	photosynthesis	GO:0015979	1.17695e-06	5.92924	400	248	16	43051	P05698,P27523,P31093,P69696,P92432,Q40004,Q40039,Q40070,Q9LKC7,Q9SDM1,P13653,Q00327,Q40065,A1E9J1,P12363,P36886
GO:BP	glucan metabolic process	GO:0044042	3.8709e-06	5.41219	218	248	12	43051	O04896,P93669,P93670,P93671,Q42835,Q76H88,Q7XZK6,Q9MAY8,Q9S7S8,Q9XEI3,Q9ZTB6,Q9ZTB7
GO:BP	regulation of proteolysis	GO:0030162	4.76057e-06	5.32234	177	248	11	43051	P01086,P32936,Q1ENF0,Q1ENF4,Q40066,Q43492,Q84LE9,P11643,Q1ENE8,Q96465,Q9FSI9
GO:BP	defense response to fungus	GO:0050832	7.17112e-06	5.14441	74	248	8	43051	P22244,Q0E4W3,P23951,P20230,P93180,Q3T8Z4,Q4A194,Q946Y9
GO:BP	cellular carbohydrate metabolic process	GO:0044262	8.13785e-06	5.08949	397	248	15	43051	O04896,P31922,P31923,P34937,P93669,P93670,P93671,Q9LLY2,O65195,Q76H88,Q7XZK6,Q9MAY8,Q9S7S8,Q9ZTB6,Q9ZTB7
GO:BP	polysaccharide metabolic process	GO:0005976	9.56391e-06	5.01936	343	248	14	43051	A8CFR3,O04896,P93669,P93670,P93671,P23951,Q42835,Q76H88,Q7XZK6,Q9MAY8,Q9S7S8,Q9XEI3,Q9ZTB6,Q9ZTB7
GO:BP	negative regulation of molecular function	GO:0044092	1.09174e-05	4.96188	291	248	13	43051	P01086,P29305,P32936,Q1ENF0,Q1ENF4,Q40066,Q43492,Q84LE9,Q84QC7,P11643,Q1ENE8,Q96465,Q9FSI9
GO:BP	negative regulation of catalytic activity	GO:0043086	1.09174e-05	4.96188	291	248	13	43051	P01086,P29305,P32936,Q1ENF0,Q1ENF4,Q40066,Q43492,Q84LE9,Q84QC7,P11643,Q1ENE8,Q96465,Q9FSI9
GO:BP	organic substance biosynthetic process	GO:1901576	1.60094e-05	4.79563	5401	248	63	43051	A1E9I3,A1XXJ1,O04896,O48909,P05698,P22244,P34824,P34937,P51106,Q1PBI4,Q40004,Q42843,Q42846,Q4LB13,Q4LB22,Q6QHI3,Q70KX9,Q8S3X0,Q9AXH9,Q9AYT7,Q9LEI0,P13653,P26018,Q0KKX2,Q8L5E6,Q8W127,Q96564,A1E9I1,A1YJE4,O65195,P13564,P18492,P20026,P20027,P23902,Q06944,Q285R4,Q2UVB7,Q3T5P2,Q3T5Q3,Q40001,Q40010,Q43484,Q4JEZ4,Q4W8R2,Q4W8R3,Q4W8R4,Q6RFH9,Q70BU3,Q717U4,Q76H88,Q7XZK6,Q8RW51,Q8VWQ6,Q93XJ5,Q949H0,Q96463,…
GO:BP	response to fungus	GO:0009620	1.62996e-05	4.78782	82	248	8	43051	P22244,Q0E4W3,P23951,P20230,P93180,Q3T8Z4,Q4A194,Q946Y9
GO:BP	modulation of process of other organism	GO:0035821	2.03912e-05	4.69056	33	248	6	43051	P01545,P22244,P09617,P21742,Q9FSI9,Q9S9D7
GO:BP	biosynthetic process	GO:0009058	2.19802e-05	4.65797	5576	248	64	43051	A1E9I3,A1XXJ1,O04896,O48909,P05698,P22244,P34824,P34937,P51106,Q1PBI4,Q40004,Q42843,Q42846,Q4LB13,Q4LB22,Q6QHI3,Q70KX9,Q8H0D1,Q8S3X0,Q9AXH9,Q9AYT7,Q9LEI0,P13653,P26018,Q0KKX2,Q8L5E6,Q8W127,Q96564,A1E9I1,A1YJE4,O65195,P13564,P18492,P20026,P20027,P23902,Q06944,Q285R4,Q2UVB7,Q3T5P2,Q3T5Q3,Q40001,Q40010,Q43484,Q4JEZ4,Q4W8R2,Q4W8R3,Q4W8R4,Q6RFH9,Q70BU3,Q717U4,Q76H88,Q7XZK6,Q8RW51,Q8VWQ6,Q93XJ5,Q949H0,…
GO:BP	small molecule metabolic process	GO:0044281	2.8749e-05	4.54138	1583	248	29	43051	P26517,P34937,P40880,Q1PBI4,Q40082,Q42846,Q4LB13,Q4LB19,Q4LB22,Q58IJ6,Q6B6M0,Q70KX9,Q9AXH9,Q9AYT7,Q9ZRI8,P26018,Q6X677,Q7XZK3,Q7XZU7,O65195,P13564,P23902,Q40010,Q4LB20,Q58IJ5,Q75PZ8,Q93XJ5,Q94L27,Q9XFB6
GO:BP	nitrogen compound metabolic process	GO:0006807	3.78803e-05	4.42159	10420	248	98	43051	A1E9I3,A1XXJ1,O04393,O48909,P01086,P07519,P22244,P26517,P27523,P29305,P32936,P34824,P34937,P40880,Q0E4W3,Q1ENF0,Q1ENF4,Q1PBI4,Q40039,Q40052,Q40066,Q42843,Q43492,Q4LB13,Q4LB19,Q58IJ6,Q6L724,Q6QHI3,Q70KX9,Q84LE9,Q84QC7,Q8LPD5,Q8VWW3,Q9AYT7,Q9LEI0,Q9LKC7,Q9M5A2,Q9SDM1,Q9SWU5,A5H8A3,A8CCK8,P05167,P11643,P13653,P23951,Q0KKX2,Q40065,Q5LJJ1,Q6X677,Q7XZU7,Q8L5E6,Q8W127,Q96564,A0MMD3,A1E9I1,A1E9J1,A1YJE4,…
GO:BP	interspecies interaction between organisms	GO:0044419	4.12179e-05	4.38491	326	248	13	43051	P01545,P22244,Q0E4W3,P09617,P21742,P23951,P20230,P93180,Q3T8Z4,Q4A194,Q946Y9,Q9FSI9,Q9S9D7
GO:BP	regulation of hydrolase activity	GO:0051336	4.64257e-05	4.33324	273	248	12	43051	P01086,P32936,Q1ENF0,Q1ENF4,Q40066,Q43492,Q84LE9,Q84QC7,P11643,Q1ENE8,Q96465,Q9FSI9
GO:BP	response to abiotic stimulus	GO:0009628	6.21787e-05	4.20636	532	248	16	43051	O48518,P27523,P36183,Q40039,Q40052,Q40057,Q5ND71,Q9LKC7,Q9M5A2,Q9SDM1,Q40065,Q43769,Q8W127,Q9SBI8,Q27UC1,Q9ZTR4
GO:BP	negative regulation of nitrogen compound metabolic process	GO:0051172	6.24288e-05	4.20462	464	248	15	43051	P01086,P22244,P29305,P32936,Q1ENF0,Q1ENF4,Q40066,Q43492,Q84LE9,Q84QC7,P11643,Q1ENE8,Q6RFH9,Q96465,Q9FSI9
GO:BP	negative regulation of cellular process	GO:0048523	6.78928e-05	4.16818	607	248	17	43051	P01086,P22244,P29305,P32936,Q1ENF0,Q1ENF4,Q40066,Q43492,Q84LE9,Q84QC7,P11643,P52184,Q8W127,Q1ENE8,Q6RFH9,Q96465,Q9FSI9
GO:BP	biological regulation	GO:0065007	9.35741e-05	4.02884	5405	248	61	43051	A1XXJ1,P01086,P22244,P29305,P32936,P36183,P69696,P80284,Q0E4W3,Q1ENF0,Q1ENF4,Q40052,Q40066,Q43492,Q6QHI3,Q84LE9,Q84QC7,Q9AXH9,Q9LEI0,A8CCK8,P11643,P52184,Q0KKX2,Q40073,Q43769,Q7XZK3,Q8L5E6,Q8W127,Q94IM6,A1YJE4,A8CCK2,O81992,P12363,P20026,P20027,Q06944,Q06XL5,Q0GR06,Q1ENE8,Q27UC1,Q285R4,Q2PP61,Q3T5P2,Q3T5Q3,Q43484,Q45RS0,Q4W8R2,Q4W8R3,Q4W8R4,Q6RFH9,Q717U4,Q84RD4,Q852R3,Q8LLB9,Q8RW50,Q8RW51,Q8VWQ6,…
GO:BP	negative regulation of cellular metabolic process	GO:0031324	0.000110079	3.9583	485	248	15	43051	P01086,P22244,P29305,P32936,Q1ENF0,Q1ENF4,Q40066,Q43492,Q84LE9,Q84QC7,P11643,Q1ENE8,Q6RFH9,Q96465,Q9FSI9
GO:BP	organic acid metabolic process	GO:0006082	0.000110821	3.95538	948	248	21	43051	P26517,P34937,P40880,Q1PBI4,Q42846,Q4LB13,Q4LB19,Q70KX9,Q9AXH9,Q9AYT7,Q9ZRI8,P26018,Q6X677,Q7XZU7,P13564,P23902,Q40010,Q4LB20,Q75PZ8,Q93XJ5,Q9XFB6
GO:BP	response to biotic stimulus	GO:0009607	0.000164336	3.78427	307	248	12	43051	P22244,P32937,P35792,P93766,Q0E4W3,P23951,P20230,P93180,Q3T8Z4,Q4A194,Q946Y9,Q9FSI9
GO:BP	S-adenosylmethionine metabolic process	GO:0046500	0.000209526	3.67876	11	248	4	43051	Q4LB19,Q4LB22,Q9AYT7,Q4LB20
GO:BP	cellular glucan metabolic process	GO:0006073	0.000221599	3.65443	205	248	10	43051	O04896,P93669,P93670,P93671,Q76H88,Q7XZK6,Q9MAY8,Q9S7S8,Q9ZTB6,Q9ZTB7
GO:BP	energy reserve metabolic process	GO:0006112	0.000270407	3.56798	27	248	5	43051	O04896,Q76H88,Q7XZK6,Q9ZTB6,Q9ZTB7
GO:BP	glycogen metabolic process	GO:0005977	0.000270407	3.56798	27	248	5	43051	O04896,Q76H88,Q7XZK6,Q9ZTB6,Q9ZTB7
GO:BP	response to chemical	GO:0042221	0.00027902	3.55436	1183	248	23	43051	O48518,P27337,Q0E4W3,Q38JE4,Q38JE8,Q40052,Q40057,Q84QC7,Q945R5,Q9AYT7,A8CCK8,Q40069,Q6X677,Q8W127,Q9SBI8,A8CCK2,P45851,Q06XL5,Q07764,Q852R3,Q94L27,Q9SME5,Q9ZTR4
GO:BP	generation of precursor metabolites and energy	GO:0006091	0.000393233	3.40535	769	248	18	43051	O04896,P26517,P27523,P34937,P69696,P92432,Q1PBI4,Q40039,Q9LKC7,Q9SDM1,Q40065,Q70DK2,A1E9J1,Q32440,Q76H88,Q7XZK6,Q9ZTB6,Q9ZTB7
GO:BP	oxoacid metabolic process	GO:0043436	0.000424116	3.37252	942	248	20	43051	P26517,P34937,Q1PBI4,Q42846,Q4LB13,Q4LB19,Q70KX9,Q9AXH9,Q9AYT7,Q9ZRI8,P26018,Q6X677,Q7XZU7,P13564,P23902,Q40010,Q4LB20,Q75PZ8,Q93XJ5,Q9XFB6
GO:BP	glycogen biosynthetic process	GO:0005978	0.00044987	3.34691	13	248	4	43051	O04896,Q7XZK6,Q9ZTB6,Q9ZTB7
GO:BP	cell killing	GO:0001906	0.000458694	3.33848	4	248	3	43051	P22244,P20230,Q946Y9
GO:BP	killing of cells of other organism	GO:0031640	0.000458694	3.33848	4	248	3	43051	P22244,P20230,Q946Y9
GO:BP	photosynthesis, light harvesting in photosystem I	GO:0009768	0.00047064	3.32731	30	248	5	43051	P27523,Q40039,Q9LKC7,Q9SDM1,Q40065
GO:BP	oxidation-reduction process	GO:0055114	0.000719396	3.14303	2617	248	36	43051	A4D8H9,O04896,P05698,P26517,P27337,P51106,P92432,Q40004,Q42843,Q42846,Q945R5,Q9AXH9,Q9M4C7,Q9ZRI8,A8CCK8,P13653,Q40069,Q70DK2,Q7XJ26,Q7XZK3,A1E9J1,A8CCK2,P13564,P45851,Q285R4,Q32440,Q76H88,Q7XZK6,Q852R3,Q93WC0,Q93XJ5,Q94L27,Q9M4Q0,Q9SME5,Q9ZTB6,Q9ZTB7
GO:BP	cellular macromolecule metabolic process	GO:0044260	0.000775105	3.11064	8110	248	78	43051	A1E9I3,A1XXJ1,O04393,O04896,O48909,P01086,P07519,P22244,P27523,P29305,P32936,P34824,P93669,P93670,P93671,Q0E4W3,Q1ENF0,Q1ENF4,Q40039,Q40066,Q43492,Q6QHI3,Q84LE9,Q84QC7,Q9LEI0,Q9LKC7,Q9M5A2,Q9SDM1,Q9SWU5,A5H8A3,P05167,P11643,P23951,Q0KKX2,Q40065,Q8L5E6,Q8W127,Q96564,A0MMD3,A1E9I1,A1E9J1,A1YJE4,O04676,O81992,P20026,P20027,Q06944,Q1ENE8,Q2UVB7,Q3T5P2,Q3T5Q3,Q43484,Q4JEZ4,Q4W8R2,Q4W8R3,Q4W8R4,Q6RFH9,…
GO:BP	sulfur compound metabolic process	GO:0006790	0.00100035	2.99985	301	248	11	43051	Q4LB13,Q4LB19,Q4LB22,Q8LPD5,Q8VWW3,Q9AYT7,A8CCK8,Q5LJJ1,A8CCK2,Q4LB20,Q93XJ5
GO:BP	carbohydrate biosynthetic process	GO:0016051	0.00111848	2.95137	245	248	10	43051	O04896,P05698,P34937,Q1PBI4,Q40004,O65195,Q7XZK6,Q9S7S8,Q9ZTB6,Q9ZTB7
GO:BP	negative regulation of macromolecule metabolic process	GO:0010605	0.00119286	2.92341	587	248	15	43051	P01086,P22244,P29305,P32936,Q1ENF0,Q1ENF4,Q40066,Q43492,Q84LE9,Q84QC7,P11643,Q1ENE8,Q6RFH9,Q96465,Q9FSI9
GO:BP	cellular biosynthetic process	GO:0044249	0.0012595	2.8998	5298	248	57	43051	A1E9I3,A1XXJ1,O04896,O48909,P22244,P34824,P34937,Q42843,Q42846,Q4LB13,Q4LB22,Q6QHI3,Q70KX9,Q8H0D1,Q9AXH9,Q9AYT7,Q9LEI0,P13653,P26018,Q0KKX2,Q8L5E6,Q8W127,Q96564,A1E9I1,A1YJE4,O65195,P13564,P18492,P20026,P20027,P23902,Q06944,Q2UVB7,Q3T5P2,Q3T5Q3,Q40001,Q40010,Q43484,Q4JEZ4,Q4W8R2,Q4W8R3,Q4W8R4,Q6RFH9,Q70BU3,Q717U4,Q7XZK6,Q8RW51,Q8VWQ6,Q93XJ5,Q949H0,Q96463,Q96464,Q9M4Q0,Q9S7S8,Q9XFB6,Q9ZTB6,Q9ZTB7
GO:BP	protein-chromophore linkage	GO:0018298	0.0014271	2.84554	66	248	6	43051	P27523,Q40039,Q9LKC7,Q9SDM1,Q40065,A1E9J1
GO:BP	carboxylic acid metabolic process	GO:0019752	0.00144294	2.84075	931	248	19	43051	P26517,P34937,Q1PBI4,Q42846,Q4LB13,Q4LB19,Q70KX9,Q9AXH9,Q9AYT7,Q9ZRI8,P26018,Q7XZU7,P13564,P23902,Q40010,Q4LB20,Q75PZ8,Q93XJ5,Q9XFB6
GO:BP	negative regulation of biological process	GO:0048519	0.00148941	2.82698	760	248	17	43051	P01086,P22244,P29305,P32936,Q1ENF0,Q1ENF4,Q40066,Q43492,Q84LE9,Q84QC7,P11643,P52184,Q8W127,Q1ENE8,Q6RFH9,Q96465,Q9FSI9
GO:BP	response to cold	GO:0009409	0.00155996	2.80689	67	248	6	43051	Q40052,Q5ND71,Q9SDM1,Q43769,Q9SBI8,Q9ZTR4
GO:BP	cellular polysaccharide metabolic process	GO:0044264	0.00165559	2.78105	256	248	10	43051	O04896,P93669,P93670,P93671,Q76H88,Q7XZK6,Q9MAY8,Q9S7S8,Q9ZTB6,Q9ZTB7
GO:BP	negative regulation of metabolic process	GO:0009892	0.00186455	2.72942	609	248	15	43051	P01086,P22244,P29305,P32936,Q1ENF0,Q1ENF4,Q40066,Q43492,Q84LE9,Q84QC7,P11643,Q1ENE8,Q6RFH9,Q96465,Q9FSI9
GO:BP	macromolecule metabolic process	GO:0043170	0.00206645	2.68477	9788	248	88	43051	A1E9I3,A1XXJ1,A8CFR3,O04393,O04896,O48909,P01086,P07519,P22244,P27523,P29305,P32936,P34824,P93669,P93670,P93671,Q0E4W3,Q1ENF0,Q1ENF4,Q40039,Q40052,Q40066,Q43492,Q58IJ6,Q6L724,Q6QHI3,Q84LE9,Q84QC7,Q9LEI0,Q9LKC7,Q9M5A2,Q9SDM1,Q9SWU5,A5H8A3,P05167,P11643,P23951,Q0KKX2,Q40065,Q8L5E6,Q8W127,Q96564,A0MMD3,A1E9I1,A1E9J1,A1YJE4,O04676,O81992,P20026,P20027,Q06944,Q1ENE8,Q2UVB7,Q3T5P2,Q3T5Q3,Q42835,Q43484,…
GO:BP	response to temperature stimulus	GO:0009266	0.00208923	2.68001	154	248	8	43051	P36183,Q40052,Q40057,Q5ND71,Q9SDM1,Q43769,Q9SBI8,Q9ZTR4
GO:BP	S-adenosylmethionine cycle	GO:0033353	0.00227394	2.64322	6	248	3	43051	Q4LB19,Q9AYT7,Q4LB20
GO:BP	regulation of cellular protein metabolic process	GO:0032268	0.00242758	2.61483	544	248	14	43051	P01086,P22244,P29305,P32936,Q1ENF0,Q1ENF4,Q40066,Q43492,Q84LE9,Q84QC7,P11643,Q1ENE8,Q96465,Q9FSI9
GO:BP	regulation of cellular metabolic process	GO:0031323	0.00254036	2.59511	3003	248	38	43051	A1XXJ1,P01086,P22244,P29305,P32936,P69696,Q1ENF0,Q1ENF4,Q40052,Q40066,Q43492,Q6QHI3,Q84LE9,Q84QC7,Q9LEI0,P11643,Q0KKX2,Q8L5E6,Q8W127,A1YJE4,P20026,P20027,Q06944,Q1ENE8,Q3T5P2,Q3T5Q3,Q43484,Q4W8R2,Q4W8R3,Q4W8R4,Q6RFH9,Q717U4,Q8RW51,Q8VWQ6,Q96463,Q96464,Q96465,Q9FSI9
GO:BP	photosynthesis, light harvesting	GO:0009765	0.0026554	2.57587	42	248	5	43051	P27523,Q40039,Q9LKC7,Q9SDM1,Q40065
GO:BP	regulation of protein metabolic process	GO:0051246	0.00337508	2.47172	560	248	14	43051	P01086,P22244,P29305,P32936,Q1ENF0,Q1ENF4,Q40066,Q43492,Q84LE9,Q84QC7,P11643,Q1ENE8,Q96465,Q9FSI9
GO:BP	regulation of nitrogen compound metabolic process	GO:0051171	0.00356783	2.4476	2928	248	37	43051	A1XXJ1,P01086,P22244,P29305,P32936,Q1ENF0,Q1ENF4,Q40052,Q40066,Q43492,Q6QHI3,Q84LE9,Q84QC7,Q9LEI0,P11643,Q0KKX2,Q8L5E6,Q8W127,A1YJE4,P20026,P20027,Q06944,Q1ENE8,Q3T5P2,Q3T5Q3,Q43484,Q4W8R2,Q4W8R3,Q4W8R4,Q6RFH9,Q717U4,Q8RW51,Q8VWQ6,Q96463,Q96464,Q96465,Q9FSI9
GO:BP	chlorophyll biosynthetic process	GO:0015995	0.00363152	2.43991	21	248	4	43051	Q42843,P13653,P18492,Q40001
GO:BP	regulation of primary metabolic process	GO:0080090	0.00394081	2.40441	2941	248	37	43051	A1XXJ1,P01086,P22244,P29305,P32936,Q1ENF0,Q1ENF4,Q40052,Q40066,Q43492,Q6QHI3,Q84LE9,Q84QC7,Q9LEI0,P11643,Q0KKX2,Q8L5E6,Q8W127,A1YJE4,P20026,P20027,Q06944,Q1ENE8,Q3T5P2,Q3T5Q3,Q43484,Q4W8R2,Q4W8R3,Q4W8R4,Q6RFH9,Q717U4,Q8RW51,Q8VWQ6,Q96463,Q96464,Q96465,Q9FSI9
GO:BP	response to reactive oxygen species	GO:0000302	0.00410161	2.38705	79	248	6	43051	Q38JE4,Q38JE8,Q40057,Q945R5,Q9AYT7,P45851
GO:BP	carbohydrate catabolic process	GO:0016052	0.00465639	2.33195	227	248	9	43051	A8CFR3,P26517,P34937,Q1PBI4,P23951,Q42835,Q9MAY8,Q9S7S8,Q9XEI3
GO:BP	regulation of biological quality	GO:0065008	0.00467377	2.33033	742	248	16	43051	P36183,P80284,Q9AXH9,A8CCK8,P52184,Q43769,Q7XZK3,Q94IM6,A8CCK2,P12363,Q06XL5,Q27UC1,Q285R4,Q2PP61,Q84RD4,Q8RW50
GO:BP	regulation of metabolic process	GO:0019222	0.00493853	2.3064	3213	248	39	43051	A1XXJ1,P01086,P22244,P29305,P32936,P69696,Q1ENF0,Q1ENF4,Q40052,Q40066,Q43492,Q6QHI3,Q84LE9,Q84QC7,Q9LEI0,P11643,Q0KKX2,Q8L5E6,Q8W127,A1YJE4,P20026,P20027,Q06944,Q1ENE8,Q3T5P2,Q3T5Q3,Q43484,Q4W8R2,Q4W8R3,Q4W8R4,Q6RFH9,Q717U4,Q8LLB9,Q8RW51,Q8VWQ6,Q96463,Q96464,Q96465,Q9FSI9
GO:BP	starch metabolic process	GO:0005982	0.00532448	2.27372	23	248	4	43051	O04896,Q9S7S8,Q9ZTB6,Q9ZTB7
GO:BP	regulation of biological process	GO:0050789	0.00556219	2.25475	4758	248	51	43051	A1XXJ1,P01086,P22244,P29305,P32936,P69696,P80284,Q0E4W3,Q1ENF0,Q1ENF4,Q40052,Q40066,Q43492,Q6QHI3,Q84LE9,Q84QC7,Q9LEI0,A8CCK8,P11643,P52184,Q0KKX2,Q7XZK3,Q8L5E6,Q8W127,A1YJE4,A8CCK2,O81992,P20026,P20027,Q06944,Q06XL5,Q0GR06,Q1ENE8,Q3T5P2,Q3T5Q3,Q43484,Q45RS0,Q4W8R2,Q4W8R3,Q4W8R4,Q6RFH9,Q717U4,Q852R3,Q8LLB9,Q8RW50,Q8RW51,Q8VWQ6,Q96463,Q96464,Q96465,Q9FSI9
GO:BP	regulation of catalytic activity	GO:0050790	0.00630315	2.20044	592	248	14	43051	P01086,P29305,P32936,Q1ENF0,Q1ENF4,Q40066,Q43492,Q84LE9,Q84QC7,P11643,Q40073,Q1ENE8,Q96465,Q9FSI9
GO:BP	sodium ion import across plasma membrane	GO:0098719	0.00631284	2.19978	8	248	3	43051	Q27UC1,Q2PP61,Q84RD4
GO:BP	sodium ion transmembrane transport	GO:0035725	0.00631284	2.19978	8	248	3	43051	Q27UC1,Q2PP61,Q84RD4
GO:BP	regulation of macromolecule metabolic process	GO:0060255	0.00648457	2.18812	3129	248	38	43051	A1XXJ1,P01086,P22244,P29305,P32936,Q1ENF0,Q1ENF4,Q40052,Q40066,Q43492,Q6QHI3,Q84LE9,Q84QC7,Q9LEI0,P11643,Q0KKX2,Q8L5E6,Q8W127,A1YJE4,P20026,P20027,Q06944,Q1ENE8,Q3T5P2,Q3T5Q3,Q43484,Q4W8R2,Q4W8R3,Q4W8R4,Q6RFH9,Q717U4,Q8LLB9,Q8RW51,Q8VWQ6,Q96463,Q96464,Q96465,Q9FSI9
GO:BP	small molecule biosynthetic process	GO:0044283	0.00692234	2.15975	597	248	14	43051	P34937,Q1PBI4,Q42846,Q4LB13,Q70KX9,Q9AXH9,Q9AYT7,P26018,O65195,P13564,P23902,Q40010,Q93XJ5,Q9XFB6
GO:BP	regulation of cellular process	GO:0050794	0.0072272	2.14103	4409	248	48	43051	A1XXJ1,P01086,P22244,P29305,P32936,P69696,P80284,Q0E4W3,Q1ENF0,Q1ENF4,Q40052,Q40066,Q43492,Q6QHI3,Q84LE9,Q84QC7,Q9LEI0,A8CCK8,P11643,P52184,Q0KKX2,Q7XZK3,Q8L5E6,Q8W127,A1YJE4,A8CCK2,O81992,P20026,P20027,Q06944,Q06XL5,Q1ENE8,Q3T5P2,Q3T5Q3,Q43484,Q45RS0,Q4W8R2,Q4W8R3,Q4W8R4,Q6RFH9,Q717U4,Q8RW50,Q8RW51,Q8VWQ6,Q96463,Q96464,Q96465,Q9FSI9
GO:BP	regulation of molecular function	GO:0065009	0.00773595	2.11149	603	248	14	43051	P01086,P29305,P32936,Q1ENF0,Q1ENF4,Q40066,Q43492,Q84LE9,Q84QC7,P11643,Q40073,Q1ENE8,Q96465,Q9FSI9
GO:BP	catabolic process	GO:0009056	0.00782508	2.10651	1874	248	27	43051	A8CFR3,O04393,P07519,P26517,P27337,P34937,P40880,Q1PBI4,Q4LB19,Q945R5,Q9ZRI8,P05167,P23951,Q40069,Q7XZU7,A0MMD3,O04676,Q3T8Z4,Q42835,Q4A194,Q4LB20,Q94L27,Q9MAY8,Q9S7S8,Q9XEI3,P42210,Q9SXG1
GO:BP	response to abscisic acid	GO:0009737	0.00915517	2.03833	136	248	7	43051	Q40052,Q84QC7,Q8W127,Q9SBI8,Q06XL5,Q07764,Q9ZTR4
GO:BP	response to alcohol	GO:0097305	0.00960126	2.01767	137	248	7	43051	Q40052,Q84QC7,Q8W127,Q9SBI8,Q06XL5,Q07764,Q9ZTR4
GO:BP	cellular modified amino acid metabolic process	GO:0006575	0.0105474	1.97685	139	248	7	43051	Q4LB19,Q8LPD5,Q8VWW3,A8CCK8,Q5LJJ1,A8CCK2,Q4LB20
GO:BP	monosaccharide metabolic process	GO:0005996	0.0138589	1.85827	145	248	7	43051	P26517,P34937,Q1PBI4,Q40082,Q58IJ6,Q6B6M0,Q58IJ5
GO:BP	developmental process	GO:0032502	0.0150766	1.8217	909	248	17	43051	P31922,P80284,Q5ND71,Q9AXH9,Q43769,Q8W127,A1YJE4,P20026,P20027,Q06944,Q0GR06,Q285R4,Q4JEZ4,Q852R3,Q8RW50,Q96463,Q96464
GO:BP	defense response to other organism	GO:0098542	0.0173522	1.76065	268	248	9	43051	P22244,Q0E4W3,P23951,P20230,P93180,Q3T8Z4,Q4A194,Q946Y9,Q9FSI9
GO:BP	chlorophyll metabolic process	GO:0015994	0.0182468	1.73881	31	248	4	43051	Q42843,P13653,P18492,Q40001
GO:BP	import across plasma membrane	GO:0098739	0.0183635	1.73604	11	248	3	43051	Q27UC1,Q2PP61,Q84RD4
GO:BP	inorganic cation import across plasma membrane	GO:0098659	0.0183635	1.73604	11	248	3	43051	Q27UC1,Q2PP61,Q84RD4
GO:BP	inorganic ion import across plasma membrane	GO:0099587	0.0183635	1.73604	11	248	3	43051	Q27UC1,Q2PP61,Q84RD4
GO:BP	S-adenosylhomocysteine metabolic process	GO:0046498	0.0201534	1.69565	2	248	2	43051	Q4LB19,Q4LB20
GO:BP	S-adenosylhomocysteine catabolic process	GO:0019510	0.0201534	1.69565	2	248	2	43051	Q4LB19,Q4LB20
GO:BP	organonitrogen compound metabolic process	GO:1901564	0.0230193	1.63791	6541	248	62	43051	P01086,P07519,P22244,P26517,P27523,P29305,P32936,P34824,P34937,P40880,Q0E4W3,Q1ENF0,Q1ENF4,Q1PBI4,Q40039,Q40066,Q42843,Q43492,Q4LB13,Q4LB19,Q70KX9,Q84LE9,Q84QC7,Q8LPD5,Q8VWW3,Q9AYT7,Q9LKC7,Q9SDM1,Q9SWU5,A5H8A3,A8CCK8,P05167,P11643,P13653,P23951,Q40065,Q5LJJ1,Q7XZU7,Q96564,A0MMD3,A1E9J1,A8CCK2,O04676,O81992,P13564,P18492,Q1ENE8,Q2UVB7,Q40001,Q4JEZ4,Q4LB20,Q6VEY3,Q75PZ8,Q8L3P8,Q93XJ5,Q949H0,Q96465,…
GO:BP	flavonoid biosynthetic process	GO:0009813	0.0243804	1.61296	12	248	3	43051	P51106,Q8S3X0,P26018
GO:BP	response to other organism	GO:0051707	0.028734	1.5416	286	248	9	43051	P22244,Q0E4W3,P23951,P20230,P93180,Q3T8Z4,Q4A194,Q946Y9,Q9FSI9
GO:BP	response to external biotic stimulus	GO:0043207	0.028734	1.5416	286	248	9	43051	P22244,Q0E4W3,P23951,P20230,P93180,Q3T8Z4,Q4A194,Q946Y9,Q9FSI9
GO:BP	pollen germination	GO:0009846	0.0315596	1.50087	13	248	3	43051	Q4A1H2,Q4A194,Q4JEZ4
GO:BP	response to oxidative stress	GO:0006979	0.0328329	1.48369	362	248	10	43051	P27337,Q38JE4,Q38JE8,Q40057,Q945R5,Q9AYT7,Q40069,P45851,Q852R3,Q9SME5
GO:BP	carboxylic acid biosynthetic process	GO:0046394	0.0365118	1.43757	443	248	11	43051	Q42846,Q4LB13,Q70KX9,Q9AXH9,Q9AYT7,P26018,P13564,P23902,Q40010,Q93XJ5,Q9XFB6
GO:BP	organic acid biosynthetic process	GO:0016053	0.0365118	1.43757	443	248	11	43051	Q42846,Q4LB13,Q70KX9,Q9AXH9,Q9AYT7,P26018,P13564,P23902,Q40010,Q93XJ5,Q9XFB6
GO:BP	cellular metabolic compound salvage	GO:0043094	0.037275	1.42858	37	248	4	43051	P05698,Q40004,Q9AYT7,Q93XJ5
GO:BP	sodium ion transport	GO:0006814	0.0399958	1.39799	14	248	3	43051	Q27UC1,Q2PP61,Q84RD4
GO:BP	organic cyclic compound metabolic process	GO:1901360	0.0452547	1.34434	5148	248	51	43051	A1E9I3,A1XXJ1,O04393,O48909,P26517,P34937,Q1PBI4,Q40052,Q42843,Q4LB19,Q58IJ6,Q6L724,Q6QHI3,Q9AXH9,Q9LEI0,Q9M4C7,Q9M5A2,A5H8A3,P13653,Q0KKX2,Q8L5E6,Q8W127,A1E9I1,A1YJE4,P18492,P20026,P20027,Q06944,Q285R4,Q3T5P2,Q3T5Q3,Q40001,Q43484,Q4LB20,Q4W8R2,Q4W8R3,Q4W8R4,Q58IJ5,Q6J736,Q6RFH9,Q70BU3,Q717U4,Q8LLB4,Q8RW51,Q8VWQ6,Q949H0,Q96463,Q96464,Q9M4Q0,Q9XFB6,Q9SXG1
GO:BP	polysaccharide catabolic process	GO:0000272	0.0463735	1.33373	121	248	6	43051	A8CFR3,P23951,Q42835,Q9MAY8,Q9S7S8,Q9XEI3
GO:BP	flavonoid metabolic process	GO:0009812	0.0497819	1.30293	15	248	3	43051	P51106,Q8S3X0,P26018
GO:BP	import into cell	GO:0098657	0.0497819	1.30293	15	248	3	43051	Q27UC1,Q2PP61,Q84RD4
GO:CC	cellular anatomical entity	GO:0110165	1.80439e-25	24.7437	18941	248	193	43051	A1E9I3,A1XXJ1,A5CFY5,O04393,O04896,O48518,O48909,P01086,P01545,P05698,P07519,P07597,P17990,P22244,P26517,P27337,P27523,P31093,P32936,P32937,P34824,P34937,P35792,P36183,P40880,P69696,P80284,P92432,P93669,P93670,P93671,P93766,Q0E4W3,Q1PBI4,Q38JE4,Q38JE8,Q40004,Q40039,Q40052,Q40066,Q40070,Q40078,Q40082,Q42842,Q42843,Q43481,Q43492,Q4A1H2,Q4LB19,Q4LB22,Q4LDT4,Q4LDW9,Q58IJ6,Q5ND71,Q6B6M0,Q6L724,Q6QHI3,…
GO:CC	cellular_component	GO:0005575	2.4775e-25	24.606	19170	248	194	43051	A1E9I3,A1XXJ1,A5CFY5,O04393,O04896,O48518,O48909,P01086,P01545,P05698,P07519,P07597,P17990,P22244,P26517,P27337,P27523,P31093,P32936,P32937,P34824,P34937,P35792,P36183,P40880,P69696,P80284,P92432,P93669,P93670,P93671,P93766,Q0E4W3,Q1PBI4,Q38JE4,Q38JE8,Q40004,Q40039,Q40052,Q40066,Q40070,Q40078,Q40082,Q42842,Q42843,Q43481,Q43492,Q4A1H2,Q4LB19,Q4LB22,Q4LDT4,Q4LDW9,Q58IJ6,Q5ND71,Q6B6M0,Q6L724,Q6QHI3,…
GO:CC	cytoplasm	GO:0005737	3.98291e-21	20.3998	7077	248	107	43051	A1E9I3,A5CFY5,O04896,O48518,P05698,P07519,P17990,P22244,P26517,P27523,P31093,P34824,P34937,P36183,P40880,P69696,P80284,P92432,Q1PBI4,Q38JE4,Q38JE8,Q40004,Q40039,Q40070,Q40082,Q42843,Q4LB19,Q4LB22,Q58IJ6,Q5ND71,Q6B6M0,Q6L724,Q84QC7,Q8LPD5,Q8VWW3,Q945R5,Q9AXH9,Q9AYT7,Q9LKC7,Q9SDM1,Q9ZRI8,A5H8A3,A8CCK8,P05167,P13653,P14897,P52184,Q00327,Q02438,Q06572,Q40065,Q40073,Q5LJJ1,Q7XZU7,Q96564,Q9SBI8,A0MMD3,…
GO:CC	intracellular	GO:0005622	8.15911e-18	17.0884	11906	248	137	43051	A1E9I3,A1XXJ1,A5CFY5,O04896,O48518,O48909,P05698,P07519,P17990,P22244,P26517,P27523,P31093,P34824,P34937,P36183,P40880,P69696,P80284,P92432,Q0E4W3,Q1PBI4,Q38JE4,Q38JE8,Q40004,Q40039,Q40052,Q40070,Q40082,Q42843,Q43481,Q4LB19,Q4LB22,Q58IJ6,Q5ND71,Q6B6M0,Q6L724,Q6QHI3,Q84QC7,Q8LPD5,Q8VWW3,Q945R5,Q9AXH9,Q9AYT7,Q9LEI0,Q9LKC7,Q9M5A2,Q9SDM1,Q9ZRI8,A5H8A3,A8CCK8,P05167,P13653,P14897,P52184,Q00327,Q02438,…
GO:CC	chloroplast	GO:0009507	6.66526e-10	9.17618	1531	248	35	43051	A1E9I3,O04896,P05698,P27523,P31093,P40880,P69696,P92432,Q40004,Q40039,Q40070,Q42843,Q945R5,Q9LKC7,Q9SDM1,Q9ZRI8,P13653,P14897,Q00327,Q40065,Q40073,A1E9I1,A1E9J1,P12363,P13564,P18492,P23902,P36886,Q32440,Q40001,Q40010,Q45RS0,Q687E1,Q76H88,Q9S7S8
GO:CC	extracellular region	GO:0005576	1.00478e-09	8.99793	853	248	26	43051	O04393,P01086,P01545,P07519,P27337,P32936,P32937,P35792,P93669,P93670,P93671,Q40066,Q43492,Q9FYY3,P05167,P09617,P11643,P21742,Q40035,Q40069,O04676,P45851,Q0GR06,Q946Y9,Q9FSI9,Q9S9D7
GO:CC	plastid	GO:0009536	1.12142e-09	8.95023	1560	248	35	43051	A1E9I3,O04896,P05698,P27523,P31093,P40880,P69696,P92432,Q40004,Q40039,Q40070,Q42843,Q945R5,Q9LKC7,Q9SDM1,Q9ZRI8,P13653,P14897,Q00327,Q40065,Q40073,A1E9I1,A1E9J1,P12363,P13564,P18492,P23902,P36886,Q32440,Q40001,Q40010,Q45RS0,Q687E1,Q76H88,Q9S7S8
GO:CC	organelle	GO:0043226	5.45047e-08	7.26357	10052	248	102	43051	A1E9I3,A1XXJ1,A5CFY5,O04896,O48518,O48909,P05698,P07519,P17990,P27523,P31093,P36183,P40880,P69696,P80284,P92432,Q40004,Q40039,Q40052,Q40070,Q40082,Q42843,Q43481,Q6L724,Q6QHI3,Q84QC7,Q945R5,Q9AXH9,Q9AYT7,Q9LEI0,Q9LKC7,Q9M5A2,Q9SDM1,Q9ZRI8,A5H8A3,P05167,P13653,P14897,P52184,Q00327,Q06572,Q40065,Q40073,Q43769,Q8L5E6,Q8W127,Q96564,A0MMD3,A1E9I1,A1E9J1,A1YJE4,A5CFY9,O04676,O81992,P12363,P13564,P18492,…
GO:CC	intracellular organelle	GO:0043229	7.42454e-08	7.12933	9960	248	101	43051	A1E9I3,A1XXJ1,A5CFY5,O04896,O48518,O48909,P05698,P07519,P17990,P27523,P31093,P36183,P40880,P69696,P80284,P92432,Q40004,Q40039,Q40052,Q40070,Q40082,Q42843,Q43481,Q6L724,Q6QHI3,Q84QC7,Q945R5,Q9AXH9,Q9AYT7,Q9LEI0,Q9LKC7,Q9M5A2,Q9SDM1,Q9ZRI8,A5H8A3,P05167,P13653,P14897,P52184,Q00327,Q06572,Q40065,Q40073,Q43769,Q8L5E6,Q8W127,Q96564,A0MMD3,A1E9I1,A1E9J1,A1YJE4,A5CFY9,O04676,O81992,P12363,P13564,P18492,…
GO:CC	membrane-bounded organelle	GO:0043227	1.89701e-07	6.72193	9258	248	95	43051	A1E9I3,A1XXJ1,O04896,O48518,O48909,P05698,P07519,P17990,P27523,P31093,P36183,P40880,P69696,P80284,P92432,Q40004,Q40039,Q40052,Q40070,Q40082,Q42843,Q43481,Q6L724,Q6QHI3,Q84QC7,Q945R5,Q9AXH9,Q9AYT7,Q9LEI0,Q9LKC7,Q9M5A2,Q9SDM1,Q9ZRI8,A5H8A3,P05167,P13653,P14897,Q00327,Q06572,Q40065,Q40073,Q8L5E6,Q8W127,A0MMD3,A1E9I1,A1E9J1,A1YJE4,O04676,O81992,P12363,P13564,P18492,P20026,P20027,P23902,P36886,Q06944,…
GO:CC	intracellular membrane-bounded organelle	GO:0043231	2.69398e-07	6.56961	9033	248	93	43051	A1E9I3,A1XXJ1,O04896,O48518,O48909,P05698,P07519,P17990,P27523,P31093,P36183,P40880,P69696,P80284,P92432,Q40004,Q40039,Q40052,Q40070,Q40082,Q42843,Q43481,Q6L724,Q6QHI3,Q84QC7,Q945R5,Q9AXH9,Q9AYT7,Q9LEI0,Q9LKC7,Q9M5A2,Q9SDM1,Q9ZRI8,A5H8A3,P05167,P13653,P14897,Q00327,Q06572,Q40065,Q40073,Q8L5E6,Q8W127,A0MMD3,A1E9I1,A1E9J1,A1YJE4,O04676,O81992,P12363,P13564,P18492,P20026,P20027,P23902,P36886,Q06944,…
GO:CC	plastid thylakoid membrane	GO:0055035	6.89676e-07	6.16135	366	248	15	43051	P27523,P31093,P69696,P92432,Q40039,Q40070,Q9LKC7,Q9SDM1,P14897,Q00327,Q40065,A1E9J1,P12363,P36886,Q32440
GO:CC	chloroplast thylakoid membrane	GO:0009535	6.89676e-07	6.16135	366	248	15	43051	P27523,P31093,P69696,P92432,Q40039,Q40070,Q9LKC7,Q9SDM1,P14897,Q00327,Q40065,A1E9J1,P12363,P36886,Q32440
GO:CC	photosystem I	GO:0009522	2.02704e-06	5.69314	107	248	9	43051	P27523,P31093,Q40039,Q9LKC7,Q9SDM1,Q00327,Q40065,A1E9J1,P36886
GO:CC	chloroplast thylakoid	GO:0009534	2.4888e-06	5.60401	403	248	15	43051	P27523,P31093,P69696,P92432,Q40039,Q40070,Q9LKC7,Q9SDM1,P14897,Q00327,Q40065,A1E9J1,P12363,P36886,Q32440
GO:CC	plastid thylakoid	GO:0031976	2.4888e-06	5.60401	403	248	15	43051	P27523,P31093,P69696,P92432,Q40039,Q40070,Q9LKC7,Q9SDM1,P14897,Q00327,Q40065,A1E9J1,P12363,P36886,Q32440
GO:CC	thylakoid membrane	GO:0042651	2.92881e-06	5.53331	408	248	15	43051	P27523,P31093,P69696,P92432,Q40039,Q40070,Q9LKC7,Q9SDM1,P14897,Q00327,Q40065,A1E9J1,P12363,P36886,Q32440
GO:CC	photosystem	GO:0009521	6.02136e-06	5.22031	257	248	12	43051	P27523,P31093,P69696,Q40039,Q40070,Q9LKC7,Q9SDM1,Q00327,Q40065,A1E9J1,P12363,P36886
GO:CC	organelle subcompartment	GO:0031984	1.13791e-05	4.94389	590	248	17	43051	P27523,P31093,P69696,P92432,Q40039,Q40070,Q9LKC7,Q9SDM1,P14897,Q00327,Q40065,A1E9J1,P12363,P36886,Q2UVB7,Q32440,Q4JEZ4
GO:CC	photosynthetic membrane	GO:0034357	4.06579e-05	4.39085	500	248	15	43051	P27523,P31093,P69696,P92432,Q40039,Q40070,Q9LKC7,Q9SDM1,P14897,Q00327,Q40065,A1E9J1,P12363,P36886,Q32440
GO:CC	thylakoid	GO:0009579	8.10487e-05	4.09125	602	248	16	43051	P27523,P31093,P69696,P92432,Q40039,Q40070,Q9LKC7,Q9SDM1,P14897,Q00327,Q40065,Q40073,A1E9J1,P12363,P36886,Q32440
GO:CC	photosystem II	GO:0009523	0.00104057	2.98273	169	248	8	43051	P27523,P69696,Q40039,Q40070,Q9LKC7,Q9SDM1,Q40065,P12363
GO:CC	extracellular space	GO:0005615	0.00317757	2.49791	143	248	7	43051	P35792,Q40066,Q43492,P05167,Q40035,O04676,Q9FSI9
GO:CC	membrane	GO:0016020	0.00386731	2.41259	9974	248	86	43051	O48518,O48909,P07519,P07597,P27337,P27523,P31093,P36183,P69696,P92432,P93766,Q0E4W3,Q1PBI4,Q40039,Q40070,Q40078,Q40082,Q42842,Q42843,Q4A1H2,Q4LDT4,Q4LDW9,Q58IJ6,Q70KX9,Q7DM44,Q84QC5,Q948J7,Q9AXH9,Q9LKC7,Q9SDM1,Q9SES6,Q9SWU5,A0ZV97,O65189,P14897,P52184,Q00327,Q02438,Q06572,Q40065,Q43769,Q5DVL6,Q5LJJ1,Q6X677,Q70DK2,Q7M1K2,Q7XZU9,Q8LLC2,Q94IM6,Q9AUH3,Q9SBI8,A1E9J1,O50007,P12363,P20026,P36886,Q06XL5,…
GO:CC	membrane protein complex	GO:0098796	0.00582903	2.2344	847	248	16	43051	P27523,P31093,P69696,Q40039,Q40070,Q40078,Q9LKC7,Q9SDM1,Q00327,Q40065,A1E9J1,P12363,P36886,Q4A194,Q6RYF4,Q94B06
GO:CC	plastoglobule	GO:0010287	0.0140759	1.85152	41	248	4	43051	P27523,Q40039,Q9SDM1,Q40065
GO:CC	cell periphery	GO:0071944	0.0181808	1.74039	2496	248	30	43051	O48518,P36183,P92432,P93669,P93670,P93671,Q0E4W3,Q4A1H2,Q4LDT4,Q4LDW9,Q7DM44,Q84QC5,Q948J7,Q9FYY3,O65189,P52184,Q02438,Q40069,Q6X677,Q70DK2,Q7M1K2,Q8LLC2,O50007,P45851,Q0GR06,Q27UC1,Q2PP61,Q84RD4,Q8RW50,Q9M423
GO:CC	vacuole	GO:0005773	0.0288075	1.5405	422	248	10	43051	O48518,P17990,Q40082,P05167,Q06572,O04676,Q27UC1,Q3T8Z4,Q9M423,P42210
GO:CC	intrinsic component of membrane	GO:0031224	0.032068	1.49393	8419	248	72	43051	O48518,O48909,P07519,P27337,P27523,P69696,P92432,P93766,Q0E4W3,Q1PBI4,Q40039,Q40070,Q42843,Q4A1H2,Q4LDT4,Q4LDW9,Q58IJ6,Q70KX9,Q7DM44,Q948J7,Q9AXH9,Q9LKC7,Q9SDM1,Q9SES6,Q9SWU5,A0ZV97,O65189,P14897,P52184,Q00327,Q02438,Q06572,Q40065,Q43769,Q5DVL6,Q5LJJ1,Q6X677,Q70DK2,Q7M1K2,Q7XZU9,Q8LLC2,Q94IM6,Q9AUH3,A1E9J1,O50007,P12363,P20026,P36886,Q06XL5,Q07764,Q27UC1,Q285R4,Q2PP61,Q2UVB7,Q32440,Q3T8Z4,Q40019,…
GO:CC	cytosol	GO:0005829	0.0392931	1.40568	1318	248	19	43051	P26517,P34937,P36183,Q1PBI4,Q4LB19,Q4LB22,Q58IJ6,Q5ND71,Q7XZU7,Q96564,Q9SBI8,Q4LB20,Q58IJ5,Q852R3,Q949H0,Q94L27,Q9M4Q0,Q9SME5,Q9ZTR4
